# Supplementary material for: Tensor decomposition-based unsupervised feature extraction identifies candidate genes that induce post-traumatic stress disorder-mediated heart diseases
Source: BMC Med Genomics. 2017 Dec 21;10(Suppl 4):67. doi: 10.1186/s12920-017-0302-1 (PMC5763504; doi:10.1186/s12920-017-0302-1)
Supplement: Supplementary file 3 — 801 probe IDs. Probe IDs identified by TD-based unsupervised FE. (CSV 11 kb) [file 12920_2017_302_MOESM3_ESM.csv]

A_52_P580582
A_51_P490023
A_51_P128648
A_51_P165435
A_52_P278538
A_52_P436206
(+)E1A_r60_a20
A_52_P276397
A_51_P294979
A_51_P362054
A_51_P147207
(+)E1A_r60_a22
A_52_P104108
(+)E1A_r60_a104
(+)E1A_r60_a104
(+)E1A_r60_a107
A_51_P235311
A_51_P243684
(+)E1A_r60_n9
A_51_P358225
(+)E1A_r60_a107
A_52_P600398
A_52_P378056
A_51_P294979
A_51_P182828
A_51_P182828
A_52_P98387
A_52_P281941
A_52_P602147
A_51_P401958
A_51_P147207
A_51_P364339
A_51_P178761
A_52_P233312
A_52_P160095
A_52_P472302
A_52_P249733
A_52_P200925
A_51_P501815
(+)E1A_r60_a20
A_51_P141123
(+)E1A_r60_n9
A_52_P49378
A_52_P467726
A_51_P384879
A_51_P387913
A_51_P310539
A_51_P177552
A_51_P382467
A_51_P444264
A_51_P171999
A_52_P509297
A_52_P213909
A_51_P397823
A_51_P193185
A_51_P191669
A_51_P327469
A_51_P413461
A_51_P191669
A_51_P157406
A_51_P172573
(+)E1A_r60_a20
(+)E1A_r60_a104
A_51_P198434
A_52_P149766
(+)E1A_r60_a22
A_51_P381360
(+)E1A_r60_n9
A_52_P1687
A_51_P198434
A_51_P125260
A_52_P640355
(+)E1A_r60_a22
(+)E1A_r60_a22
(+)E1A_r60_n9
A_51_P322170
A_52_P932898
(+)E1A_r60_a104
(+)E1A_r60_a20
A_51_P134602
(+)E1A_r60_a107
(+)E1A_r60_a107
A_52_P479958
A_51_P374476
A_52_P192699
A_51_P309084
A_51_P349205
A_52_P112190
A_52_P62444
(+)E1A_r60_a22
A_52_P21938
A_51_P279552
A_51_P140690
A_51_P431785
A_51_P269084
A_52_P143847
A_52_P200359
(+)E1A_r60_n9
A_51_P349205
A_51_P376165
A_51_P169745
A_51_P494675
(+)E1A_r60_a107
A_52_P407692
A_52_P530473
A_51_P434685
A_51_P192860
A_51_P320022
A_52_P20354
A_51_P430240
A_52_P374676
A_51_P198434
(+)E1A_r60_a104
A_51_P437144
A_51_P265406
A_52_P502226
A_52_P64356
A_51_P294979
A_52_P628067
A_51_P483280
A_51_P163953
A_51_P511199
A_51_P246001
A_51_P474078
(+)E1A_r60_a107
A_51_P392459
A_51_P147207
A_51_P242493
(+)E1A_r60_a20
A_52_P1115511
A_51_P267933
(+)E1A_r60_a104
A_51_P458258
A_51_P158772
A_51_P485439
A_51_P141960
A_51_P421300
A_51_P288193
(+)E1A_r60_a104
A_51_P362278
A_52_P205508
A_52_P580582
A_52_P909310
A_51_P355413
A_51_P361184
(+)E1A_r60_a22
A_52_P1075882
A_51_P181365
A_51_P291460
A_51_P171832
A_51_P129464
A_51_P253984
A_51_P224530
(+)E1A_r60_n9
A_52_P963853
(+)E1A_r60_a104
A_51_P293665
A_51_P276517
A_51_P290231
(+)E1A_r60_n9
A_52_P158090
(+)E1A_r60_a107
(+)E1A_r60_a107
A_51_P488673
(+)E1A_r60_a20
(+)E1A_r60_a20
A_51_P367381
A_51_P223443
A_51_P483280
A_51_P343787
A_52_P163795
A_52_P571419
A_52_P481880
A_51_P426886
A_52_P49457
A_51_P517988
(+)E1A_r60_a22
A_51_P334570
(+)E1A_r60_a20
(+)E1A_r60_a22
A_51_P349205
A_51_P356942
A_52_P534355
A_51_P167562
(+)E1A_r60_n9
A_51_P182828
A_52_P5210
A_52_P391624
A_51_P109649
A_51_P171999
A_52_P115191
A_52_P580582
A_51_P384946
A_51_P109828
A_52_P670399
A_51_P485161
A_52_P101279
A_51_P182828
A_51_P516615
(+)E1A_r60_a107
A_51_P300817
A_52_P199928
A_52_P1189908
A_52_P299903
A_52_P105040
A_51_P494646
A_51_P338262
(+)E1A_r60_a104
A_51_P326229
A_51_P147207
A_51_P151484
A_51_P198434
A_52_P126162
A_51_P483280
A_51_P378087
A_51_P183292
(+)E1A_r60_a104
(+)E1A_r60_a104
(+)E1A_r60_n9
A_51_P130427
A_52_P527944
(+)E1A_r60_a20
A_51_P182828
(+)E1A_r60_a20
(+)E1A_r60_a107
A_51_P394383
A_51_P294979
A_51_P283920
A_52_P621603
A_52_P609138
A_51_P507669
A_51_P475049
(+)E1A_r60_a107
A_52_P740562
A_52_P123485
A_51_P356023
A_51_P274768
A_51_P166258
A_51_P399697
A_51_P102987
A_51_P318642
A_51_P246317
A_51_P431852
(+)E1A_r60_a22
(+)E1A_r60_a22
A_51_P191669
(+)E1A_r60_a22
A_52_P463143
A_51_P196925
A_51_P182572
A_52_P294675
A_52_P101399
A_51_P198434
(+)E1A_r60_a22
A_51_P419726
A_51_P168708
A_51_P292097
(+)E1A_r60_n9
(+)E1A_r60_n9
A_52_P606297
A_51_P349205
(+)E1A_r60_a104
A_51_P190499
A_51_P137322
A_51_P182828
A_51_P208083
A_51_P140237
(+)E1A_r60_a107
A_51_P455997
A_51_P426886
A_51_P503786
A_52_P147426
A_52_P448205
A_51_P247873
A_51_P417251
A_51_P165046
A_52_P555079
A_52_P528726
A_52_P130490
(+)E1A_r60_n9
(+)E1A_r60_a20
(+)E1A_r60_a20
A_52_P238027
A_51_P483280
A_51_P168738
A_51_P214916
A_51_P312936
A_51_P428316
A_51_P435466
A_51_P463177
A_51_P433824
A_51_P143855
A_51_P300776
A_51_P294979
A_51_P476960
A_52_P264405
A_52_P467519
A_52_P1330
A_52_P133594
A_51_P227332
A_52_P65165
A_52_P139478
A_52_P357298
A_51_P415162
A_51_P478688
(+)E1A_r60_a20
A_51_P228817
A_52_P255932
A_51_P134413
A_51_P224216
A_52_P565926
A_51_P249348
A_52_P182391
A_51_P441263
A_51_P376358
A_51_P495641
A_51_P443514
A_52_P260856
A_51_P283837
A_52_P652778
A_52_P162967
A_51_P159792
A_51_P495485
A_51_P107326
A_51_P200517
A_52_P1138688
A_52_P68674
A_51_P182828
A_51_P241061
A_51_P435023
A_51_P370934
A_52_P551526
(+)E1A_r60_a104
A_51_P273609
(+)E1A_r60_a104
A_51_P198434
(+)E1A_r60_a107
(+)E1A_r60_a22
A_51_P260730
A_51_P335900
A_51_P519276
(+)E1A_r60_a107
A_52_P197926
A_52_P580582
A_52_P241032
A_51_P306527
(+)E1A_r60_a107
A_52_P668076
A_51_P103000
A_51_P298843
A_51_P205953
A_51_P451075
A_51_P365521
A_51_P349205
(+)E1A_r60_a20
A_52_P370484
A_51_P349205
(+)E1A_r60_a104
A_51_P220681
(+)E1A_r60_a104
A_52_P141384
(+)E1A_r60_a107
A_51_P464149
A_51_P243288
A_51_P348494
(+)E1A_r60_a22
A_51_P182828
A_51_P120859
(+)E1A_r60_n9
A_51_P167535
A_52_P138926
A_51_P349205
A_52_P586574
(+)E1A_r60_n9
A_52_P287887
A_52_P420563
A_51_P170371
A_51_P434269
A_52_P232909
A_51_P147207
A_52_P328078
A_51_P334571
A_51_P171999
A_51_P147207
(+)E1A_r60_n9
A_52_P683895
A_51_P194249
A_51_P127545
A_52_P169005
(+)E1A_r60_a20
(+)E1A_r60_a22
(+)E1A_r60_a20
A_51_P304879
A_51_P267995
A_52_P541875
A_51_P349435
(+)E1A_r60_n9
A_51_P311540
A_51_P165293
A_52_P165633
(+)E1A_r60_a22
A_51_P302358
A_51_P300143
A_51_P198434
A_51_P458168
A_51_P294979
A_52_P552832
A_52_P146485
(+)E1A_r60_a107
A_51_P224843
A_51_P220837
A_52_P375876
(+)E1A_r60_a104
A_51_P374457
A_52_P845178
A_51_P134294
A_51_P426886
A_51_P332201
(+)E1A_r60_a107
A_51_P462448
A_52_P250161
(+)E1A_r60_a20
A_51_P191669
(+)E1A_r60_a107
A_52_P189707
A_52_P522190
A_51_P400314
A_52_P618342
A_51_P426886
A_52_P54008
A_52_P23886
A_51_P493234
A_52_P67270
A_51_P416995
A_51_P432380
A_51_P325173
A_51_P394524
A_52_P123693
(+)E1A_r60_n9
A_51_P200895
A_51_P509997
A_52_P562676
A_52_P55271
A_52_P981257
A_51_P171999
A_51_P486046
A_51_P350748
A_51_P294979
A_52_P275233
A_51_P426886
A_52_P407796
A_51_P294979
A_51_P151126
(+)E1A_r60_a104
A_51_P301734
(+)E1A_r60_a20
A_52_P641892
(+)E1A_r60_a104
A_52_P573161
A_51_P315595
(+)E1A_r60_n9
A_52_P260346
A_51_P419117
A_51_P176352
(+)E1A_r60_a104
(+)E1A_r60_a22
A_52_P545181
(+)E1A_r60_a22
A_51_P342669
A_52_P595429
(+)E1A_r60_a22
A_52_P295201
A_51_P128945
A_51_P171999
A_51_P483280
A_51_P426886
A_51_P426886
A_51_P426886
A_51_P118765
(+)E1A_r60_a20
A_51_P241465
A_52_P481829
(+)E1A_r60_a107
A_51_P148612
A_51_P243726
A_52_P142143
A_52_P438144
A_51_P163378
(+)E1A_r60_a20
(+)E1A_r60_a22
A_52_P358360
A_52_P277592
A_51_P436736
A_52_P580582
A_51_P253224
(+)E1A_r60_n9
A_52_P580582
A_51_P356353
A_51_P139244
(+)E1A_r60_n9
A_51_P509107
A_51_P499122
A_51_P349205
A_52_P123268
A_52_P298043
A_51_P149469
A_52_P171216
A_52_P540219
A_51_P314397
A_52_P580582
A_52_P134382
A_51_P108334
A_52_P131254
(+)E1A_r60_n9
A_51_P191669
A_51_P363515
A_52_P1188322
A_51_P171999
A_52_P150675
(+)E1A_r60_a22
A_51_P264186
A_51_P160664
(+)E1A_r60_a107
A_51_P171999
(+)E1A_r60_a22
(+)E1A_r60_a107
A_51_P483280
(+)E1A_r60_a107
A_51_P294979
A_51_P171999
(+)E1A_r60_a20
A_51_P198434
A_52_P163796
A_52_P12806
A_52_P321318
A_51_P191669
(+)E1A_r60_n9
(+)E1A_r60_n9
A_51_P171999
A_51_P430055
A_51_P107020
A_51_P323880
A_52_P114141
A_51_P179878
A_52_P680325
(+)E1A_r60_n9
A_52_P563123
A_51_P193011
A_52_P247388
A_52_P580912
A_52_P455580
A_52_P408728
A_51_P245525
A_51_P335671
A_52_P1171087
A_51_P336060
A_51_P485043
A_52_P532910
(+)E1A_r60_a20
(+)E1A_r60_a22
(+)E1A_r60_a104
A_52_P475889
A_51_P205573
A_51_P284476
A_51_P198434
(+)E1A_r60_a104
A_52_P500077
A_52_P414267
A_51_P203420
A_51_P147207
A_51_P199266
A_52_P988677
A_51_P147207
A_52_P404955
A_52_P496202
A_51_P183732
(+)E1A_r60_a104
A_51_P119077
(+)E1A_r60_a104
A_51_P137236
A_51_P518488
A_51_P105000
A_51_P489959
A_52_P651894
A_52_P365925
A_52_P330997
A_52_P111390
A_52_P676271
(+)E1A_r60_a107
(+)E1A_r60_a20
(+)E1A_r60_a20
(+)E1A_r60_a22
A_51_P182828
A_51_P483280
A_52_P674489
A_52_P182659
A_52_P460887
A_52_P487647
A_51_P357459
A_52_P238556
A_52_P633410
A_52_P653654
A_51_P243727
A_52_P557129
(+)E1A_r60_n9
(+)E1A_r60_a22
A_52_P347591
(+)E1A_r60_a107
(+)E1A_r60_a107
(+)E1A_r60_n9
A_52_P470956
A_51_P264388
A_52_P139747
(+)E1A_r60_a20
(+)E1A_r60_a104
A_51_P319031
A_51_P409173
A_51_P367720
A_51_P219603
A_51_P169886
A_52_P454994
A_51_P276142
A_51_P157840
A_52_P502999
A_51_P300277
A_52_P268104
(+)E1A_r60_a22
A_51_P177210
A_51_P185971
A_52_P103929
(+)E1A_r60_a20
A_51_P485599
A_51_P483280
A_51_P216905
A_52_P197179
A_51_P170156
(+)E1A_r60_a107
A_52_P508750
A_51_P314501
(+)E1A_r60_a104
A_51_P104012
A_51_P343429
A_51_P143296
A_51_P479311
A_51_P255682
A_51_P256384
A_52_P208681
A_51_P192323
A_51_P465449
A_51_P320114
A_51_P298991
A_51_P483280
A_52_P755756
A_51_P510284
(+)E1A_r60_n9
A_51_P448784
A_52_P121960
A_52_P156372
(+)E1A_r60_n9
A_51_P425772
A_52_P148798
A_52_P219233
(+)E1A_r60_a107
A_51_P191669
A_52_P178298
A_52_P5945
A_51_P349205
A_52_P479961
A_51_P191669
A_52_P151378
A_52_P189550
(+)E1A_r60_a22
A_51_P337708
(+)E1A_r60_a20
(+)E1A_r60_a104
A_52_P431770
A_52_P138036
(+)E1A_r60_a104
(+)E1A_r60_a22
A_51_P147207
A_51_P254912
A_51_P147207
A_51_P251154
A_52_P84803
A_51_P268508
A_51_P338803
A_51_P483280
A_52_P580582
A_51_P387334
A_51_P198434
A_51_P500135
A_51_P506513
A_51_P191669
A_51_P166394
(+)E1A_r60_a20
A_51_P294849
A_51_P426886
A_51_P446229
A_52_P363833
(+)E1A_r60_a107
A_51_P503433
(+)E1A_r60_a22
A_51_P364140
(+)E1A_r60_a20
A_52_P402305
A_52_P193899
A_52_P724940
A_52_P614417
A_51_P414518
A_51_P402496
A_52_P11441
A_51_P471177
(+)E1A_r60_n9
A_51_P335555
(+)E1A_r60_a104
A_51_P361638
A_51_P237668
A_51_P294979
(+)E1A_r60_n9
A_52_P565847
A_52_P505968
(+)E1A_r60_n9
A_51_P405773
A_52_P131372
A_52_P981301
A_52_P17228
(+)E1A_r60_a107
A_51_P467591
A_52_P104918
A_51_P368496
A_52_P117510
A_51_P349205
A_51_P133670
A_52_P580582
A_51_P427264
A_51_P100866
A_52_P267600
A_51_P210510
A_52_P498119
A_52_P78023
A_52_P483900
A_52_P147333
A_52_P382175
A_52_P238556
(+)E1A_r60_a104
A_52_P636724
A_52_P359502
A_51_P154596
A_51_P389779
A_51_P374468
A_51_P477768
A_51_P192089
A_52_P11510
A_52_P138806
A_52_P577019
A_51_P333622
A_52_P580842
(+)E1A_r60_a104
A_52_P92404
A_51_P426886
(+)E1A_r60_a20
(+)E1A_r60_a20
(+)E1A_r60_a107
(+)E1A_r60_a107
(+)E1A_r60_a22
A_51_P502422
(+)E1A_r60_a104
A_51_P343323
A_52_P679711
A_51_P171999
A_52_P34823
(+)E1A_r60_a22
A_51_P505538
A_51_P386983
A_52_P179599
(+)E1A_r60_n9
A_51_P458262
A_51_P167452
(+)E1A_r60_a20
A_51_P127516
A_52_P321733
A_52_P479249
A_51_P264666
A_51_P433026
A_52_P311031
A_51_P182828
A_52_P617076
A_52_P1140788
A_51_P497240
A_52_P112219
(+)E1A_r60_a22
A_51_P417107
A_52_P843466
A_51_P213532
A_51_P191669
A_51_P287677
A_51_P278103
A_51_P519024
A_52_P580582
A_52_P49601
A_52_P997209
A_51_P190863
A_52_P22763
