# Supplementary material for: Tensor decomposition-based unsupervised feature extraction identifies candidate genes that induce post-traumatic stress disorder-mediated heart diseases
Source: BMC Med Genomics. 2017 Dec 21;10(Suppl 4):67. doi: 10.1186/s12920-017-0302-1 (PMC5763504; doi:10.1186/s12920-017-0302-1)
Supplement: Supplementary file 5 — 457 gene symbols. Gene symbols associated with 801 probes. (CSV 3 kb) [file 12920_2017_302_MOESM5_ESM.csv]

Nppa
Tubb2a
Uqcrc2
Cox4i1
Hba-a1
Rpl7a
Rab3a
Mt1
Atp5e
Prdx2
Shc2
Rpl13a
Rps8
Serinc1
Pgk1
Aldoa
Zdhhc2
Myh4
Taldo1
Ndufv1
Fau
Rpl36
Fxyd6
Tcap
1500032L24Rik
Cox5b
Kif1a
Nsg1
Mdh2
Cox17
Atp6v1f
Ndufb9
8430428J23Rik
Rtn1
Apoe
Mapt
Hbb-b1
Tceb2
Mb
Chgb
Rps13
Parg
Ptgds
Sod2
H2-K1
Myo1e
Ndufa13
Gapdh
Acaa2
Atp5h
Prl3d1
Chchd2
Rplp0
Lifr
Zmynd12
Mbp
Syn2
Tmprss11f
Cav2
Stmn3
Myom2
Chchd10
Anapc5
Aco2
Rps23
Tuba1a
Cotl1
H2afj
Rps11
Gm6607
Hint1
Atp10a
Anxa3
Dynll2
Ric8
2810429I04Rik
Sparcl1
Cdca3
Prnp
Nsg2
Rps27
Cpe
Sepw1
Myl2
Ankrd60
6030422H21Rik
Snhg11
Ccl19
Elof1
Rdh12
Caly
Btg1
Rps2
Gm13152
Vdac1
Nisch
Ndufb2
Usmg5
Gm6498
Nrgn
Scd2
Pcp4
Nrip3
Cxx1b
Pebp4
Hsp90aa1
Rps29
Gnb2l1
Sod1
Cd81
Morf4l1
Tubb5
Rpl36a
Gpi1
Fbxl16
Nme2
Uba52
Trim55
Anxa7
Erdr1
Rps20
Trnp1
Meg3
Ndufa2
Uqcrc1
Cplx2
Glul
Ndufb10
Atp1a1
Cnbp
Kif5c
Slc25a4
Rtn3
Tnnt2
Ddx25
Atp1b1
Mtch1
Atp5c1
Atp5g1
Psmd3
Ptprz1
Malat1
Eef1g
Rn18s
Uchl1
Rps21
Tcf25
Rpl12
Rps25
Celf4
Dbi
Penk
Rps3
Mt2
Uqcrh
Cdc37
Cx3cl1
Phactr1
Tmem130
Ptprs
Atp5f1
Ubc
Ubb
Cck
S100b
Fhl2
Bcor
Clstn1
Ndufb8
6330403K07Rik
Rpl8
Cox8a
Hist1h2ao
Lyz2
Rpl27
Ndufs5
Rps24
4930539N22Rik
Olfr1014
9230110F15Rik
Tpi1
Atg3
Ppp6r2
Csmd3
Gstm6
A430035B10Rik
Nol9
C3
Rpl38
Slc30a5
Llph
Ncor1
Rpl19
Samd10
Stau2
2810046L04Rik
Arpp19
Atp5j2
Sec16a
4930556M19Rik
Rpl37a
Hnrnpk
Stmn1
1700001K19Rik
Lpp
Eif1
A330076H08Rik
Cd28
Col15a1
Tmem55a
Oxct1
Rasgef1a
4733401D01Rik
4732468M13Rik
Rassf1
Itpka
Syt11
Cox5a
Ndufb7
Ywhah
Rpl13
Pitpnm1
Pcbd2
Hnrnpab
Atp2a2
Atp5o
Uqcrq
Aldoc
Cdcp1
Fam45a
Rpl34
Sat1
Laptm4a
Fabp3
Slc32a1
9930017N22Rik
Ncor2
Hspa8
Ndufb4
Rps28
Atp5b
Gm5069
Stmn4
Rps7
Ndfip1
Rps4x
Rps12
Cox6a1
Ckmt2
Hist1h2af
Ltb
Uqcr11
Vegfb
Ndufa4
Chd3
Tmsb4x
Olfr786
Arf3
Gstp1
Cst3
Gpx4
Adam28
Camk2a
Olfr175-ps1
Nkx1-1
Son
Cp
4930515G01Rik
Rps16
Aplp1
Tpm1
Rpl11
E130304I02Rik
Pomp
Cox6a2
Sult4a1
Sprr2a1
Zcchc18
Nup205
Mdh1
Cd52
Rpl9
Ptplad1
Rpl32
CYTB
Rab15
Ndrg2
Caln1
Pgam1
Gm3552
Rpl41
Rps27a
Eef1a1
Gsn
Cox7a1
Myl6
Jph2
Usp29
Zwint
Ighm
Tgm5
Cds2
Rpl39
Rpl35a
Rpl17
Chd4
Actc1
Rpl10
Timp2
Crip2
Rplp2
Gm20091
Rpl26
Rpl37
Cox7b
ATP6
Tspan7
Kif5a
COX2
Slc1a2
Tnni3
Klc1
Fbxo2
Rpl7
Plp1
ND4
Lcat
Hsp90ab1
Ndufb11
Gpm6b
Zfp551
Vprbp
Rps19
Pcsk1n
Rpl5
Sqstm1
Olfm1
Atpif1
Olfr212
Rpl23
Gm8225
Pdpk1
Tuba4a
Atp5a1
Cs
Defa3
Hsf1
Ndufc2
Gabarapl1
Atp1a3
Slc12a5
Ndufa7
Mapk8ip3
Ndufa1
Cox7a2
Ldhb
Clu
Rplp1
Nelf
Pi4ka
Gpr37l1
Chst1
Coro1a
Myl3
Calm2
Syt1
Ndufa5
Grn
Lars2
Tmem158
Slc25a37
Myh8
Gstm1
Mfge8
Atp2b2
Hba-a2
Ttc12
Mybpc3
Grcc10
Mid1
Nrsn1
Agtpbp1
Ckb
Loxl3
Ppargc1a
Ovgp1
Gm10653
Rfc2
Gm13777
Mrfap1
Uqcr10
Ndrg4
Qdpr
Ap1s1
Atp5g3
Rpl18a
Ybx1
Ppap2b
Ldha
Rps18
Ndufa12
3000002C10Rik
Dynll1
Rab6b
Stra6
Snap25
Rps14
Bex2
AU018091
Gm5745
Hist1h2aa
Rps19-ps4
Lrrc58
Vav2
Rpl6
Tmem98
Myh6
Erp29
Lphn1
Atp5j
Mobp
G6pc2
Limd2
Lamp2
Pdxk
Npdc1
Ptms
Ccdc85b
Pinx1
Dlgap3
Rps15a
2010300C02Rik
Eif4e2
Acot13
Cox6c
4930538K18Rik
Lyn
Hfe
Snap47
Rpl23a
Mif
Thy1
Col11a2
Ppapdc2
Gm9757
Galntl6
Gm10404
E330013P04Rik
H2-Q10
Zfp51
C030046E11Rik
Ppp3ca
Stambp
Rpl3
Fth1
Fzd3
Mtap2
