# Supplementary material for: Tensor decomposition-based unsupervised feature extraction identifies candidate genes that induce post-traumatic stress disorder-mediated heart diseases
Source: BMC Med Genomics. 2017 Dec 21;10(Suppl 4):67. doi: 10.1186/s12920-017-0302-1 (PMC5763504; doi:10.1186/s12920-017-0302-1)
Supplement: Supplementary file 6 — g:profiler. A full list of enrichment analyses of g:profiler. (XLSX 697 kb) [file 12920_2017_302_MOESM6_ESM.xlsx]

## Sheet: gProfiler
#	signf	p-value	T	Q	Q&T	Q&T/Q	Q&T/T	term ID	t type	t group	t name	t depth	Q&T list
#
1	!	0.0109	59	389	10	0.026	0.169	GO:0048857	BP	27	neural nucleus development	1	DYNLL1,ATP5F1,PLP1,YWHAH,CALM2,SEC16A,ATP5J,NDRG2,CKB,MBP
1	!	0.0162	90	389	12	0.031	0.133	GO:0030901	BP	27	midbrain development	1	DYNLL1,FZD3,ATP5F1,PLP1,YWHAH,CALM2,SEC16A,ATP5J,UQCRQ,NDRG2,CKB,MBP
1	!	0.000137	38	389	10	0.026	0.263	GO:0021762	BP	27	substantia nigra development	2	DYNLL1,ATP5F1,PLP1,YWHAH,CALM2,SEC16A,ATP5J,NDRG2,CKB,MBP
1	!	0.00456	80	389	12	0.031	0.15	GO:0046364	BP	7	monosaccharide biosynthetic process	1	MDH1,PGK1,ALDOC,PPARGC1A,GAPDH,TPI1,ARPP19,MDH2,ALDOA,G6PC2,PGAM1,TALDO1
1	!	0.0155	75	389	11	0.028	0.147	GO:0019319	BP	7	hexose biosynthetic process	1	MDH1,PGK1,ALDOC,PPARGC1A,GAPDH,TPI1,ARPP19,MDH2,ALDOA,G6PC2,PGAM1
1	!	0.0119	73	389	11	0.028	0.151	GO:0006094	BP	7	gluconeogenesis	1	MDH1,PGK1,ALDOC,PPARGC1A,GAPDH,TPI1,ARPP19,MDH2,ALDOA,G6PC2,PGAM1
1	!	0.037	245	389	20	0.051	0.082	GO:0003015	BP	28	heart process	1	HSP90AA1,ATP1A3,MYL2,TNNT2,TNNI3,MYBPC3,FXYD6,TPM1,SOD1,ATP1B1,CALM2,ATP2B2,ACTC1,MYL3,ATP1A1,VEGFB,TCAP,ATP2A2,NPPA,MYH6
1	!	0.0309	242	389	20	0.051	0.083	GO:0060047	BP	28	heart contraction	2	HSP90AA1,ATP1A3,MYL2,TNNT2,TNNI3,MYBPC3,FXYD6,TPM1,SOD1,ATP1B1,CALM2,ATP2B2,ACTC1,MYL3,ATP1A1,VEGFB,TCAP,ATP2A2,NPPA,MYH6
1	!	0.00569	381	389	28	0.072	0.073	GO:0003012	BP	28	muscle system process	1	MYOM2,HSP90AA1,MYL6,ATP1A3,PPARGC1A,MYL2,TNNT2,TNNI3,CKMT2,MYH8,MYBPC3,PPP3CA,TPM1,SOD1,ATP1B1,CALM2,GSN,ALDOA,ACTC1,MYL3,ATP1A1,VEGFB,TCAP,ATP2A2,NPPA,MYH6,MB,MYH4
1	!	0.00435	312	389	25	0.064	0.08	GO:0006936	BP	28	muscle contraction	2	MYOM2,HSP90AA1,MYL6,ATP1A3,MYL2,TNNT2,TNNI3,CKMT2,MYH8,MYBPC3,TPM1,SOD1,ATP1B1,CALM2,ALDOA,ACTC1,MYL3,ATP1A1,VEGFB,TCAP,ATP2A2,NPPA,MYH6,MB,MYH4
1	!	4.85e-06	142	389	20	0.051	0.141	GO:0006941	BP	28	striated muscle contraction	3	HSP90AA1,ATP1A3,MYL2,TNNT2,TNNI3,MYH8,MYBPC3,TPM1,ATP1B1,CALM2,ALDOA,ACTC1,MYL3,ATP1A1,VEGFB,TCAP,ATP2A2,NPPA,MYH6,MB
1	!	1.95e-05	110	389	17	0.044	0.155	GO:0060048	BP	28	cardiac muscle contraction	4	HSP90AA1,ATP1A3,MYL2,TNNT2,TNNI3,MYBPC3,TPM1,ATP1B1,CALM2,ACTC1,MYL3,ATP1A1,VEGFB,TCAP,ATP2A2,NPPA,MYH6
1	!	0.000194	113	389	16	0.041	0.142	GO:0030048	BP	28	actin filament-based movement	1	MYL6,MYL2,TNNT2,TNNI3,MYH8,MYBPC3,TPM1,MYO1E,ACTC1,MYL3,ATP1A1,MOBP,TCAP,ATP2A2,MYH6,MYH4
1	!	0.000448	91	389	14	0.036	0.154	GO:0070252	BP	28	actin-mediated cell contraction	2	MYL6,MYL2,TNNT2,TNNI3,MYH8,MYBPC3,TPM1,ACTC1,MYL3,ATP1A1,TCAP,ATP2A2,MYH6,MYH4
1	!	8.14e-07	39	389	12	0.031	0.308	GO:0033275	BP	28	actin-myosin filament sliding	3	MYL6,MYL2,TNNT2,TNNI3,MYH8,MYBPC3,TPM1,ACTC1,MYL3,TCAP,MYH6,MYH4
1	!	8.14e-07	39	389	12	0.031	0.308	GO:0030049	BP	28	muscle filament sliding	4	MYL6,MYL2,TNNT2,TNNI3,MYH8,MYBPC3,TPM1,ACTC1,MYL3,TCAP,MYH6,MYH4
1	!	7.37e-12	1486	389	94	0.242	0.063	GO:0051704	BP	15	multi-organism process	1	RPS20,HFE,ADAM28,OVGP1,DYNLL1,RPL6,RPLP0,HSP90AB1,RPL3,CST3,CELF4,RPS16,RPS19,RPL18A,CAV2,PTGDS,RPL19,RPL34,DDX25,HSPA8,CD81,RPS13,RPS12,RPS25,RPL5,RPL23,KLC1,APOE,RPL36,RPL27,RTN3,RPS15A,RPLP1,ANXA7,RPS24,MFGE8,RPS2,SOD1,RPS11,RPL13A,RPL11,RPS8,RPS27A,RPL32,VPRBP,RPL37,RPL10,RPL7,GSN,RPL7A,RPS3,FAU,UBC,SLC25A4,NUP205,TSPAN7,SQSTM1,RPL8,RPL26,PPAP2B,RPL9,RPS14,HNRNPK,RPL13,UBB,RPS21,RPS7,RPL38,NP…
1	!	7.01e-25	711	389	80	0.206	0.113	GO:0044419	BP	15	interspecies interaction between organisms	2	RPS20,DYNLL1,RPL6,RPLP0,HSP90AB1,RPL3,RPS16,RPS19,RPL18A,CAV2,RPL19,RPL34,HSPA8,CD81,RPS13,RPS12,RPS25,RPL5,RPL23,KLC1,APOE,RPL36,RPL27,RTN3,RPS15A,RPLP1,RPS24,MFGE8,RPS2,RPS11,RPL13A,RPL11,RPS8,RPS27A,RPL32,VPRBP,RPL37,RPL10,RPL7,GSN,RPL7A,RPS3,FAU,UBC,SLC25A4,NUP205,TSPAN7,SQSTM1,RPL8,RPL26,RPL9,RPS14,HNRNPK,RPL13,UBB,RPS21,RPS7,RPL38,RPLP2,RPS27,CD28,RPL35A,RPS23,RPL37A,RPL12,RPS4X,RPL23A,RPL3…
1	!	7.01e-25	711	389	80	0.206	0.113	GO:0044403	BP	15	symbiosis, encompassing mutualism through parasitism	3	RPS20,DYNLL1,RPL6,RPLP0,HSP90AB1,RPL3,RPS16,RPS19,RPL18A,CAV2,RPL19,RPL34,HSPA8,CD81,RPS13,RPS12,RPS25,RPL5,RPL23,KLC1,APOE,RPL36,RPL27,RTN3,RPS15A,RPLP1,RPS24,MFGE8,RPS2,RPS11,RPL13A,RPL11,RPS8,RPS27A,RPL32,VPRBP,RPL37,RPL10,RPL7,GSN,RPL7A,RPS3,FAU,UBC,SLC25A4,NUP205,TSPAN7,SQSTM1,RPL8,RPL26,RPL9,RPS14,HNRNPK,RPL13,UBB,RPS21,RPS7,RPL38,RPLP2,RPS27,CD28,RPL35A,RPS23,RPL37A,RPL12,RPS4X,RPL23A,RPL3…
1	!	1.38e-41	199	389	59	0.152	0.296	GO:0044033	BP	15	multi-organism metabolic process	2	RPS20,RPL6,RPLP0,RPL3,RPS16,RPS19,RPL18A,RPL19,RPL34,RPS13,RPS12,RPS25,RPL5,RPL23,RPL36,RPL27,RPS15A,RPLP1,RPS24,RPS2,RPS11,RPL13A,RPL11,RPS8,RPS27A,RPL32,RPL37,RPL10,RPL7,RPL7A,RPS3,FAU,NUP205,RPL8,RPL26,RPL9,RPS14,RPL13,RPS21,RPS7,RPL38,RPLP2,RPS27,RPL35A,RPS23,RPL37A,RPL12,RPS4X,RPL23A,RPL39,RPS29,UBA52,RPL41,RPS18,RPS28,RPL36A,PI4KA,EEF1G,RPL17
1	!	2.48e-25	683	389	79	0.203	0.116	GO:0044764	BP	15	multi-organism cellular process	1	RPS20,DYNLL1,RPL6,RPLP0,HSP90AB1,RPL3,RPS16,RPS19,RPL18A,CAV2,RPL19,RPL34,HSPA8,CD81,RPS13,RPS12,RPS25,RPL5,RPL23,KLC1,APOE,RPL36,RPL27,RTN3,RPS15A,RPLP1,RPS24,MFGE8,RPS2,RPS11,RPL13A,RPL11,RPS8,RPS27A,RPL32,VPRBP,RPL37,RPL10,RPL7,GSN,RPL7A,RPS3,FAU,UBC,SLC25A4,NUP205,TSPAN7,RPL8,RPL26,RPL9,RPS14,HNRNPK,RPL13,UBB,RPS21,RPS7,RPL38,RPLP2,RPS27,CD28,RPL35A,RPS23,RPL37A,RPL12,RPS4X,RPL23A,RPL39,GNB2L…
1	!	1.23e-25	676	389	79	0.203	0.117	GO:0016032	BP	15	viral process	2	RPS20,DYNLL1,RPL6,RPLP0,HSP90AB1,RPL3,RPS16,RPS19,RPL18A,CAV2,RPL19,RPL34,HSPA8,CD81,RPS13,RPS12,RPS25,RPL5,RPL23,KLC1,APOE,RPL36,RPL27,RTN3,RPS15A,RPLP1,RPS24,MFGE8,RPS2,RPS11,RPL13A,RPL11,RPS8,RPS27A,RPL32,VPRBP,RPL37,RPL10,RPL7,GSN,RPL7A,RPS3,FAU,UBC,SLC25A4,NUP205,TSPAN7,RPL8,RPL26,RPL9,RPS14,HNRNPK,RPL13,UBB,RPS21,RPS7,RPL38,RPLP2,RPS27,CD28,RPL35A,RPS23,RPL37A,RPL12,RPS4X,RPL23A,RPL39,GNB2L…
1	!	1.8e-31	402	389	68	0.175	0.169	GO:0019058	BP	15	viral life cycle	3	RPS20,RPL6,RPLP0,HSP90AB1,RPL3,RPS16,RPS19,RPL18A,CAV2,RPL19,RPL34,HSPA8,CD81,RPS13,RPS12,RPS25,RPL5,RPL23,APOE,RPL36,RPL27,RPS15A,RPLP1,RPS24,RPS2,RPS11,RPL13A,RPL11,RPS8,RPS27A,RPL32,RPL37,RPL10,RPL7,GSN,RPL7A,RPS3,FAU,UBC,NUP205,RPL8,RPL26,RPL9,RPS14,RPL13,UBB,RPS21,RPS7,RPL38,RPLP2,RPS27,CD28,RPL35A,RPS23,RPL37A,RPL12,RPS4X,RPL23A,RPL39,RPS29,UBA52,RPL41,RPS18,RPS28,RPL36A,PI4KA,EEF1G,RPL17
1	!	3.67e-43	180	389	58	0.149	0.322	GO:0019080	BP	15	viral gene expression	4	RPS20,RPL6,RPLP0,RPL3,RPS16,RPS19,RPL18A,RPL19,RPL34,RPS13,RPS12,RPS25,RPL5,RPL23,RPL36,RPL27,RPS15A,RPLP1,RPS24,RPS2,RPS11,RPL13A,RPL11,RPS8,RPS27A,RPL32,RPL37,RPL10,RPL7,RPL7A,RPS3,FAU,NUP205,RPL8,RPL26,RPL9,RPS14,RPL13,RPS21,RPS7,RPL38,RPLP2,RPS27,RPL35A,RPS23,RPL37A,RPL12,RPS4X,RPL23A,RPL39,RPS29,UBA52,RPL41,RPS18,RPS28,RPL36A,EEF1G,RPL17
1	!	5.65e-45	169	389	58	0.149	0.343	GO:0019083	BP	15	viral transcription	1	RPS20,RPL6,RPLP0,RPL3,RPS16,RPS19,RPL18A,RPL19,RPL34,RPS13,RPS12,RPS25,RPL5,RPL23,RPL36,RPL27,RPS15A,RPLP1,RPS24,RPS2,RPS11,RPL13A,RPL11,RPS8,RPS27A,RPL32,RPL37,RPL10,RPL7,RPL7A,RPS3,FAU,NUP205,RPL8,RPL26,RPL9,RPS14,RPL13,RPS21,RPS7,RPL38,RPLP2,RPS27,RPL35A,RPS23,RPL37A,RPL12,RPS4X,RPL23A,RPL39,RPS29,UBA52,RPL41,RPS18,RPS28,RPL36A,EEF1G,RPL17
1	!	7.34e-13	1101	389	80	0.206	0.073	GO:1901135	BP	1	carbohydrate derivative metabolic process	1	UQCRC1,TIMP2,NDUFB4,OVGP1,NDUFB2,NDUFB7,CST3,PGK1,APLP1,ALDOC,PPARGC1A,HSPA8,ATP5B,GAPDH,TPI1,COX6A1,ATP5F1,FBXO2,ATP5E,NDUFA1,UQCR11,NDUFA5,APOE,SULT4A1,ATPIF1,COX4I1,COX7B,NDUFA2,MYH8,LDHA,COX5B,UQCRC2,NDUFB10,NCOR1,ATP1B1,NDUFB11,NDUFB9,ALDOA,NDUFC2,ATP5A1,G6PC2,ATP5G3,ATP5J,ATP2B2,ATP5G1,UQCRQ,COX6C,ATP5C1,NDUFB8,NDUFV1,ATP5H,NDUFS5,HINT1,PGAM1,CCL19,VEGFB,UQCRH,GALNTL6,NPPA,CHST1,COX8A,TALDO…
1	!	5.45e-17	517	389	58	0.149	0.112	GO:0034660	BP	1	ncRNA metabolic process	1	RPS20,LARS2,RPL6,RPLP0,RPL3,RPS16,RPS19,RPL18A,RPL19,RPL34,RPS13,RPS12,RPS25,RPL5,RPL23,RPL36,RPL27,RPS15A,RPLP1,RPS24,RPS2,RPS11,RPL13A,RPL11,RPS8,RPS27A,RPL32,RPL37,RPL10,RPL7,RPL7A,RPS3,FAU,RPL8,RPL26,NOL9,RPL9,RPS14,RPL13,RPS21,RPS7,RPL38,RPLP2,RPS27,RPL35A,RPS23,RPL37A,RPL12,RPS4X,RPL23A,RPL39,RPS29,UBA52,RPL41,RPS18,RPS28,RPL36A,RPL17
1	!	1.26e-32	255	389	57	0.147	0.224	GO:0016072	BP	1	rRNA metabolic process	2	RPS20,RPL6,RPLP0,RPL3,RPS16,RPS19,RPL18A,RPL19,RPL34,RPS13,RPS12,RPS25,RPL5,RPL23,RPL36,RPL27,RPS15A,RPLP1,RPS24,RPS2,RPS11,RPL13A,RPL11,RPS8,RPS27A,RPL32,RPL37,RPL10,RPL7,RPL7A,RPS3,FAU,RPL8,RPL26,NOL9,RPL9,RPS14,RPL13,RPS21,RPS7,RPL38,RPLP2,RPS27,RPL35A,RPS23,RPL37A,RPL12,RPS4X,RPL23A,RPL39,RPS29,UBA52,RPL41,RPS18,RPS28,RPL36A,RPL17
1	!	9.43e-13	5101	389	217	0.558	0.043	GO:0051179	BP	1	localization	1	LAMP2,CX3CL1,RPS20,UQCRC1,NISCH,HFE,STAU2,GPM6B,CP,YBX1,SYT1,LAPTM4A,CAMK2A,HSP90AA1,OXCT1,GSTP1,DYNLL1,RPL6,RPLP0,ERP29,HSP90AB1,RPL3,SLC32A1,MID1,CORO1A,NDRG4,FZD3,RPS16,APLP1,RPS19,CDC37,ATP1A3,RPL18A,RAB3A,CAV2,AP1S1,PTGDS,RPL19,CPE,RPL34,PPARGC1A,DDX25,HSPA8,SLC1A2,CD81,PITPNM1,RPS13,ATP5B,COX6A1,SERINC1,PHACTR1,RPS12,COX7A2,LOXL3,ATP5F1,STMN1,RPS25,TNNT2,CLU,FABP3,RPL5,ZWINT,SLC12A5,ATP5E,R…
1	!	1.78e-05	2539	389	115	0.296	0.045	GO:0033036	BP	1	macromolecule localization	2	LAMP2,RPS20,HFE,GPM6B,YBX1,HSP90AA1,OXCT1,DYNLL1,RPL6,RPLP0,ERP29,HSP90AB1,RPL3,MID1,RPS16,RPS19,CDC37,RPL18A,RAB3A,AP1S1,RPL19,CPE,RPL34,DDX25,HSPA8,CD81,PITPNM1,RPS13,RPS12,RPS25,CLU,FABP3,RPL5,RPL23,C3,YWHAH,ATP6V1F,APOE,RPL36,ATPIF1,RPL27,NDFIP1,SNAP25,SYT11,ARF3,RPS15A,GLUL,RPLP1,RPS24,PPP3CA,MAPK8IP3,RAB15,RPS2,PDPK1,NCOR1,RPS11,RPL13A,RPL11,RPS8,ATP1B1,RPS27A,RPL32,ATG3,RPL37,RPL10,RPL7,GS…
1	!	1.97e-06	2213	389	107	0.275	0.048	GO:0008104	BP	1	protein localization	3	LAMP2,RPS20,HFE,GPM6B,YBX1,HSP90AA1,OXCT1,DYNLL1,RPL6,RPLP0,ERP29,HSP90AB1,RPL3,MID1,RPS16,RPS19,CDC37,RPL18A,RAB3A,AP1S1,RPL19,CPE,RPL34,HSPA8,CD81,PITPNM1,RPS13,RPS12,RPS25,CLU,RPL5,RPL23,YWHAH,ATP6V1F,APOE,RPL36,ATPIF1,RPL27,NDFIP1,SNAP25,SYT11,ARF3,RPS15A,GLUL,RPLP1,RPS24,PPP3CA,MAPK8IP3,RAB15,RPS2,PDPK1,RPS11,RPL13A,RPL11,RPS8,ATP1B1,RPS27A,RPL32,ATG3,RPL37,RPL10,RPL7,GSN,RPL7A,SEC16A,RPS3,F…
1	!	2.35e-19	4165	389	205	0.527	0.049	GO:0051234	BP	1	establishment of localization	2	LAMP2,RPS20,UQCRC1,NISCH,HFE,STAU2,GPM6B,CP,SYT1,LAPTM4A,CAMK2A,HSP90AA1,OXCT1,DYNLL1,RPL6,RPLP0,ERP29,HSP90AB1,RPL3,SLC32A1,CORO1A,NDRG4,RPS16,APLP1,RPS19,CDC37,ATP1A3,RPL18A,RAB3A,CAV2,AP1S1,PTGDS,RPL19,RPL34,PPARGC1A,DDX25,HSPA8,SLC1A2,CD81,PITPNM1,RPS13,ATP5B,COX6A1,SERINC1,RPS12,COX7A2,LOXL3,ATP5F1,RPS25,TNNT2,CLU,FABP3,RPL5,ZWINT,SLC12A5,ATP5E,RPL23,C3,KLC1,UQCR11,TUBA4A,YWHAH,ATP6V1F,ARPP1…
1	!	3.95e-20	4047	389	203	0.522	0.05	GO:0006810	BP	1	transport	3	LAMP2,RPS20,UQCRC1,NISCH,HFE,STAU2,GPM6B,CP,SYT1,LAPTM4A,CAMK2A,HSP90AA1,OXCT1,DYNLL1,RPL6,RPLP0,ERP29,HSP90AB1,RPL3,SLC32A1,CORO1A,NDRG4,RPS16,APLP1,RPS19,CDC37,ATP1A3,RPL18A,RAB3A,CAV2,AP1S1,PTGDS,RPL19,RPL34,PPARGC1A,DDX25,HSPA8,SLC1A2,CD81,PITPNM1,RPS13,ATP5B,COX6A1,SERINC1,RPS12,COX7A2,LOXL3,ATP5F1,RPS25,TNNT2,CLU,FABP3,RPL5,SLC12A5,ATP5E,RPL23,C3,KLC1,UQCR11,TUBA4A,YWHAH,ATP6V1F,ARPP19,APOE…
1	!	1.6e-05	2355	389	109	0.28	0.046	GO:0071702	BP	1	organic substance transport	4	LAMP2,RPS20,NISCH,HFE,GPM6B,SYT1,HSP90AA1,OXCT1,DYNLL1,RPL6,RPLP0,ERP29,HSP90AB1,RPL3,SLC32A1,RPS16,RPS19,CDC37,RPL18A,RAB3A,AP1S1,RPL19,RPL34,DDX25,HSPA8,SLC1A2,PITPNM1,RPS13,SERINC1,RPS12,RPS25,CLU,FABP3,RPL5,RPL23,C3,YWHAH,ATP6V1F,ARPP19,APOE,RPL36,ATPIF1,RPL27,NDFIP1,SNAP25,SYT11,ARF3,RPS15A,GLUL,RPLP1,RPS24,PPP3CA,RAB15,RPS2,NCOR1,RPS11,RPL13A,RPL11,RPS8,ATP1B1,RPS27A,RPL32,ATG3,RPL37,RPL10,…
1	!	0.000388	1173	389	63	0.162	0.054	GO:0055085	BP	1	transmembrane transport	4	UQCRC1,HSP90AA1,SLC32A1,CORO1A,ATP1A3,PPARGC1A,HSPA8,SLC1A2,ATP5B,COX6A1,COX7A2,ATP5F1,SLC12A5,ATP5E,UQCR11,YWHAH,ATP6V1F,COX4I1,COX7B,COX5B,FXYD6,PDPK1,ATP1B1,CALM2,RPS27A,SLC30A5,SLC25A37,JPH2,UBC,SLC25A4,ATP5A1,THY1,ATP5G3,ATP5J,COX6A2,ATP2B2,ATP5G1,COX7A1,ATP1A1,UQCRQ,COX6C,ATP5C1,ATP5H,UBB,PRNP,CCL19,UQCRH,ATP2A2,NPPA,COX8A,COX5A,UQCR10,NDUFA13,NDUFA4,COX2,CYTB,ATP6,ATP10A,VDAC1,UBA52,ATP5J2…
1	!	2.89e-06	1391	389	77	0.198	0.055	GO:0006811	BP	1	ion transport	4	UQCRC1,HFE,GPM6B,CP,SYT1,CAMK2A,SLC32A1,CORO1A,ATP1A3,RAB3A,PPARGC1A,SLC1A2,PITPNM1,ATP5B,COX6A1,SERINC1,COX7A2,ATP5F1,FABP3,SLC12A5,ATP5E,UQCR11,YWHAH,ATP6V1F,APOE,COX4I1,COX7B,NDFIP1,SNAP25,COX5B,FXYD6,COX17,PPP3CA,PDPK1,NCOR1,ATP1B1,CALM2,RPS27A,SLC30A5,SLC25A37,JPH2,UBC,ATP5A1,THY1,ATP5G3,ATP5J,COX6A2,ATP2B2,ATP5G1,COX7A1,ATP1A1,UQCRQ,COX6C,ATP5C1,ATP5H,FTH1,UBB,PRNP,CCL19,UQCRH,ATP2A2,NPPA,C…
1	!	2.99e-07	951	389	62	0.159	0.065	GO:0006812	BP	1	cation transport	5	UQCRC1,HFE,GPM6B,CP,SYT1,CAMK2A,SLC32A1,CORO1A,ATP1A3,PPARGC1A,ATP5B,COX6A1,SERINC1,COX7A2,ATP5F1,SLC12A5,ATP5E,UQCR11,YWHAH,ATP6V1F,COX4I1,COX7B,NDFIP1,COX5B,COX17,PPP3CA,PDPK1,ATP1B1,CALM2,SLC30A5,SLC25A37,JPH2,ATP5A1,THY1,ATP5G3,ATP5J,COX6A2,ATP2B2,ATP5G1,COX7A1,ATP1A1,UQCRQ,COX6C,ATP5C1,ATP5H,FTH1,PRNP,CCL19,UQCRH,ATP2A2,NPPA,COX8A,COX5A,UQCR10,NDUFA4,COX2,CYTB,ATP6,VDAC1,ATP5J2,ATP5O,LYN
1	!	5.73e-07	453	389	39	0.1	0.086	GO:0015672	BP	1	monovalent inorganic cation transport	6	UQCRC1,ATP1A3,ATP5B,COX6A1,COX7A2,ATP5F1,SLC12A5,ATP5E,UQCR11,YWHAH,ATP6V1F,COX4I1,COX7B,COX5B,ATP1B1,SLC30A5,ATP5A1,ATP5G3,ATP5J,COX6A2,ATP5G1,COX7A1,ATP1A1,UQCRQ,COX6C,ATP5C1,ATP5H,PRNP,UQCRH,NPPA,COX8A,COX5A,UQCR10,NDUFA4,COX2,CYTB,ATP6,ATP5J2,ATP5O
1	!	1.33e-06	914	389	59	0.152	0.065	GO:0034220	BP	1	ion transmembrane transport	5	UQCRC1,SLC32A1,CORO1A,ATP1A3,PPARGC1A,SLC1A2,ATP5B,COX6A1,COX7A2,ATP5F1,SLC12A5,ATP5E,UQCR11,YWHAH,ATP6V1F,COX4I1,COX7B,COX5B,FXYD6,PDPK1,ATP1B1,CALM2,RPS27A,SLC30A5,SLC25A37,JPH2,UBC,ATP5A1,THY1,ATP5G3,ATP5J,COX6A2,ATP2B2,ATP5G1,COX7A1,ATP1A1,UQCRQ,COX6C,ATP5C1,ATP5H,UBB,PRNP,CCL19,UQCRH,ATP2A2,NPPA,COX8A,COX5A,UQCR10,NDUFA4,COX2,CYTB,ATP6,ATP10A,VDAC1,UBA52,ATP5J2,ATP5O,LYN
1	!	3.29e-07	654	389	49	0.126	0.075	GO:0098660	BP	1	inorganic ion transmembrane transport	6	UQCRC1,CORO1A,ATP1A3,ATP5B,COX6A1,COX7A2,ATP5F1,SLC12A5,ATP5E,UQCR11,YWHAH,ATP6V1F,COX4I1,COX7B,COX5B,PDPK1,ATP1B1,CALM2,SLC30A5,SLC25A37,JPH2,ATP5A1,THY1,ATP5G3,ATP5J,COX6A2,ATP2B2,ATP5G1,COX7A1,ATP1A1,UQCRQ,COX6C,ATP5C1,ATP5H,PRNP,CCL19,UQCRH,ATP2A2,NPPA,COX8A,COX5A,UQCR10,NDUFA4,COX2,CYTB,ATP6,ATP5J2,ATP5O,LYN
1	!	9.58e-08	653	389	50	0.129	0.077	GO:0098655	BP	1	cation transmembrane transport	6	UQCRC1,CORO1A,ATP1A3,PPARGC1A,ATP5B,COX6A1,COX7A2,ATP5F1,SLC12A5,ATP5E,UQCR11,YWHAH,ATP6V1F,COX4I1,COX7B,COX5B,PDPK1,ATP1B1,CALM2,SLC30A5,SLC25A37,JPH2,ATP5A1,THY1,ATP5G3,ATP5J,COX6A2,ATP2B2,ATP5G1,COX7A1,ATP1A1,UQCRQ,COX6C,ATP5C1,ATP5H,PRNP,CCL19,UQCRH,ATP2A2,NPPA,COX8A,COX5A,UQCR10,NDUFA4,COX2,CYTB,ATP6,ATP5J2,ATP5O,LYN
1	!	2.48e-09	571	389	49	0.126	0.086	GO:0098662	BP	1	inorganic cation transmembrane transport	7	UQCRC1,CORO1A,ATP1A3,ATP5B,COX6A1,COX7A2,ATP5F1,SLC12A5,ATP5E,UQCR11,YWHAH,ATP6V1F,COX4I1,COX7B,COX5B,PDPK1,ATP1B1,CALM2,SLC30A5,SLC25A37,JPH2,ATP5A1,THY1,ATP5G3,ATP5J,COX6A2,ATP2B2,ATP5G1,COX7A1,ATP1A1,UQCRQ,COX6C,ATP5C1,ATP5H,PRNP,CCL19,UQCRH,ATP2A2,NPPA,COX8A,COX5A,UQCR10,NDUFA4,COX2,CYTB,ATP6,ATP5J2,ATP5O,LYN
1	!	0.000679	244	389	23	0.059	0.094	GO:0006839	BP	1	mitochondrial transport	4	CAMK2A,HSP90AA1,DYNLL1,ATP5B,ATP5F1,ATP5E,YWHAH,ATPIF1,COX5B,SLC25A37,ATP5A1,ATP5G3,ATP5J,ATP5G1,ATP5C1,ACAA2,ATP5H,NDUFA13,ATP6,VDAC1,ATP5J2,ATP5O,DYNLL2
1	!	1.68e-07	61	389	15	0.039	0.246	GO:1990542	BP	1	mitochondrial transmembrane transport	5	HSP90AA1,ATP5B,ATP5F1,ATP5E,COX5B,ATP5A1,ATP5G3,ATP5J,ATP5G1,ATP5C1,ATP5H,NDUFA13,ATP6,ATP5J2,ATP5O
1	!	7.92e-07	1811	389	94	0.242	0.052	GO:0045184	BP	1	establishment of protein localization	3	LAMP2,RPS20,GPM6B,HSP90AA1,OXCT1,DYNLL1,RPL6,RPLP0,ERP29,HSP90AB1,RPL3,RPS16,RPS19,CDC37,RPL18A,RAB3A,AP1S1,RPL19,RPL34,HSPA8,PITPNM1,RPS13,RPS12,RPS25,CLU,RPL5,RPL23,YWHAH,ATP6V1F,APOE,RPL36,ATPIF1,RPL27,NDFIP1,SNAP25,SYT11,ARF3,RPS15A,GLUL,RPLP1,RPS24,PPP3CA,RAB15,RPS2,PDPK1,RPS11,RPL13A,RPL11,RPS8,ATP1B1,RPS27A,RPL32,ATG3,RPL37,RPL10,RPL7,RPL7A,SEC16A,RPS3,FAU,SLC25A4,G6PC2,RAB6B,NUP205,RPL8,R…
1	!	3.88e-08	1661	389	92	0.237	0.055	GO:0015031	BP	1	protein transport	4	LAMP2,RPS20,GPM6B,HSP90AA1,OXCT1,DYNLL1,RPL6,RPLP0,ERP29,HSP90AB1,RPL3,RPS16,RPS19,CDC37,RPL18A,RAB3A,AP1S1,RPL19,RPL34,HSPA8,PITPNM1,RPS13,RPS12,RPS25,CLU,RPL5,RPL23,YWHAH,ATP6V1F,APOE,RPL36,ATPIF1,RPL27,NDFIP1,SNAP25,SYT11,ARF3,RPS15A,GLUL,RPLP1,RPS24,PPP3CA,RAB15,RPS2,RPS11,RPL13A,RPL11,RPS8,ATP1B1,RPS27A,RPL32,ATG3,RPL37,RPL10,RPL7,RPL7A,SEC16A,RPS3,FAU,SLC25A4,G6PC2,RAB6B,NUP205,RPL8,RPL26,R…
1	!	1.81e-16	2373	389	138	0.355	0.058	GO:0051641	BP	1	cellular localization	2	LAMP2,RPS20,HFE,GPM6B,YBX1,SYT1,CAMK2A,HSP90AA1,OXCT1,DYNLL1,RPL6,RPLP0,ERP29,HSP90AB1,RPL3,SLC32A1,MID1,CORO1A,RPS16,RPS19,CDC37,RPL18A,RAB3A,AP1S1,RPL19,CPE,RPL34,DDX25,HSPA8,CD81,RPS13,ATP5B,RPS12,ATP5F1,RPS25,TNNT2,CLU,RPL5,ZWINT,ATP5E,RPL23,TUBA4A,YWHAH,APOE,RPL36,KIF1A,ATPIF1,RPL27,SNAP25,SYT11,RPS15A,MYBPC3,COX5B,RPLP1,RPS24,ANXA3,PPP3CA,RPS2,PDPK1,SOD1,RPS11,RPL13A,RPL11,RPS8,ATP1B1,SNAP4…
1	!	1.53e-08	1476	389	86	0.221	0.058	GO:0070727	BP	1	cellular macromolecule localization	3	RPS20,HFE,GPM6B,YBX1,HSP90AA1,DYNLL1,RPL6,RPLP0,ERP29,HSP90AB1,RPL3,MID1,RPS16,RPS19,CDC37,RPL18A,AP1S1,RPL19,CPE,RPL34,HSPA8,CD81,RPS13,RPS12,RPS25,RPL5,RPL23,YWHAH,APOE,RPL36,ATPIF1,RPL27,SYT11,RPS15A,RPLP1,RPS24,PPP3CA,RPS2,PDPK1,RPS11,RPL13A,RPL11,RPS8,ATP1B1,RPS27A,RPL32,ATG3,RPL37,RPL10,RPL7,GSN,RPL7A,RPS3,FAU,NUP205,RPL8,RPL26,RPL9,RPS14,RPL13,RPS21,RPS7,CCL19,RPL38,RPLP2,RPS27,RPL35A,NDUF…
1	!	2.63e-08	1465	389	85	0.219	0.058	GO:0034613	BP	1	cellular protein localization	4	RPS20,HFE,GPM6B,YBX1,HSP90AA1,DYNLL1,RPL6,RPLP0,ERP29,HSP90AB1,RPL3,MID1,RPS16,RPS19,CDC37,RPL18A,AP1S1,RPL19,CPE,RPL34,HSPA8,CD81,RPS13,RPS12,RPS25,RPL5,RPL23,YWHAH,APOE,RPL36,ATPIF1,RPL27,SYT11,RPS15A,RPLP1,RPS24,PPP3CA,RPS2,PDPK1,RPS11,RPL13A,RPL11,RPS8,ATP1B1,RPS27A,RPL32,ATG3,RPL37,RPL10,RPL7,GSN,RPL7A,RPS3,FAU,NUP205,RPL8,RPL26,RPL9,RPS14,RPL13,RPS21,RPS7,CCL19,RPL38,RPLP2,RPS27,RPL35A,NDUF…
1	!	1.2e-15	820	389	72	0.185	0.088	GO:0033365	BP	1	protein localization to organelle	5	RPS20,YBX1,HSP90AA1,DYNLL1,RPL6,RPLP0,HSP90AB1,RPL3,MID1,RPS16,RPS19,RPL18A,RPL19,RPL34,HSPA8,CD81,RPS13,RPS12,RPS25,RPL5,RPL23,YWHAH,RPL36,ATPIF1,RPL27,SYT11,RPS15A,RPLP1,RPS24,PPP3CA,RPS2,RPS11,RPL13A,RPL11,RPS8,RPS27A,RPL32,RPL37,RPL10,RPL7,RPL7A,RPS3,FAU,NUP205,RPL8,RPL26,RPL9,RPS14,RPL13,RPS21,RPS7,CCL19,RPL38,RPLP2,RPS27,RPL35A,NDUFA13,RPS23,RPL37A,RPL12,RPS4X,RPL23A,RPL39,RPS29,UBA52,RPL41…
1	!	7.22e-52	122	389	56	0.144	0.459	GO:0070972	BP	1	protein localization to endoplasmic reticulum	6	RPS20,RPL6,RPLP0,RPL3,RPS16,RPS19,RPL18A,RPL19,RPL34,RPS13,RPS12,RPS25,RPL5,RPL23,RPL36,RPL27,RPS15A,RPLP1,RPS24,RPS2,RPS11,RPL13A,RPL11,RPS8,RPS27A,RPL32,RPL37,RPL10,RPL7,RPL7A,RPS3,FAU,RPL8,RPL26,RPL9,RPS14,RPL13,RPS21,RPS7,RPL38,RPLP2,RPS27,RPL35A,RPS23,RPL37A,RPL12,RPS4X,RPL23A,RPL39,RPS29,UBA52,RPL41,RPS18,RPS28,RPL36A,RPL17
1	!	4.21e-20	598	389	67	0.172	0.112	GO:0072594	BP	1	establishment of protein localization to organelle	6	RPS20,HSP90AA1,DYNLL1,RPL6,RPLP0,HSP90AB1,RPL3,RPS16,RPS19,RPL18A,RPL19,RPL34,HSPA8,RPS13,RPS12,RPS25,RPL5,RPL23,YWHAH,RPL36,ATPIF1,RPL27,RPS15A,RPLP1,RPS24,PPP3CA,RPS2,RPS11,RPL13A,RPL11,RPS8,RPS27A,RPL32,RPL37,RPL10,RPL7,RPL7A,RPS3,FAU,NUP205,RPL8,RPL26,RPL9,RPS14,RPL13,RPS21,RPS7,CCL19,RPL38,RPLP2,RPS27,RPL35A,NDUFA13,RPS23,RPL37A,RPL12,RPS4X,RPL23A,RPL39,RPS29,UBA52,RPL41,RPS18,RPS28,RPL36A,D…
1	!	1.11e-57	102	389	56	0.144	0.549	GO:0072599	BP	1	establishment of protein localization to endoplasmic reticulum	7	RPS20,RPL6,RPLP0,RPL3,RPS16,RPS19,RPL18A,RPL19,RPL34,RPS13,RPS12,RPS25,RPL5,RPL23,RPL36,RPL27,RPS15A,RPLP1,RPS24,RPS2,RPS11,RPL13A,RPL11,RPS8,RPS27A,RPL32,RPL37,RPL10,RPL7,RPL7A,RPS3,FAU,RPL8,RPL26,RPL9,RPS14,RPL13,RPS21,RPS7,RPL38,RPLP2,RPS27,RPL35A,RPS23,RPL37A,RPL12,RPS4X,RPL23A,RPL39,RPS29,UBA52,RPL41,RPS18,RPS28,RPL36A,RPL17
1	!	1.77e-20	1924	389	129	0.332	0.067	GO:0051649	BP	1	establishment of localization in cell	3	LAMP2,RPS20,GPM6B,SYT1,CAMK2A,HSP90AA1,OXCT1,DYNLL1,RPL6,RPLP0,ERP29,HSP90AB1,RPL3,SLC32A1,CORO1A,RPS16,RPS19,CDC37,RPL18A,RAB3A,AP1S1,RPL19,RPL34,DDX25,HSPA8,RPS13,ATP5B,RPS12,ATP5F1,RPS25,TNNT2,CLU,RPL5,ZWINT,ATP5E,RPL23,TUBA4A,YWHAH,APOE,RPL36,KIF1A,ATPIF1,RPL27,SNAP25,SYT11,RPS15A,MYBPC3,COX5B,RPLP1,RPS24,ANXA3,PPP3CA,RPS2,PDPK1,SOD1,RPS11,RPL13A,RPL11,RPS8,ATP1B1,SNAP47,CALM2,RPS27A,RPL32,AT…
1	!	3.92e-19	1523	389	110	0.283	0.072	GO:0046907	BP	1	intracellular transport	3	RPS20,SYT1,HSP90AA1,DYNLL1,RPL6,RPLP0,ERP29,HSP90AB1,RPL3,CORO1A,RPS16,RPS19,CDC37,RPL18A,RAB3A,AP1S1,RPL19,RPL34,DDX25,HSPA8,RPS13,ATP5B,RPS12,ATP5F1,RPS25,TNNT2,RPL5,ATP5E,RPL23,YWHAH,APOE,RPL36,KIF1A,ATPIF1,RPL27,SNAP25,SYT11,RPS15A,MYBPC3,COX5B,RPLP1,RPS24,PPP3CA,RPS2,PDPK1,SOD1,RPS11,RPL13A,RPL11,RPS8,ATP1B1,SNAP47,RPS27A,RPL32,ATG3,RPL37,CPLX2,RPL10,RPL7,RPL7A,SEC16A,RPS3,FAU,UBC,ATP5A1,UCH…
1	!	9.05e-12	945	389	71	0.183	0.075	GO:0006886	BP	1	intracellular protein transport	4	RPS20,HSP90AA1,DYNLL1,RPL6,RPLP0,ERP29,HSP90AB1,RPL3,RPS16,RPS19,CDC37,RPL18A,AP1S1,RPL19,RPL34,HSPA8,RPS13,RPS12,RPS25,RPL5,RPL23,YWHAH,RPL36,ATPIF1,RPL27,RPS15A,RPLP1,RPS24,PPP3CA,RPS2,RPS11,RPL13A,RPL11,RPS8,ATP1B1,RPS27A,RPL32,ATG3,RPL37,RPL10,RPL7,RPL7A,RPS3,FAU,NUP205,RPL8,RPL26,RPL9,RPS14,RPL13,RPS21,RPS7,CCL19,RPL38,RPLP2,RPS27,RPL35A,NDUFA13,RPS23,RPL37A,RPL12,RPS4X,RPL23A,RPL39,RPS29,UB…
1	!	3.3e-18	628	389	66	0.17	0.105	GO:0006605	BP	1	protein targeting	5	RPS20,HSP90AA1,RPL6,RPLP0,HSP90AB1,RPL3,RPS16,RPS19,CDC37,RPL18A,RPL19,RPL34,HSPA8,RPS13,RPS12,RPS25,RPL5,RPL23,RPL36,ATPIF1,RPL27,RPS15A,RPLP1,RPS24,PPP3CA,RPS2,RPS11,RPL13A,RPL11,RPS8,RPS27A,RPL32,ATG3,RPL37,RPL10,RPL7,RPL7A,RPS3,FAU,NUP205,RPL8,RPL26,RPL9,RPS14,RPL13,RPS21,RPS7,CCL19,RPL38,RPLP2,RPS27,RPL35A,NDUFA13,RPS23,RPL37A,RPL12,RPS4X,RPL23A,RPL39,RPS29,UBA52,RPL41,RPS18,RPS28,RPL36A,RPL…
1	!	4.69e-59	98	389	56	0.144	0.571	GO:0045047	BP	1	protein targeting to ER	6	RPS20,RPL6,RPLP0,RPL3,RPS16,RPS19,RPL18A,RPL19,RPL34,RPS13,RPS12,RPS25,RPL5,RPL23,RPL36,RPL27,RPS15A,RPLP1,RPS24,RPS2,RPS11,RPL13A,RPL11,RPS8,RPS27A,RPL32,RPL37,RPL10,RPL7,RPL7A,RPS3,FAU,RPL8,RPL26,RPL9,RPS14,RPL13,RPS21,RPS7,RPL38,RPLP2,RPS27,RPL35A,RPS23,RPL37A,RPL12,RPS4X,RPL23A,RPL39,RPS29,UBA52,RPL41,RPS18,RPS28,RPL36A,RPL17
1	!	1.31e-05	10834	389	341	0.877	0.031	GO:0044699	BP	1	single-organism process	1	LAMP2,CX3CL1,RPS20,UQCRC1,NISCH,HFE,LARS2,MDH1,STMN4,GRN,TIMP2,ADAM28,GPM6B,CP,RFC2,CS,NDUFB4,YBX1,SYT1,RASSF1,CAMK2A,HSP90AA1,OXCT1,GSTP1,OVGP1,DYNLL1,RPL6,ANAPC5,RPLP0,ERP29,NDUFB2,MYL6,HSP90AB1,NDUFB7,RPL3,ACO2,CDS2,SLC32A1,CST3,CELF4,MID1,PCSK1N,PGK1,CORO1A,NDRG4,FZD3,RPS16,APLP1,RPS19,CDC37,ATP1A3,PTPRS,RPL18A,RAB3A,CAV2,PTPRZ1,PTGDS,RPL19,PSMD3,ALDOC,CPE,RPL34,PPARGC1A,DDX25,HSPA8,SLC1A2,CD…
1	!	3.39e-07	3667	389	157	0.404	0.043	GO:0044710	BP	1	single-organism metabolic process	2	CX3CL1,UQCRC1,NISCH,LARS2,MDH1,TIMP2,CP,CS,NDUFB4,CAMK2A,OXCT1,GSTP1,ERP29,NDUFB2,NDUFB7,ACO2,CDS2,CST3,MID1,PGK1,NDRG4,APLP1,RPS19,CAV2,PTGDS,PSMD3,ALDOC,PPARGC1A,HSPA8,CD81,PITPNM1,ATP5B,GAPDH,TPI1,LDHB,COX6A1,SERINC1,SOD2,LOXL3,ATP5F1,FBXO2,CLU,FABP3,PLP1,ATP5E,NDUFA1,C3,UQCR11,YWHAH,NDUFA5,ARPP19,SHC2,APOE,SULT4A1,ATPIF1,COX4I1,COX7B,NDUFA2,NDFIP1,CKMT2,PCBD2,MYH8,GSTM1,ARF3,LDHA,GLUL,COX5B,I…
1	!	3.19e-11	1806	389	105	0.27	0.058	GO:0044281	BP	1	small molecule metabolic process	3	UQCRC1,NISCH,LARS2,MDH1,TIMP2,CS,NDUFB4,OXCT1,GSTP1,NDUFB2,NDUFB7,ACO2,PGK1,APLP1,PTGDS,PSMD3,ALDOC,PPARGC1A,HSPA8,ATP5B,GAPDH,TPI1,LDHB,COX6A1,ATP5F1,FABP3,PLP1,ATP5E,NDUFA1,C3,UQCR11,NDUFA5,ARPP19,APOE,SULT4A1,ATPIF1,COX4I1,COX7B,NDUFA2,CKMT2,MYH8,LDHA,GLUL,COX5B,ITPKA,RDH12,UQCRC2,NDUFB10,NCOR1,SOD1,ATP1B1,CALM2,MDH2,NDUFB11,NDUFB9,ALDOA,NDUFC2,QDPR,ATP5A1,G6PC2,ATP5G3,ATP5J,ATP2B2,ATP5G1,PDXK…
1	!	1.06e-10	857	389	65	0.167	0.076	GO:0055114	BP	1	oxidation-reduction process	3	UQCRC1,MDH1,CP,CS,NDUFB4,NDUFB2,NDUFB7,ACO2,PGK1,ALDOC,PPARGC1A,GAPDH,TPI1,LDHB,COX6A1,SOD2,LOXL3,FABP3,NDUFA1,UQCR11,YWHAH,NDUFA5,COX4I1,COX7B,NDUFA2,PCBD2,LDHA,COX5B,RDH12,UQCRC2,NDUFB10,SOD1,CALM2,RPS27A,MDH2,NDUFB11,NDUFB9,ALDOA,UBC,NDUFC2,QDPR,ATP5J,UQCRQ,COX6C,NDUFB8,ACAA2,GPX4,NDUFV1,PRDX2,FTH1,NDUFS5,UBB,PGAM1,UQCRH,COX8A,COX5A,UQCR10,NDUFA12,NDUFA13,NDUFA4,COX2,CYTB,ND4,UBA52,NDUFA7
1	!	5.42e-30	370	389	64	0.165	0.173	GO:1901657	BP	1	glycosyl compound metabolic process	3	UQCRC1,NDUFB4,NDUFB2,NDUFB7,PGK1,ALDOC,PPARGC1A,HSPA8,ATP5B,GAPDH,TPI1,COX6A1,ATP5F1,ATP5E,NDUFA1,UQCR11,NDUFA5,SULT4A1,ATPIF1,COX4I1,COX7B,NDUFA2,MYH8,LDHA,COX5B,UQCRC2,NDUFB10,NCOR1,ATP1B1,NDUFB11,NDUFB9,ALDOA,NDUFC2,ATP5A1,ATP5G3,ATP5J,ATP5G1,UQCRQ,COX6C,ATP5C1,NDUFB8,NDUFV1,ATP5H,NDUFS5,PGAM1,UQCRH,COX8A,COX5A,UQCR10,NDUFA12,NDUFA13,NDUFA4,MYH6,COX2,CYTB,ND4,ATP6,PARG,ATP5J2,ATP5O,NME2,CHCHD1…
1	!	4.39e-10	8842	389	308	0.792	0.035	GO:0044763	BP	1	single-organism cellular process	2	LAMP2,CX3CL1,RPS20,UQCRC1,NISCH,HFE,LARS2,MDH1,STMN4,TIMP2,GPM6B,CP,CS,NDUFB4,YBX1,SYT1,RASSF1,CAMK2A,HSP90AA1,OXCT1,GSTP1,OVGP1,DYNLL1,RPL6,ANAPC5,RPLP0,ERP29,NDUFB2,MYL6,HSP90AB1,NDUFB7,RPL3,ACO2,CDS2,SLC32A1,CST3,CELF4,MID1,PGK1,CORO1A,NDRG4,FZD3,RPS16,APLP1,RPS19,CDC37,ATP1A3,RPL18A,RAB3A,CAV2,PTPRZ1,PTGDS,RPL19,PSMD3,ALDOC,CPE,RPL34,PPARGC1A,DDX25,HSPA8,SLC1A2,CD81,RPS13,ATP5B,MYL2,GAPDH,CHD…
1	!	6.66e-25	2671	389	166	0.427	0.062	GO:1902578	BP	1	single-organism localization	2	LAMP2,RPS20,UQCRC1,NISCH,HFE,GPM6B,SYT1,CAMK2A,HSP90AA1,OXCT1,DYNLL1,RPL6,RPLP0,ERP29,HSP90AB1,RPL3,SLC32A1,CORO1A,RPS16,RPS19,ATP1A3,RPL18A,RAB3A,RPL19,CPE,RPL34,HSPA8,SLC1A2,CD81,PITPNM1,RPS13,ATP5B,COX6A1,SERINC1,RPS12,COX7A2,ATP5F1,RPS25,CLU,FABP3,RPL5,SLC12A5,ATP5E,RPL23,C3,UQCR11,TUBA4A,YWHAH,ATP6V1F,ARPP19,APOE,RPL36,KIF1A,COX4I1,COX7B,RPL27,SNAP25,SYT11,RPS15A,GLUL,COX5B,RPLP1,STRA6,RPS24…
1	!	7.16e-27	2467	389	162	0.416	0.066	GO:0044765	BP	1	single-organism transport	3	LAMP2,RPS20,UQCRC1,NISCH,HFE,GPM6B,SYT1,CAMK2A,HSP90AA1,OXCT1,DYNLL1,RPL6,RPLP0,ERP29,HSP90AB1,RPL3,SLC32A1,CORO1A,RPS16,RPS19,ATP1A3,RPL18A,RAB3A,RPL19,RPL34,HSPA8,SLC1A2,CD81,PITPNM1,RPS13,ATP5B,COX6A1,SERINC1,RPS12,COX7A2,ATP5F1,RPS25,CLU,FABP3,RPL5,SLC12A5,ATP5E,RPL23,C3,UQCR11,TUBA4A,ATP6V1F,ARPP19,APOE,RPL36,KIF1A,COX4I1,COX7B,RPL27,SNAP25,SYT11,RPS15A,GLUL,COX5B,RPLP1,STRA6,RPS24,ANXA3,PPP…
1	!	6.11e-20	137	389	34	0.087	0.248	GO:0006818	BP	1	hydrogen transport	4	UQCRC1,ATP1A3,ATP5B,COX6A1,COX7A2,ATP5F1,ATP5E,UQCR11,ATP6V1F,COX4I1,COX7B,COX5B,SLC30A5,ATP5A1,ATP5G3,ATP5J,COX6A2,ATP5G1,COX7A1,ATP1A1,UQCRQ,COX6C,ATP5C1,ATP5H,UQCRH,COX8A,COX5A,UQCR10,NDUFA4,COX2,CYTB,ATP6,ATP5J2,ATP5O
1	!	3.62e-20	135	389	34	0.087	0.252	GO:0015992	BP	1	proton transport	5	UQCRC1,ATP1A3,ATP5B,COX6A1,COX7A2,ATP5F1,ATP5E,UQCR11,ATP6V1F,COX4I1,COX7B,COX5B,SLC30A5,ATP5A1,ATP5G3,ATP5J,COX6A2,ATP5G1,COX7A1,ATP1A1,UQCRQ,COX6C,ATP5C1,ATP5H,UQCRH,COX8A,COX5A,UQCR10,NDUFA4,COX2,CYTB,ATP6,ATP5J2,ATP5O
1	!	1.47e-24	95	389	33	0.085	0.347	GO:1902600	BP	1	hydrogen ion transmembrane transport	6	UQCRC1,ATP1A3,ATP5B,COX6A1,COX7A2,ATP5F1,ATP5E,UQCR11,ATP6V1F,COX4I1,COX7B,COX5B,ATP5A1,ATP5G3,ATP5J,COX6A2,ATP5G1,COX7A1,ATP1A1,UQCRQ,COX6C,ATP5C1,ATP5H,UQCRH,COX8A,COX5A,UQCR10,NDUFA4,COX2,CYTB,ATP6,ATP5J2,ATP5O
1	!	4.28e-12	22	389	13	0.033	0.591	GO:0015985	BP	1	energy coupled proton transport, down electrochemical gradient	7	ATP5B,ATP5F1,ATP5E,COX5B,ATP5A1,ATP5G3,ATP5J,ATP5G1,ATP5C1,ATP5H,ATP6,ATP5J2,ATP5O
1	!	1.03e-25	1026	389	98	0.252	0.096	GO:1902580	BP	1	single-organism cellular localization	3	RPS20,SYT1,HSP90AA1,DYNLL1,RPL6,RPLP0,HSP90AB1,RPL3,RPS16,RPS19,RPL18A,RAB3A,RPL19,CPE,RPL34,RPS13,ATP5B,RPS12,ATP5F1,RPS25,RPL5,ATP5E,RPL23,YWHAH,APOE,RPL36,KIF1A,RPL27,SNAP25,SYT11,RPS15A,COX5B,RPLP1,RPS24,PPP3CA,RPS2,PDPK1,SOD1,RPS11,RPL13A,RPL11,RPS8,ATP1B1,SNAP47,RPS27A,RPL32,ATG3,RPL37,CPLX2,RPL10,RPL7,GSN,RPL7A,RPS3,FAU,ATP5A1,UCHL1,ATP5G3,ATP5J,NUP205,ATP5G1,RPL8,RPL26,RPL9,RPS14,ATP5C1,R…
1	!	7.04e-32	760	389	92	0.237	0.121	GO:1902582	BP	1	single-organism intracellular transport	4	RPS20,SYT1,HSP90AA1,DYNLL1,RPL6,RPLP0,HSP90AB1,RPL3,RPS16,RPS19,RPL18A,RAB3A,RPL19,RPL34,RPS13,ATP5B,RPS12,ATP5F1,RPS25,RPL5,ATP5E,RPL23,RPL36,KIF1A,RPL27,SNAP25,SYT11,RPS15A,COX5B,RPLP1,RPS24,PPP3CA,RPS2,PDPK1,SOD1,RPS11,RPL13A,RPL11,RPS8,ATP1B1,SNAP47,RPS27A,RPL32,ATG3,RPL37,CPLX2,RPL10,RPL7,RPL7A,RPS3,FAU,ATP5A1,UCHL1,ATP5G3,ATP5J,NUP205,ATP5G1,RPL8,RPL26,RPL9,RPS14,ATP5C1,RPL13,ATP5H,MOBP,UBB…
1	!	2.77e-07	5433	389	210	0.54	0.039	GO:0071840	BP	1	cellular component organization or biogenesis	1	CX3CL1,RPS20,NISCH,HFE,STMN4,TIMP2,GPM6B,RFC2,NDUFB4,SYT1,RASSF1,CAMK2A,HSP90AA1,DYNLL1,RPL6,ANAPC5,RPLP0,NDUFB2,HSP90AB1,NDUFB7,RPL3,CST3,CELF4,MID1,CORO1A,NDRG4,TCEB2,FZD3,RPS16,RPS19,CDC37,RPL18A,RAB3A,CAV2,CHCHD2,PTPRZ1,RPL19,CPE,RPL34,PPARGC1A,HSPA8,RPS13,ATP5B,MYL2,GAPDH,CHD4,CDCA3,SOD2,PHACTR1,ACOT13,RPS12,STMN1,RPS25,TNNT2,CLU,RPL5,ZWINT,PLP1,SLC12A5,NDUFA1,RPL23,C3,KLC1,TUBA4A,YWHAH,ATP6…
1	!	8.21e-14	2484	389	136	0.35	0.055	GO:0044085	BP	1	cellular component biogenesis	2	CX3CL1,RPS20,HFE,GPM6B,NDUFB4,SYT1,HSP90AA1,DYNLL1,RPL6,RPLP0,NDUFB2,NDUFB7,RPL3,CELF4,CORO1A,TCEB2,RPS16,RPS19,RPL18A,CAV2,RPL19,RPL34,PPARGC1A,HSPA8,RPS13,MYL2,CHD4,SOD2,PHACTR1,ACOT13,RPS12,STMN1,RPS25,TNNT2,CLU,RPL5,NDUFA1,RPL23,NDUFA5,APOE,RPL36,CALY,ATPIF1,RPL27,NDUFA2,PCBD2,SNAP25,SYT11,POMP,RTN3,RPS15A,GLUL,RPLP1,RPS24,COX17,GABARAPL1,TPM1,RPS2,NDUFB10,PDPK1,NCOR1,RPS11,RPL13A,RPL11,RPS8,…
1	!	0.00988	1150	389	58	0.149	0.05	GO:0070271	BP	1	protein complex biogenesis	3	CX3CL1,HFE,NDUFB4,SYT1,HSP90AA1,NDUFB2,NDUFB7,CORO1A,TCEB2,RPS19,CAV2,PPARGC1A,HSPA8,SOD2,ACOT13,STMN1,TNNT2,CLU,NDUFA1,NDUFA5,CALY,ATPIF1,NDUFA2,PCBD2,SNAP25,SYT11,POMP,GLUL,COX17,NDUFB10,SNAP47,NDUFB11,NDUFB9,GSN,SEC16A,RPS3,ALDOA,NDUFC2,NUP205,SQSTM1,NDUFB8,NDUFV1,NDUFS5,NSG1,NSG2,PRNP,TCAP,UQCR10,NDUFA12,NDUFA13,MAPT,CCK,ND4,GNB2L1,TMSB4X,MIF,NME2,NDUFA7
1	!	1.51e-11	49	389	17	0.044	0.347	GO:0097031	BP	1	mitochondrial respiratory chain complex I biogenesis	4	NDUFB4,NDUFB2,NDUFB7,NDUFA1,NDUFA5,NDUFA2,NDUFB10,NDUFB11,NDUFB9,NDUFC2,NDUFB8,NDUFV1,NDUFS5,NDUFA12,NDUFA13,ND4,NDUFA7
1	!	6.22e-21	432	389	58	0.149	0.134	GO:0022613	BP	1	ribonucleoprotein complex biogenesis	3	RPS20,RPL6,RPLP0,RPL3,CELF4,RPS16,RPS19,RPL18A,RPL19,RPL34,RPS13,RPS12,RPS25,RPL5,RPL23,RPL36,RPL27,RPS15A,RPLP1,RPS24,RPS2,RPS11,RPL13A,RPL11,RPS8,RPS27A,RPL32,RPL37,RPL10,RPL7,RPL7A,RPS3,FAU,RPL8,RPL26,NOL9,RPL9,RPS14,RPL13,RPS21,RPS7,RPL38,RPLP2,RPS27,RPL35A,RPS23,RPL37A,RPL12,RPS4X,RPL23A,RPL39,RPS29,UBA52,RPL41,RPS18,RPS28,RPL36A,RPL17
1	!	1.98e-28	302	389	57	0.147	0.189	GO:0042254	BP	1	ribosome biogenesis	4	RPS20,RPL6,RPLP0,RPL3,RPS16,RPS19,RPL18A,RPL19,RPL34,RPS13,RPS12,RPS25,RPL5,RPL23,RPL36,RPL27,RPS15A,RPLP1,RPS24,RPS2,RPS11,RPL13A,RPL11,RPS8,RPS27A,RPL32,RPL37,RPL10,RPL7,RPL7A,RPS3,FAU,RPL8,RPL26,NOL9,RPL9,RPS14,RPL13,RPS21,RPS7,RPL38,RPLP2,RPS27,RPL35A,RPS23,RPL37A,RPL12,RPS4X,RPL23A,RPL39,RPS29,UBA52,RPL41,RPS18,RPS28,RPL36A,RPL17
1	!	1.93e-05	50	389	12	0.031	0.24	GO:0042255	BP	1	ribosome assembly	5	RPL6,RPL3,RPS19,RPL5,RPL11,RPL10,RPS14,RPL38,RPS27,RPL12,RPL23A,RPS28
1	!	0.0149	61	389	10	0.026	0.164	GO:0042274	BP	1	ribosomal small subunit biogenesis	4	RPS16,RPS19,RPS24,RPS8,RPS14,RPS21,RPS7,RPL38,RPS27,RPS28
1	!	1.73e-05	60	389	13	0.033	0.217	GO:0042273	BP	1	ribosomal large subunit biogenesis	4	RPL6,RPL3,RPL5,RPL11,RPL10,RPL7,RPL7A,RPL26,NOL9,RPL38,RPL35A,RPL12,RPL23A
1	!	0.000183	22	389	8	0.021	0.364	GO:0000027	BP	1	ribosomal large subunit assembly	5	RPL6,RPL3,RPL5,RPL11,RPL10,RPL38,RPL12,RPL23A
1	!	3.55e-08	5294	389	209	0.537	0.039	GO:0016043	BP	1	cellular component organization	2	CX3CL1,RPS20,NISCH,HFE,STMN4,TIMP2,GPM6B,RFC2,NDUFB4,SYT1,RASSF1,CAMK2A,HSP90AA1,DYNLL1,RPL6,ANAPC5,RPLP0,NDUFB2,HSP90AB1,NDUFB7,RPL3,CST3,CELF4,MID1,CORO1A,NDRG4,TCEB2,FZD3,RPS16,RPS19,CDC37,RPL18A,RAB3A,CAV2,CHCHD2,PTPRZ1,RPL19,CPE,RPL34,PPARGC1A,HSPA8,RPS13,ATP5B,MYL2,GAPDH,CHD4,CDCA3,SOD2,PHACTR1,ACOT13,RPS12,STMN1,RPS25,TNNT2,CLU,RPL5,ZWINT,PLP1,SLC12A5,NDUFA1,RPL23,C3,KLC1,TUBA4A,YWHAH,ATP6…
1	!	0.014	2125	389	91	0.234	0.043	GO:0043933	BP	1	macromolecular complex subunit organization	3	CX3CL1,HFE,STMN4,NDUFB4,SYT1,HSP90AA1,RPL6,NDUFB2,NDUFB7,RPL3,CELF4,MID1,CORO1A,TCEB2,RPS19,CAV2,PPARGC1A,HSPA8,CHD4,SOD2,ACOT13,STMN1,TNNT2,CLU,RPL5,NDUFA1,KLC1,NDUFA5,ELOF1,APOE,CALY,ATPIF1,NDUFA2,PCBD2,SNAP25,SYT11,POMP,GLUL,COX17,NDUFB10,NCOR1,RPL13A,RPL11,SNAP47,RPS27A,VPRBP,NDUFB11,RPL10,NDUFB9,GSN,SEC16A,RPS3,ALDOA,UBC,NDUFC2,NUP205,SQSTM1,HIST1H2AA,RPS14,NDUFB8,NDUFV1,NDUFS5,NSG1,CHD3,NSG…
1	!	4.75e-22	957	389	89	0.229	0.093	GO:0061024	BP	1	membrane organization	3	RPS20,SYT1,CAMK2A,HSP90AA1,DYNLL1,RPL6,RPLP0,RPL3,CORO1A,RPS16,RPS19,RPL18A,RAB3A,CAV2,RPL19,CPE,RPL34,RPS13,RPS12,RPS25,CLU,RPL5,RPL23,YWHAH,APOE,RPL36,ATPIF1,RPL27,SNAP25,SYT11,RPS15A,MTCH1,RPLP1,ANXA7,RPS24,MFGE8,RPS2,PDPK1,SOD1,RPS11,RPL13A,RPL11,RPS8,ATP1B1,SNAP47,RPS27A,RPL32,ATG3,RPL37,RPL10,RPL7,GSN,RPL7A,SEC16A,RPS3,FAU,NUP205,RPL8,RPL26,RPL9,RPS14,ACAA2,RPL13,RPS21,RPS7,RPL38,ATP2A2,RPL…
1	!	1.9e-23	820	389	84	0.216	0.102	GO:0044802	BP	1	single-organism membrane organization	4	RPS20,SYT1,CAMK2A,HSP90AA1,DYNLL1,RPL6,RPLP0,RPL3,CORO1A,RPS16,RPS19,RPL18A,RAB3A,CAV2,RPL19,CPE,RPL34,RPS13,RPS12,RPS25,CLU,RPL5,RPL23,YWHAH,APOE,RPL36,ATPIF1,RPL27,SNAP25,SYT11,RPS15A,MTCH1,RPLP1,RPS24,RPS2,PDPK1,SOD1,RPS11,RPL13A,RPL11,RPS8,ATP1B1,SNAP47,RPS27A,RPL32,ATG3,RPL37,RPL10,RPL7,GSN,RPL7A,RPS3,FAU,NUP205,RPL8,RPL26,RPL9,RPS14,ACAA2,RPL13,RPS21,RPS7,RPL38,ATP2A2,RPLP2,RPS27,RPL35A,NDU…
1	!	1.72e-27	464	389	68	0.175	0.147	GO:0072657	BP	1	protein localization to membrane	5	RPS20,HSP90AA1,DYNLL1,RPL6,RPLP0,RPL3,RPS16,RPS19,RPL18A,RPL19,CPE,RPL34,RPS13,RPS12,RPS25,RPL5,RPL23,YWHAH,APOE,RPL36,RPL27,RPS15A,RPLP1,RPS24,RPS2,PDPK1,RPS11,RPL13A,RPL11,RPS8,ATP1B1,RPS27A,RPL32,ATG3,RPL37,RPL10,RPL7,GSN,RPL7A,RPS3,FAU,RPL8,RPL26,RPL9,RPS14,RPL13,RPS21,RPS7,RPL38,RPLP2,RPS27,RPL35A,NDUFA13,RPS23,RPL37A,RPL12,RPS4X,RPL23A,RPL39,GNB2L1,RPS29,UBA52,RPL41,RPS18,RPS28,RPL36A,DYNLL…
1	!	1.95e-33	338	389	65	0.167	0.192	GO:0090150	BP	1	establishment of protein localization to membrane	6	RPS20,HSP90AA1,DYNLL1,RPL6,RPLP0,RPL3,RPS16,RPS19,RPL18A,RPL19,RPL34,RPS13,RPS12,RPS25,RPL5,RPL23,YWHAH,RPL36,RPL27,RPS15A,RPLP1,RPS24,RPS2,PDPK1,RPS11,RPL13A,RPL11,RPS8,ATP1B1,RPS27A,RPL32,ATG3,RPL37,RPL10,RPL7,RPL7A,RPS3,FAU,RPL8,RPL26,RPL9,RPS14,RPL13,RPS21,RPS7,RPL38,RPLP2,RPS27,RPL35A,NDUFA13,RPS23,RPL37A,RPL12,RPS4X,RPL23A,RPL39,GNB2L1,RPS29,UBA52,RPL41,RPS18,RPS28,RPL36A,DYNLL2,RPL17
1	!	2.61e-43	171	389	57	0.147	0.333	GO:0006612	BP	1	protein targeting to membrane	6	RPS20,RPL6,RPLP0,RPL3,RPS16,RPS19,RPL18A,RPL19,RPL34,RPS13,RPS12,RPS25,RPL5,RPL23,RPL36,RPL27,RPS15A,RPLP1,RPS24,RPS2,RPS11,RPL13A,RPL11,RPS8,RPS27A,RPL32,ATG3,RPL37,RPL10,RPL7,RPL7A,RPS3,FAU,RPL8,RPL26,RPL9,RPS14,RPL13,RPS21,RPS7,RPL38,RPLP2,RPS27,RPL35A,RPS23,RPL37A,RPL12,RPS4X,RPL23A,RPL39,RPS29,UBA52,RPL41,RPS18,RPS28,RPL36A,RPL17
1	!	4.69e-59	98	389	56	0.144	0.571	GO:0006613	BP	1	cotranslational protein targeting to membrane	7	RPS20,RPL6,RPLP0,RPL3,RPS16,RPS19,RPL18A,RPL19,RPL34,RPS13,RPS12,RPS25,RPL5,RPL23,RPL36,RPL27,RPS15A,RPLP1,RPS24,RPS2,RPS11,RPL13A,RPL11,RPS8,RPS27A,RPL32,RPL37,RPL10,RPL7,RPL7A,RPS3,FAU,RPL8,RPL26,RPL9,RPS14,RPL13,RPS21,RPS7,RPL38,RPLP2,RPS27,RPL35A,RPS23,RPL37A,RPL12,RPS4X,RPL23A,RPL39,RPS29,UBA52,RPL41,RPS18,RPS28,RPL36A,RPL17
1	!	1.08e-61	91	389	56	0.144	0.615	GO:0006614	BP	1	SRP-dependent cotranslational protein targeting to membrane	8	RPS20,RPL6,RPLP0,RPL3,RPS16,RPS19,RPL18A,RPL19,RPL34,RPS13,RPS12,RPS25,RPL5,RPL23,RPL36,RPL27,RPS15A,RPLP1,RPS24,RPS2,RPS11,RPL13A,RPL11,RPS8,RPS27A,RPL32,RPL37,RPL10,RPL7,RPL7A,RPS3,FAU,RPL8,RPL26,RPL9,RPS14,RPL13,RPS21,RPS7,RPL38,RPLP2,RPS27,RPL35A,RPS23,RPL37A,RPL12,RPS4X,RPL23A,RPL39,RPS29,UBA52,RPL41,RPS18,RPS28,RPL36A,RPL17
1	!	0.0101	2230	389	95	0.244	0.043	GO:0022607	BP	1	cellular component assembly	3	CX3CL1,HFE,GPM6B,NDUFB4,SYT1,HSP90AA1,DYNLL1,RPL6,NDUFB2,NDUFB7,RPL3,CELF4,CORO1A,TCEB2,RPS19,CAV2,PPARGC1A,HSPA8,MYL2,CHD4,SOD2,PHACTR1,ACOT13,STMN1,TNNT2,CLU,RPL5,NDUFA1,NDUFA5,APOE,CALY,ATPIF1,NDUFA2,PCBD2,SNAP25,SYT11,POMP,RTN3,GLUL,COX17,GABARAPL1,TPM1,NDUFB10,PDPK1,NCOR1,RPL13A,RPL11,SNAP47,RPS27A,ATG3,NDUFB11,RPL10,NDUFB9,GSN,SEC16A,RPS3,ALDOA,UBC,NDUFC2,THY1,NUP205,ACTC1,VAV2,SQSTM1,RPS14…
1	!	2.46e-05	1459	389	77	0.198	0.053	GO:0065003	BP	1	macromolecular complex assembly	4	CX3CL1,HFE,NDUFB4,SYT1,HSP90AA1,RPL6,NDUFB2,NDUFB7,RPL3,CELF4,CORO1A,TCEB2,RPS19,CAV2,PPARGC1A,HSPA8,SOD2,ACOT13,STMN1,TNNT2,CLU,RPL5,NDUFA1,NDUFA5,APOE,CALY,ATPIF1,NDUFA2,PCBD2,SNAP25,SYT11,POMP,GLUL,COX17,NDUFB10,RPL13A,RPL11,SNAP47,RPS27A,NDUFB11,RPL10,NDUFB9,GSN,SEC16A,RPS3,ALDOA,UBC,NDUFC2,NUP205,SQSTM1,RPS14,NDUFB8,NDUFV1,NDUFS5,NSG1,NSG2,UBB,PRNP,RPL38,TCAP,RPS27,UQCR10,NDUFA12,NDUFA13,MAP…
1	!	1.36e-05	825	389	53	0.136	0.064	GO:0034622	BP	1	cellular macromolecular complex assembly	5	NDUFB4,HSP90AA1,RPL6,NDUFB2,NDUFB7,RPL3,CELF4,CORO1A,RPS19,STMN1,CLU,RPL5,NDUFA1,NDUFA5,CALY,NDUFA2,SNAP25,POMP,COX17,NDUFB10,RPL13A,RPL11,SNAP47,RPS27A,NDUFB11,RPL10,NDUFB9,GSN,RPS3,UBC,NDUFC2,NUP205,RPS14,NDUFB8,NDUFV1,NDUFS5,NSG1,NSG2,UBB,RPL38,TCAP,RPS27,UQCR10,NDUFA12,NDUFA13,MAPT,RPL12,RPL23A,ND4,TMSB4X,UBA52,RPS28,NDUFA7
1	!	0.00988	1150	389	58	0.149	0.05	GO:0006461	BP	1	protein complex assembly	5	CX3CL1,HFE,NDUFB4,SYT1,HSP90AA1,NDUFB2,NDUFB7,CORO1A,TCEB2,RPS19,CAV2,PPARGC1A,HSPA8,SOD2,ACOT13,STMN1,TNNT2,CLU,NDUFA1,NDUFA5,CALY,ATPIF1,NDUFA2,PCBD2,SNAP25,SYT11,POMP,GLUL,COX17,NDUFB10,SNAP47,NDUFB11,NDUFB9,GSN,SEC16A,RPS3,ALDOA,NDUFC2,NUP205,SQSTM1,NDUFB8,NDUFV1,NDUFS5,NSG1,NSG2,PRNP,TCAP,UQCR10,NDUFA12,NDUFA13,MAPT,CCK,ND4,GNB2L1,TMSB4X,MIF,NME2,NDUFA7
1	!	0.000348	480	389	35	0.09	0.073	GO:0043623	BP	1	cellular protein complex assembly	6	NDUFB4,HSP90AA1,NDUFB2,NDUFB7,CORO1A,STMN1,CLU,NDUFA1,NDUFA5,CALY,NDUFA2,SNAP25,POMP,COX17,NDUFB10,SNAP47,NDUFB11,NDUFB9,GSN,RPS3,NDUFC2,NUP205,NDUFB8,NDUFV1,NDUFS5,NSG1,NSG2,TCAP,UQCR10,NDUFA12,NDUFA13,MAPT,ND4,TMSB4X,NDUFA7
1	!	1.51e-11	49	389	17	0.044	0.347	GO:0010257	BP	1	NADH dehydrogenase complex assembly	7	NDUFB4,NDUFB2,NDUFB7,NDUFA1,NDUFA5,NDUFA2,NDUFB10,NDUFB11,NDUFB9,NDUFC2,NDUFB8,NDUFV1,NDUFS5,NDUFA12,NDUFA13,ND4,NDUFA7
1	!	1.92e-05	5632	389	209	0.537	0.037	GO:0006807	BP	1	nitrogen compound metabolic process	1	RPS20,UQCRC1,HFE,LARS2,MDH1,TIMP2,RFC2,NDUFB4,YBX1,CAMK2A,HSP90AA1,GSTP1,OVGP1,DYNLL1,RPL6,RPLP0,NDUFB2,HSP90AB1,NDUFB7,RPL3,CST3,CELF4,PCSK1N,PGK1,TCEB2,RPS16,APLP1,RPS19,RPL18A,CHCHD2,RPL19,PSMD3,ALDOC,CPE,RPL34,PPARGC1A,DDX25,HSPA8,CD81,RPS13,ATP5B,GAPDH,CHD4,TPI1,LDHB,COX6A1,SERINC1,SOD2,RPS12,LOXL3,FHL2,ATP5F1,RPS25,CLU,RPL5,ATP5E,NDUFA1,RPL23,UQCR11,YWHAH,NDUFA5,SAT1,ELOF1,APOE,RPL36,SULT4A…
1	!	2.78e-38	2050	389	164	0.422	0.08	GO:1901564	BP	1	organonitrogen compound metabolic process	2	RPS20,UQCRC1,LARS2,MDH1,TIMP2,NDUFB4,GSTP1,OVGP1,RPL6,RPLP0,NDUFB2,NDUFB7,RPL3,CELF4,PCSK1N,PGK1,TCEB2,RPS16,APLP1,RPS19,RPL18A,RPL19,PSMD3,ALDOC,CPE,RPL34,PPARGC1A,DDX25,HSPA8,RPS13,ATP5B,GAPDH,TPI1,LDHB,COX6A1,SERINC1,SOD2,RPS12,ATP5F1,RPS25,CLU,RPL5,ATP5E,NDUFA1,RPL23,UQCR11,NDUFA5,SAT1,ELOF1,APOE,RPL36,SULT4A1,ATPIF1,COX4I1,COX7B,RPL27,NDUFA2,CKMT2,PCBD2,MYH8,GSTM1,LDHA,RPS15A,GLUL,EIF4E2,COX…
1	!	2.71e-22	1262	389	104	0.267	0.082	GO:1901566	BP	1	organonitrogen compound biosynthetic process	3	RPS20,LARS2,TIMP2,GSTP1,RPL6,RPLP0,RPL3,CELF4,TCEB2,RPS16,APLP1,RPS19,RPL18A,RPL19,RPL34,PPARGC1A,DDX25,RPS13,ATP5B,GAPDH,RPS12,ATP5F1,RPS25,RPL5,ATP5E,RPL23,SAT1,ELOF1,APOE,RPL36,ATPIF1,RPL27,PCBD2,GSTM1,RPS15A,GLUL,EIF4E2,COX5B,RPLP1,RPS24,PPP3CA,RPS2,NCOR1,RPS11,RPL13A,RPL11,RPS8,RPS27A,RPL32,RPL37,RPL10,RPL7,RPL7A,RPS3,FAU,ALDOA,QDPR,ATP5A1,ATP5G3,ATP5J,EEF1A1,ATP5G1,PDXK,RPL8,RPL26,PPAP2B,RP…
1	!	7.5e-10	1787	389	101	0.26	0.057	GO:0009056	BP	1	catabolic process	1	RPS20,HFE,TIMP2,OXCT1,OVGP1,RPL6,ANAPC5,RPLP0,HSP90AB1,RPL3,CST3,PGK1,RPS16,RPS19,RPL18A,RPL19,PSMD3,ALDOC,RPL34,PPARGC1A,CD81,RPS13,GAPDH,TPI1,RPS12,FBXO2,RPS25,CLU,FABP3,RPL5,RPL23,YWHAH,SAT1,APOE,RPL36,ATPIF1,RPL27,NDFIP1,USP29,GSTM1,LDHA,RPS15A,GLUL,RPLP1,RPS24,RPS2,NCOR1,RPS11,RPL13A,RPL11,RPS8,CALM2,RPS27A,RPL32,RPL37,RPL10,RPL7,RPL7A,RPS3,FAU,ALDOA,UBC,QDPR,UCHL1,ATP5J,SQSTM1,RPL8,RPL26,RP…
1	!	3.19e-09	1695	389	96	0.247	0.057	GO:1901575	BP	1	organic substance catabolic process	2	RPS20,HFE,TIMP2,OXCT1,OVGP1,RPL6,ANAPC5,RPLP0,HSP90AB1,RPL3,CST3,PGK1,RPS16,RPS19,RPL18A,RPL19,PSMD3,ALDOC,RPL34,PPARGC1A,CD81,RPS13,GAPDH,TPI1,RPS12,FBXO2,RPS25,CLU,FABP3,RPL5,RPL23,YWHAH,SAT1,APOE,RPL36,ATPIF1,RPL27,NDFIP1,USP29,LDHA,RPS15A,GLUL,RPLP1,RPS24,RPS2,NCOR1,RPS11,RPL13A,RPL11,RPS8,CALM2,RPS27A,RPL32,RPL37,RPL10,RPL7,RPL7A,RPS3,FAU,ALDOA,UBC,QDPR,UCHL1,SQSTM1,RPL8,RPL26,RPL9,RPS14,ACA…
1	!	9.46e-13	1083	389	79	0.203	0.073	GO:0009057	BP	1	macromolecule catabolic process	3	RPS20,HFE,TIMP2,OVGP1,RPL6,ANAPC5,RPLP0,HSP90AB1,RPL3,CST3,RPS16,RPS19,RPL18A,RPL19,PSMD3,RPL34,CD81,RPS13,RPS12,FBXO2,RPS25,CLU,RPL5,RPL23,APOE,RPL36,ATPIF1,RPL27,NDFIP1,USP29,RPS15A,RPLP1,RPS24,RPS2,RPS11,RPL13A,RPL11,RPS8,CALM2,RPS27A,RPL32,RPL37,RPL10,RPL7,RPL7A,RPS3,FAU,UBC,UCHL1,SQSTM1,RPL8,RPL26,RPL9,RPS14,RPL13,UBB,RPS21,RPS7,RPL38,RPLP2,RPS27,RPL35A,HSF1,NDUFA13,RPS23,RPL37A,RPL12,RPS4X,…
1	!	0.0304	8364	389	269	0.692	0.032	GO:0044237	BP	1	cellular metabolic process	1	CX3CL1,RPS20,UQCRC1,HFE,LARS2,MDH1,TIMP2,RFC2,CS,NDUFB4,YBX1,CAMK2A,HSP90AA1,OXCT1,GSTP1,DYNLL1,RPL6,ANAPC5,RPLP0,ERP29,NDUFB2,HSP90AB1,NDUFB7,RPL3,ACO2,CDS2,CST3,CELF4,MID1,PCSK1N,PGK1,NDRG4,TCEB2,TGM5,ZDHHC2,RPS16,APLP1,RPS19,CDC37,PTPRS,RPL18A,CAV2,CHCHD2,PTPRZ1,PTGDS,RPL19,PSMD3,ALDOC,CPE,RPL34,PPARGC1A,DDX25,HSPA8,CD81,RPS13,ATP5B,GAPDH,CHD4,CDCA3,TPI1,LDHB,COX6A1,SERINC1,SOD2,ACOT13,RPS12,L…
1	!	2.69e-10	2886	389	141	0.362	0.049	GO:0006793	BP	1	phosphorus metabolic process	2	CX3CL1,UQCRC1,HFE,MDH1,TIMP2,NDUFB4,CAMK2A,HSP90AA1,GSTP1,DYNLL1,ERP29,NDUFB2,HSP90AB1,NDUFB7,CDS2,MID1,PGK1,NDRG4,APLP1,CDC37,PTPRS,CAV2,PTPRZ1,PSMD3,ALDOC,PPARGC1A,HSPA8,CD81,ATP5B,GAPDH,TPI1,LDHB,COX6A1,SERINC1,ACOT13,ATP5F1,CLU,FABP3,ATP5E,NDUFA1,C3,UQCR11,NDUFA5,ARPP19,SHC2,APOE,SULT4A1,ATPIF1,COX4I1,COX7B,NDUFA2,CKMT2,MYH8,ARF3,LDHA,COX5B,RPLP1,ITPKA,PPP3CA,MAPK8IP3,UQCRC2,NDUFB10,PDPK1,NCO…
1	!	6.46e-11	2807	389	140	0.36	0.05	GO:0006796	BP	1	phosphate-containing compound metabolic process	3	CX3CL1,UQCRC1,HFE,MDH1,TIMP2,NDUFB4,CAMK2A,HSP90AA1,GSTP1,DYNLL1,ERP29,NDUFB2,HSP90AB1,NDUFB7,CDS2,MID1,PGK1,NDRG4,APLP1,CDC37,PTPRS,CAV2,PTPRZ1,PSMD3,ALDOC,PPARGC1A,HSPA8,CD81,ATP5B,GAPDH,TPI1,LDHB,COX6A1,SERINC1,ATP5F1,CLU,FABP3,ATP5E,NDUFA1,C3,UQCR11,NDUFA5,ARPP19,SHC2,APOE,SULT4A1,ATPIF1,COX4I1,COX7B,NDUFA2,CKMT2,MYH8,ARF3,LDHA,COX5B,RPLP1,ITPKA,PPP3CA,MAPK8IP3,UQCRC2,NDUFB10,PDPK1,NCOR1,SOD1…
1	!	7.4e-06	2032	389	99	0.254	0.049	GO:0016310	BP	1	phosphorylation	4	CX3CL1,UQCRC1,HFE,TIMP2,NDUFB4,CAMK2A,HSP90AA1,GSTP1,DYNLL1,ERP29,NDUFB2,HSP90AB1,NDUFB7,MID1,PGK1,NDRG4,CDC37,CAV2,PSMD3,ALDOC,PPARGC1A,CD81,GAPDH,TPI1,COX6A1,CLU,NDUFA1,C3,UQCR11,NDUFA5,SHC2,APOE,COX4I1,COX7B,NDUFA2,CKMT2,LDHA,COX5B,RPLP1,ITPKA,MAPK8IP3,UQCRC2,NDUFB10,PDPK1,NCOR1,SOD1,CALM2,RPS27A,VPRBP,NDUFB11,NDUFB9,RPS3,ALDOA,UBC,NDUFC2,THY1,NRGN,UCHL1,PDXK,VAV2,SQSTM1,PPAP2B,NOL9,UQCRQ,COX6…
1	!	1.87e-23	1014	389	94	0.242	0.093	GO:0019637	BP	1	organophosphate metabolic process	3	UQCRC1,MDH1,TIMP2,NDUFB4,NDUFB2,NDUFB7,CDS2,PGK1,APLP1,ALDOC,PPARGC1A,HSPA8,CD81,ATP5B,GAPDH,TPI1,LDHB,COX6A1,SERINC1,ATP5F1,FABP3,ATP5E,NDUFA1,UQCR11,NDUFA5,APOE,SULT4A1,ATPIF1,COX4I1,COX7B,NDUFA2,MYH8,ARF3,LDHA,COX5B,ITPKA,UQCRC2,NDUFB10,NCOR1,ATP1B1,CALM2,MDH2,NDUFB11,NDUFB9,ALDOA,NDUFC2,ATP5A1,G6PC2,ATP5G3,ATP5J,TMEM55A,DBI,ATP2B2,ATP5G1,PDXK,VAV2,PPAP2B,UQCRQ,COX6C,ATP5C1,NDUFB8,GPX4,NDUFV1,…
1	!	2.69e-29	492	389	72	0.185	0.146	GO:0019693	BP	1	ribose phosphate metabolic process	4	UQCRC1,TIMP2,NDUFB4,NDUFB2,NDUFB7,PGK1,APLP1,ALDOC,PPARGC1A,HSPA8,ATP5B,GAPDH,TPI1,COX6A1,ATP5F1,ATP5E,NDUFA1,UQCR11,NDUFA5,APOE,SULT4A1,ATPIF1,COX4I1,COX7B,NDUFA2,MYH8,LDHA,COX5B,UQCRC2,NDUFB10,NCOR1,ATP1B1,NDUFB11,NDUFB9,ALDOA,NDUFC2,ATP5A1,ATP5G3,ATP5J,ATP2B2,ATP5G1,UQCRQ,COX6C,ATP5C1,NDUFB8,NDUFV1,ATP5H,NDUFS5,HINT1,PGAM1,UQCRH,NPPA,COX8A,TALDO1,COX5A,UQCR10,NDUFA12,NDUFA13,NDUFA4,MYH6,COX2,C…
1	!	0.00383	230	389	21	0.054	0.091	GO:0046390	BP	1	ribose phosphate biosynthetic process	5	TIMP2,APLP1,PPARGC1A,ATP5B,ATP5F1,ATP5E,APOE,COX5B,ALDOA,ATP5A1,ATP5G3,ATP5J,ATP5G1,ATP5C1,ATP5H,NPPA,ATP6,ATP5J2,ATP5O,NME2,CHCHD10
1	!	1.61e-09	1442	389	87	0.224	0.06	GO:0044248	BP	1	cellular catabolic process	2	RPS20,HFE,TIMP2,OXCT1,RPL6,ANAPC5,RPLP0,HSP90AB1,RPL3,CST3,RPS16,RPS19,RPL18A,RPL19,PSMD3,RPL34,CD81,RPS13,TPI1,RPS12,FBXO2,RPS25,CLU,FABP3,RPL5,RPL23,APOE,RPL36,ATPIF1,RPL27,USP29,GSTM1,RPS15A,GLUL,RPLP1,RPS24,RPS2,RPS11,RPL13A,RPL11,RPS8,CALM2,RPS27A,RPL32,RPL37,RPL10,RPL7,RPL7A,RPS3,FAU,UBC,QDPR,UCHL1,ATP5J,SQSTM1,RPL8,RPL26,RPL9,RPS14,ACAA2,RPL13,PRDX2,HINT1,UBB,PGAM1,RPS21,RPS7,RPL38,RPLP2,R…
1	!	5.51e-06	5245	389	200	0.514	0.038	GO:0034641	BP	1	cellular nitrogen compound metabolic process	2	RPS20,UQCRC1,HFE,LARS2,MDH1,TIMP2,RFC2,NDUFB4,YBX1,CAMK2A,HSP90AA1,GSTP1,DYNLL1,RPL6,RPLP0,NDUFB2,HSP90AB1,NDUFB7,RPL3,CST3,CELF4,PCSK1N,PGK1,TCEB2,RPS16,APLP1,RPS19,RPL18A,CHCHD2,RPL19,PSMD3,ALDOC,CPE,RPL34,PPARGC1A,DDX25,HSPA8,CD81,RPS13,ATP5B,GAPDH,CHD4,TPI1,LDHB,COX6A1,SOD2,RPS12,LOXL3,FHL2,ATP5F1,RPS25,CLU,RPL5,ATP5E,NDUFA1,RPL23,UQCR11,YWHAH,NDUFA5,SAT1,ELOF1,APOE,RPL36,SULT4A1,ATPIF1,COX4I…
1	!	3.92e-25	388	389	60	0.154	0.155	GO:0044270	BP	1	cellular nitrogen compound catabolic process	3	RPS20,RPL6,RPLP0,RPL3,RPS16,RPS19,RPL18A,RPL19,RPL34,RPS13,RPS12,RPS25,RPL5,RPL23,RPL36,RPL27,RPS15A,RPLP1,RPS24,RPS2,RPS11,RPL13A,RPL11,RPS8,RPS27A,RPL32,RPL37,RPL10,RPL7,RPL7A,RPS3,FAU,RPL8,RPL26,RPL9,RPS14,RPL13,HINT1,RPS21,RPS7,RPL38,RPLP2,RPS27,RPL35A,HSF1,RPS23,RPL37A,RPL12,RPS4X,RPL23A,RPL39,GNB2L1,RPS29,UBA52,RPL41,RPS18,RPS28,RPL36A,EEF1G,RPL17
1	!	5.02e-20	880	389	82	0.211	0.093	GO:0043603	BP	1	cellular amide metabolic process	3	RPS20,LARS2,GSTP1,RPL6,RPLP0,RPL3,CELF4,PCSK1N,TCEB2,RPS16,RPS19,RPL18A,RPL19,CPE,RPL34,DDX25,RPS13,GAPDH,SOD2,RPS12,RPS25,CLU,RPL5,RPL23,ELOF1,APOE,RPL36,ATPIF1,RPL27,GSTM1,RPS15A,EIF4E2,RPLP1,RPS24,PPP3CA,RPS2,NCOR1,SOD1,RPS11,RPL13A,RPL11,RPS8,RPS27A,RPL32,RPL37,RPL10,RPL7,RPL7A,RPS3,FAU,EEF1A1,RPL8,RPL26,RPL9,RPS14,RPL13,PGAM1,RPS21,RPS7,RPL38,EIF1,RPLP2,RPS27,CD28,RPL35A,RPS23,NCOR2,RPL37A,R…
1	!	2.92e-24	726	389	80	0.206	0.11	GO:0006518	BP	1	peptide metabolic process	4	RPS20,LARS2,GSTP1,RPL6,RPLP0,RPL3,CELF4,PCSK1N,TCEB2,RPS16,RPS19,RPL18A,RPL19,CPE,RPL34,DDX25,RPS13,GAPDH,SOD2,RPS12,RPS25,CLU,RPL5,RPL23,ELOF1,APOE,RPL36,RPL27,GSTM1,RPS15A,EIF4E2,RPLP1,RPS24,PPP3CA,RPS2,NCOR1,SOD1,RPS11,RPL13A,RPL11,RPS8,RPS27A,RPL32,RPL37,RPL10,RPL7,RPL7A,RPS3,FAU,EEF1A1,RPL8,RPL26,RPL9,RPS14,RPL13,RPS21,RPS7,RPL38,EIF1,RPLP2,RPS27,CD28,RPL35A,RPS23,NCOR2,RPL37A,RPL12,RPS4X,RP…
1	!	8.65e-07	4768	389	189	0.486	0.04	GO:0046483	BP	1	heterocycle metabolic process	2	RPS20,UQCRC1,HFE,LARS2,MDH1,TIMP2,RFC2,NDUFB4,YBX1,CAMK2A,DYNLL1,RPL6,RPLP0,NDUFB2,NDUFB7,RPL3,CST3,CELF4,PGK1,TCEB2,RPS16,APLP1,RPS19,RPL18A,CHCHD2,RPL19,ALDOC,RPL34,PPARGC1A,DDX25,HSPA8,CD81,RPS13,ATP5B,GAPDH,CHD4,TPI1,LDHB,COX6A1,SOD2,RPS12,LOXL3,FHL2,ATP5F1,RPS25,CLU,RPL5,ATP5E,NDUFA1,RPL23,UQCR11,YWHAH,NDUFA5,ELOF1,APOE,RPL36,SULT4A1,ATPIF1,COX4I1,COX7B,RPL27,NDUFA2,NDFIP1,PCBD2,MYH8,BTG1,LD…
1	!	3.39e-25	387	389	60	0.154	0.155	GO:0046700	BP	1	heterocycle catabolic process	3	RPS20,RPL6,RPLP0,RPL3,RPS16,RPS19,RPL18A,RPL19,RPL34,RPS13,RPS12,RPS25,RPL5,RPL23,RPL36,RPL27,RPS15A,RPLP1,RPS24,RPS2,RPS11,RPL13A,RPL11,RPS8,RPS27A,RPL32,RPL37,RPL10,RPL7,RPL7A,RPS3,FAU,RPL8,RPL26,RPL9,RPS14,RPL13,HINT1,RPS21,RPS7,RPL38,RPLP2,RPS27,RPL35A,HSF1,RPS23,RPL37A,RPL12,RPS4X,RPL23A,RPL39,GNB2L1,RPS29,UBA52,RPL41,RPS18,RPS28,RPL36A,EEF1G,RPL17
1	!	0.0372	3452	389	131	0.337	0.038	GO:0018130	BP	1	heterocycle biosynthetic process	3	RPS20,HFE,TIMP2,RFC2,YBX1,CAMK2A,DYNLL1,RPL6,RPLP0,RPL3,TCEB2,RPS16,APLP1,RPS19,RPL18A,CHCHD2,RPL19,RPL34,PPARGC1A,HSPA8,CD81,RPS13,ATP5B,CHD4,SOD2,RPS12,LOXL3,FHL2,ATP5F1,RPS25,CLU,RPL5,ATP5E,RPL23,YWHAH,ELOF1,APOE,RPL36,ATPIF1,RPL27,PCBD2,BTG1,RPS15A,COX5B,RPLP1,RPS24,ANXA3,PPP3CA,RPS2,PDPK1,TCF25,NCOR1,RPS11,RPL13A,RPL11,RPS8,RPS27A,RPL32,VPRBP,RPL37,RPL10,RPL7,RPL7A,RPS3,FAU,ALDOA,UBC,QDPR,AT…
1	!	8.48e-07	4801	389	190	0.488	0.04	GO:0006725	BP	1	cellular aromatic compound metabolic process	2	RPS20,UQCRC1,HFE,LARS2,MDH1,TIMP2,RFC2,NDUFB4,YBX1,CAMK2A,DYNLL1,RPL6,RPLP0,NDUFB2,NDUFB7,RPL3,CST3,CELF4,PGK1,TCEB2,RPS16,APLP1,RPS19,RPL18A,CHCHD2,RPL19,ALDOC,RPL34,PPARGC1A,DDX25,HSPA8,CD81,RPS13,ATP5B,GAPDH,CHD4,TPI1,LDHB,COX6A1,SOD2,RPS12,LOXL3,FHL2,ATP5F1,RPS25,CLU,RPL5,ATP5E,NDUFA1,RPL23,UQCR11,YWHAH,NDUFA5,ELOF1,APOE,RPL36,SULT4A1,ATPIF1,COX4I1,COX7B,RPL27,NDUFA2,NDFIP1,PCBD2,MYH8,BTG1,GS…
1	!	0.0401	3457	389	131	0.337	0.038	GO:0019438	BP	1	aromatic compound biosynthetic process	3	RPS20,HFE,TIMP2,RFC2,YBX1,CAMK2A,DYNLL1,RPL6,RPLP0,RPL3,TCEB2,RPS16,APLP1,RPS19,RPL18A,CHCHD2,RPL19,RPL34,PPARGC1A,HSPA8,CD81,RPS13,ATP5B,CHD4,SOD2,RPS12,LOXL3,FHL2,ATP5F1,RPS25,CLU,RPL5,ATP5E,RPL23,YWHAH,ELOF1,APOE,RPL36,ATPIF1,RPL27,PCBD2,BTG1,RPS15A,COX5B,RPLP1,RPS24,ANXA3,PPP3CA,RPS2,PDPK1,TCF25,NCOR1,RPS11,RPL13A,RPL11,RPS8,RPS27A,RPL32,VPRBP,RPL37,RPL10,RPL7,RPL7A,RPS3,FAU,ALDOA,UBC,QDPR,AT…
1	!	3.31e-26	399	389	62	0.159	0.155	GO:0019439	BP	1	aromatic compound catabolic process	3	RPS20,RPL6,RPLP0,RPL3,RPS16,RPS19,RPL18A,RPL19,RPL34,RPS13,RPS12,RPS25,RPL5,RPL23,RPL36,RPL27,RPS15A,RPLP1,RPS24,RPS2,RPS11,RPL13A,RPL11,RPS8,RPS27A,RPL32,RPL37,RPL10,RPL7,RPL7A,RPS3,FAU,QDPR,ATP5J,RPL8,RPL26,RPL9,RPS14,RPL13,HINT1,RPS21,RPS7,RPL38,RPLP2,RPS27,RPL35A,HSF1,RPS23,RPL37A,RPL12,RPS4X,RPL23A,RPL39,GNB2L1,RPS29,UBA52,RPL41,RPS18,RPS28,RPL36A,EEF1G,RPL17
1	!	1.98e-29	339	389	61	0.157	0.18	GO:0006091	BP	1	generation of precursor metabolites and energy	2	UQCRC1,MDH1,CS,NDUFB4,NDUFB2,NDUFB7,ACO2,PGK1,ALDOC,PPARGC1A,ATP5B,GAPDH,TPI1,COX6A1,SOD2,NDUFA1,UQCR11,NDUFA5,ATPIF1,COX4I1,COX7B,NDUFA2,LDHA,COX5B,COX17,UQCRC2,NDUFB10,NCOR1,CALM2,RPS27A,MDH2,NDUFB11,NDUFB9,ALDOA,UBC,NDUFC2,SLC25A4,COX6A2,COX7A1,UQCRQ,COX6C,ATP5C1,NDUFB8,NDUFV1,NDUFS5,UBB,PGAM1,UQCRH,COX8A,COX5A,UQCR10,NDUFA12,NDUFA13,NDUFA4,COX2,CYTB,ND4,UBA52,NKX1-1,CHCHD10,NDUFA7
1	!	4.76e-27	96	389	35	0.09	0.365	GO:0022900	BP	1	electron transport chain	3	UQCRC1,NDUFB4,NDUFB2,NDUFB7,PPARGC1A,COX6A1,SOD2,NDUFA1,UQCR11,NDUFA5,COX4I1,COX7B,NDUFA2,COX5B,UQCRC2,NDUFB10,NDUFB11,NDUFB9,NDUFC2,UQCRQ,COX6C,NDUFB8,NDUFV1,NDUFS5,UQCRH,COX8A,COX5A,UQCR10,NDUFA12,NDUFA13,NDUFA4,COX2,CYTB,ND4,NDUFA7
1	!	4.74e-20	249	389	44	0.113	0.177	GO:0015980	BP	1	energy derivation by oxidation of organic compounds	3	UQCRC1,MDH1,CS,NDUFB4,NDUFB2,NDUFB7,ACO2,PPARGC1A,COX6A1,SOD2,NDUFA1,UQCR11,NDUFA5,COX4I1,COX7B,NDUFA2,COX5B,UQCRC2,NDUFB10,CALM2,RPS27A,MDH2,NDUFB11,NDUFB9,UBC,NDUFC2,UQCRQ,COX6C,NDUFB8,NDUFV1,NDUFS5,UBB,UQCRH,COX8A,COX5A,UQCR10,NDUFA12,NDUFA13,NDUFA4,COX2,CYTB,ND4,UBA52,NDUFA7
1	!	8.2e-23	161	389	39	0.1	0.242	GO:0045333	BP	1	cellular respiration	4	UQCRC1,MDH1,CS,NDUFB4,NDUFB2,NDUFB7,ACO2,PPARGC1A,COX6A1,SOD2,NDUFA1,UQCR11,NDUFA5,COX4I1,COX7B,NDUFA2,COX5B,UQCRC2,NDUFB10,MDH2,NDUFB11,NDUFB9,NDUFC2,UQCRQ,COX6C,NDUFB8,NDUFV1,NDUFS5,UQCRH,COX8A,COX5A,UQCR10,NDUFA12,NDUFA13,NDUFA4,COX2,CYTB,ND4,NDUFA7
1	!	2.01e-27	94	389	35	0.09	0.372	GO:0022904	BP	1	respiratory electron transport chain	5	UQCRC1,NDUFB4,NDUFB2,NDUFB7,PPARGC1A,COX6A1,SOD2,NDUFA1,UQCR11,NDUFA5,COX4I1,COX7B,NDUFA2,COX5B,UQCRC2,NDUFB10,NDUFB11,NDUFB9,NDUFC2,UQCRQ,COX6C,NDUFB8,NDUFV1,NDUFS5,UQCRH,COX8A,COX5A,UQCR10,NDUFA12,NDUFA13,NDUFA4,COX2,CYTB,ND4,NDUFA7
1	!	1.38e-06	4963	389	194	0.499	0.039	GO:1901360	BP	1	organic cyclic compound metabolic process	1	RPS20,UQCRC1,HFE,LARS2,MDH1,TIMP2,RFC2,NDUFB4,YBX1,CAMK2A,DYNLL1,RPL6,RPLP0,NDUFB2,NDUFB7,RPL3,CST3,CELF4,PGK1,TCEB2,RPS16,APLP1,RPS19,RPL18A,CHCHD2,RPL19,ALDOC,RPL34,PPARGC1A,DDX25,HSPA8,CD81,RPS13,ATP5B,GAPDH,CHD4,TPI1,LDHB,COX6A1,SOD2,RPS12,LOXL3,FHL2,ATP5F1,RPS25,CLU,RPL5,ATP5E,NDUFA1,RPL23,UQCR11,YWHAH,NDUFA5,ELOF1,APOE,RPL36,SULT4A1,ATPIF1,COX4I1,COX7B,RPL27,NDUFA2,NDFIP1,PCBD2,MYH8,BTG1,GS…
1	!	1.51e-25	424	389	63	0.162	0.149	GO:1901361	BP	1	organic cyclic compound catabolic process	2	RPS20,RPL6,RPLP0,RPL3,RPS16,RPS19,RPL18A,RPL19,RPL34,RPS13,RPS12,RPS25,RPL5,RPL23,YWHAH,APOE,RPL36,RPL27,RPS15A,RPLP1,RPS24,RPS2,RPS11,RPL13A,RPL11,RPS8,RPS27A,RPL32,RPL37,RPL10,RPL7,RPL7A,RPS3,FAU,QDPR,RPL8,RPL26,RPL9,RPS14,RPL13,HINT1,RPS21,RPS7,RPL38,RPLP2,RPS27,RPL35A,HSF1,RPS23,RPL37A,RPL12,RPS4X,RPL23A,RPL39,GNB2L1,RPS29,UBA52,RPL41,RPS18,RPS28,RPL36A,EEF1G,RPL17
1	!	0.0426	3560	389	134	0.344	0.038	GO:1901362	BP	1	organic cyclic compound biosynthetic process	2	RPS20,HFE,TIMP2,RFC2,YBX1,CAMK2A,DYNLL1,RPL6,RPLP0,RPL3,TCEB2,RPS16,APLP1,RPS19,RPL18A,CHCHD2,RPL19,RPL34,PPARGC1A,HSPA8,CD81,RPS13,ATP5B,CHD4,SOD2,RPS12,LOXL3,FHL2,ATP5F1,RPS25,CLU,RPL5,ATP5E,RPL23,YWHAH,ELOF1,APOE,RPL36,ATPIF1,RPL27,PCBD2,BTG1,RPS15A,COX5B,RPLP1,RPS24,ANXA3,PPP3CA,RPS2,PDPK1,TCF25,NCOR1,SOD1,RPS11,RPL13A,RPL11,RPS8,RPS27A,RPL32,VPRBP,RPL37,RPL10,RPL7,RPL7A,RPS3,FAU,ALDOA,UBC,QD…
1	!	0.0201	124	389	14	0.036	0.113	GO:0072524	BP	1	pyridine-containing compound metabolic process	2	MDH1,PGK1,ALDOC,PPARGC1A,GAPDH,TPI1,LDHB,LDHA,NCOR1,MDH2,ALDOA,PDXK,PGAM1,TALDO1
1	!	4.85e-27	517	389	71	0.183	0.137	GO:0072521	BP	1	purine-containing compound metabolic process	2	UQCRC1,TIMP2,NDUFB4,NDUFB2,NDUFB7,PGK1,APLP1,ALDOC,PPARGC1A,HSPA8,ATP5B,GAPDH,TPI1,COX6A1,ATP5F1,ATP5E,NDUFA1,UQCR11,NDUFA5,APOE,SULT4A1,ATPIF1,COX4I1,COX7B,NDUFA2,MYH8,LDHA,COX5B,UQCRC2,NDUFB10,NCOR1,ATP1B1,NDUFB11,NDUFB9,ALDOA,NDUFC2,ATP5A1,ATP5G3,ATP5J,ATP2B2,ATP5G1,UQCRQ,COX6C,ATP5C1,NDUFB8,NDUFV1,ATP5H,NDUFS5,HINT1,PGAM1,UQCRH,NPPA,COX8A,COX5A,UQCR10,NDUFA12,NDUFA13,NDUFA4,MYH6,COX2,CYTB,ND4…
1	!	1.89e-07	4624	389	187	0.481	0.04	GO:0006139	BP	1	nucleobase-containing compound metabolic process	2	RPS20,UQCRC1,HFE,LARS2,MDH1,TIMP2,RFC2,NDUFB4,YBX1,CAMK2A,DYNLL1,RPL6,RPLP0,NDUFB2,NDUFB7,RPL3,CST3,CELF4,PGK1,TCEB2,RPS16,APLP1,RPS19,RPL18A,CHCHD2,RPL19,ALDOC,RPL34,PPARGC1A,DDX25,HSPA8,CD81,RPS13,ATP5B,GAPDH,CHD4,TPI1,LDHB,COX6A1,SOD2,RPS12,LOXL3,FHL2,ATP5F1,RPS25,CLU,RPL5,ATP5E,NDUFA1,RPL23,UQCR11,YWHAH,NDUFA5,ELOF1,APOE,RPL36,SULT4A1,ATPIF1,COX4I1,COX7B,RPL27,NDUFA2,NDFIP1,PCBD2,MYH8,BTG1,LD…
1	!	5.84e-28	346	389	60	0.154	0.173	GO:0034655	BP	1	nucleobase-containing compound catabolic process	3	RPS20,RPL6,RPLP0,RPL3,RPS16,RPS19,RPL18A,RPL19,RPL34,RPS13,RPS12,RPS25,RPL5,RPL23,RPL36,RPL27,RPS15A,RPLP1,RPS24,RPS2,RPS11,RPL13A,RPL11,RPS8,RPS27A,RPL32,RPL37,RPL10,RPL7,RPL7A,RPS3,FAU,RPL8,RPL26,RPL9,RPS14,RPL13,HINT1,RPS21,RPS7,RPL38,RPLP2,RPS27,RPL35A,HSF1,RPS23,RPL37A,RPL12,RPS4X,RPL23A,RPL39,GNB2L1,RPS29,UBA52,RPL41,RPS18,RPS28,RPL36A,EEF1G,RPL17
1	!	3.82e-25	636	389	76	0.195	0.119	GO:0055086	BP	1	nucleobase-containing small molecule metabolic process	3	UQCRC1,MDH1,TIMP2,NDUFB4,NDUFB2,NDUFB7,PGK1,APLP1,ALDOC,PPARGC1A,HSPA8,ATP5B,GAPDH,TPI1,LDHB,COX6A1,ATP5F1,ATP5E,NDUFA1,UQCR11,NDUFA5,APOE,SULT4A1,ATPIF1,COX4I1,COX7B,NDUFA2,MYH8,LDHA,COX5B,UQCRC2,NDUFB10,NCOR1,ATP1B1,CALM2,MDH2,NDUFB11,NDUFB9,ALDOA,NDUFC2,ATP5A1,ATP5G3,ATP5J,ATP2B2,ATP5G1,UQCRQ,COX6C,ATP5C1,NDUFB8,NDUFV1,ATP5H,NDUFS5,HINT1,PGAM1,UQCRH,NPPA,COX8A,TALDO1,COX5A,UQCR10,NDUFA12,NDUFA…
1	!	3.93e-27	594	389	76	0.195	0.128	GO:0006753	BP	1	nucleoside phosphate metabolic process	4	UQCRC1,MDH1,TIMP2,NDUFB4,NDUFB2,NDUFB7,PGK1,APLP1,ALDOC,PPARGC1A,HSPA8,ATP5B,GAPDH,TPI1,LDHB,COX6A1,ATP5F1,ATP5E,NDUFA1,UQCR11,NDUFA5,APOE,SULT4A1,ATPIF1,COX4I1,COX7B,NDUFA2,MYH8,LDHA,COX5B,UQCRC2,NDUFB10,NCOR1,ATP1B1,CALM2,MDH2,NDUFB11,NDUFB9,ALDOA,NDUFC2,ATP5A1,ATP5G3,ATP5J,ATP2B2,ATP5G1,UQCRQ,COX6C,ATP5C1,NDUFB8,NDUFV1,ATP5H,NDUFS5,HINT1,PGAM1,UQCRH,NPPA,COX8A,TALDO1,COX5A,UQCR10,NDUFA12,NDUFA…
1	!	4.91e-36	275	389	62	0.159	0.225	GO:0009123	BP	1	nucleoside monophosphate metabolic process	5	UQCRC1,NDUFB4,NDUFB2,NDUFB7,PGK1,ALDOC,PPARGC1A,HSPA8,ATP5B,GAPDH,TPI1,COX6A1,ATP5F1,ATP5E,NDUFA1,UQCR11,NDUFA5,ATPIF1,COX4I1,COX7B,NDUFA2,MYH8,LDHA,COX5B,UQCRC2,NDUFB10,NCOR1,ATP1B1,NDUFB11,NDUFB9,ALDOA,NDUFC2,ATP5A1,ATP5G3,ATP5J,ATP5G1,UQCRQ,COX6C,ATP5C1,NDUFB8,NDUFV1,ATP5H,NDUFS5,PGAM1,UQCRH,COX8A,COX5A,UQCR10,NDUFA12,NDUFA13,NDUFA4,MYH6,COX2,CYTB,ND4,ATP6,PARG,ATP5J2,ATP5O,CHCHD10,MYH4,NDUFA7
1	!	2.29e-38	253	389	62	0.159	0.245	GO:0009126	BP	1	purine nucleoside monophosphate metabolic process	6	UQCRC1,NDUFB4,NDUFB2,NDUFB7,PGK1,ALDOC,PPARGC1A,HSPA8,ATP5B,GAPDH,TPI1,COX6A1,ATP5F1,ATP5E,NDUFA1,UQCR11,NDUFA5,ATPIF1,COX4I1,COX7B,NDUFA2,MYH8,LDHA,COX5B,UQCRC2,NDUFB10,NCOR1,ATP1B1,NDUFB11,NDUFB9,ALDOA,NDUFC2,ATP5A1,ATP5G3,ATP5J,ATP5G1,UQCRQ,COX6C,ATP5C1,NDUFB8,NDUFV1,ATP5H,NDUFS5,PGAM1,UQCRH,COX8A,COX5A,UQCR10,NDUFA12,NDUFA13,NDUFA4,MYH6,COX2,CYTB,ND4,ATP6,PARG,ATP5J2,ATP5O,CHCHD10,MYH4,NDUFA7
1	!	4.59e-37	265	389	62	0.159	0.234	GO:0009161	BP	1	ribonucleoside monophosphate metabolic process	6	UQCRC1,NDUFB4,NDUFB2,NDUFB7,PGK1,ALDOC,PPARGC1A,HSPA8,ATP5B,GAPDH,TPI1,COX6A1,ATP5F1,ATP5E,NDUFA1,UQCR11,NDUFA5,ATPIF1,COX4I1,COX7B,NDUFA2,MYH8,LDHA,COX5B,UQCRC2,NDUFB10,NCOR1,ATP1B1,NDUFB11,NDUFB9,ALDOA,NDUFC2,ATP5A1,ATP5G3,ATP5J,ATP5G1,UQCRQ,COX6C,ATP5C1,NDUFB8,NDUFV1,ATP5H,NDUFS5,PGAM1,UQCRH,COX8A,COX5A,UQCR10,NDUFA12,NDUFA13,NDUFA4,MYH6,COX2,CYTB,ND4,ATP6,PARG,ATP5J2,ATP5O,CHCHD10,MYH4,NDUFA7
1	!	2.29e-38	253	389	62	0.159	0.245	GO:0009167	BP	1	purine ribonucleoside monophosphate metabolic process	7	UQCRC1,NDUFB4,NDUFB2,NDUFB7,PGK1,ALDOC,PPARGC1A,HSPA8,ATP5B,GAPDH,TPI1,COX6A1,ATP5F1,ATP5E,NDUFA1,UQCR11,NDUFA5,ATPIF1,COX4I1,COX7B,NDUFA2,MYH8,LDHA,COX5B,UQCRC2,NDUFB10,NCOR1,ATP1B1,NDUFB11,NDUFB9,ALDOA,NDUFC2,ATP5A1,ATP5G3,ATP5J,ATP5G1,UQCRQ,COX6C,ATP5C1,NDUFB8,NDUFV1,ATP5H,NDUFS5,PGAM1,UQCRH,COX8A,COX5A,UQCR10,NDUFA12,NDUFA13,NDUFA4,MYH6,COX2,CYTB,ND4,ATP6,PARG,ATP5J2,ATP5O,CHCHD10,MYH4,NDUFA7
1	!	2.3e-06	84	389	16	0.041	0.19	GO:0009124	BP	1	nucleoside monophosphate biosynthetic process	6	PPARGC1A,ATP5B,ATP5F1,ATP5E,COX5B,ALDOA,ATP5A1,ATP5G3,ATP5J,ATP5G1,ATP5C1,ATP5H,ATP6,ATP5J2,ATP5O,CHCHD10
1	!	2.9e-08	64	389	16	0.041	0.25	GO:0009127	BP	1	purine nucleoside monophosphate biosynthetic process	7	PPARGC1A,ATP5B,ATP5F1,ATP5E,COX5B,ALDOA,ATP5A1,ATP5G3,ATP5J,ATP5G1,ATP5C1,ATP5H,ATP6,ATP5J2,ATP5O,CHCHD10
1	!	4.77e-07	76	389	16	0.041	0.211	GO:0009156	BP	1	ribonucleoside monophosphate biosynthetic process	7	PPARGC1A,ATP5B,ATP5F1,ATP5E,COX5B,ALDOA,ATP5A1,ATP5G3,ATP5J,ATP5G1,ATP5C1,ATP5H,ATP6,ATP5J2,ATP5O,CHCHD10
1	!	2.9e-08	64	389	16	0.041	0.25	GO:0009168	BP	1	purine ribonucleoside monophosphate biosynthetic process	8	PPARGC1A,ATP5B,ATP5F1,ATP5E,COX5B,ALDOA,ATP5A1,ATP5G3,ATP5J,ATP5G1,ATP5C1,ATP5H,ATP6,ATP5J2,ATP5O,CHCHD10
1	!	1.3e-38	261	389	63	0.162	0.241	GO:0009141	BP	1	nucleoside triphosphate metabolic process	5	UQCRC1,NDUFB4,NDUFB2,NDUFB7,PGK1,ALDOC,PPARGC1A,HSPA8,ATP5B,GAPDH,TPI1,COX6A1,ATP5F1,ATP5E,NDUFA1,UQCR11,NDUFA5,ATPIF1,COX4I1,COX7B,NDUFA2,MYH8,LDHA,COX5B,UQCRC2,NDUFB10,NCOR1,ATP1B1,NDUFB11,NDUFB9,ALDOA,NDUFC2,ATP5A1,ATP5G3,ATP5J,ATP5G1,UQCRQ,COX6C,ATP5C1,NDUFB8,NDUFV1,ATP5H,NDUFS5,PGAM1,UQCRH,COX8A,COX5A,UQCR10,NDUFA12,NDUFA13,NDUFA4,MYH6,COX2,CYTB,ND4,ATP6,PARG,ATP5J2,ATP5O,NME2,CHCHD10,MYH4,N…
1	!	3.67e-41	239	389	63	0.162	0.264	GO:0009199	BP	1	ribonucleoside triphosphate metabolic process	6	UQCRC1,NDUFB4,NDUFB2,NDUFB7,PGK1,ALDOC,PPARGC1A,HSPA8,ATP5B,GAPDH,TPI1,COX6A1,ATP5F1,ATP5E,NDUFA1,UQCR11,NDUFA5,ATPIF1,COX4I1,COX7B,NDUFA2,MYH8,LDHA,COX5B,UQCRC2,NDUFB10,NCOR1,ATP1B1,NDUFB11,NDUFB9,ALDOA,NDUFC2,ATP5A1,ATP5G3,ATP5J,ATP5G1,UQCRQ,COX6C,ATP5C1,NDUFB8,NDUFV1,ATP5H,NDUFS5,PGAM1,UQCRH,COX8A,COX5A,UQCR10,NDUFA12,NDUFA13,NDUFA4,MYH6,COX2,CYTB,ND4,ATP6,PARG,ATP5J2,ATP5O,NME2,CHCHD10,MYH4,N…
1	!	6.44e-41	241	389	63	0.162	0.261	GO:0009144	BP	1	purine nucleoside triphosphate metabolic process	6	UQCRC1,NDUFB4,NDUFB2,NDUFB7,PGK1,ALDOC,PPARGC1A,HSPA8,ATP5B,GAPDH,TPI1,COX6A1,ATP5F1,ATP5E,NDUFA1,UQCR11,NDUFA5,ATPIF1,COX4I1,COX7B,NDUFA2,MYH8,LDHA,COX5B,UQCRC2,NDUFB10,NCOR1,ATP1B1,NDUFB11,NDUFB9,ALDOA,NDUFC2,ATP5A1,ATP5G3,ATP5J,ATP5G1,UQCRQ,COX6C,ATP5C1,NDUFB8,NDUFV1,ATP5H,NDUFS5,PGAM1,UQCRH,COX8A,COX5A,UQCR10,NDUFA12,NDUFA13,NDUFA4,MYH6,COX2,CYTB,ND4,ATP6,PARG,ATP5J2,ATP5O,NME2,CHCHD10,MYH4,N…
1	!	8.8e-42	234	389	63	0.162	0.269	GO:0009205	BP	1	purine ribonucleoside triphosphate metabolic process	7	UQCRC1,NDUFB4,NDUFB2,NDUFB7,PGK1,ALDOC,PPARGC1A,HSPA8,ATP5B,GAPDH,TPI1,COX6A1,ATP5F1,ATP5E,NDUFA1,UQCR11,NDUFA5,ATPIF1,COX4I1,COX7B,NDUFA2,MYH8,LDHA,COX5B,UQCRC2,NDUFB10,NCOR1,ATP1B1,NDUFB11,NDUFB9,ALDOA,NDUFC2,ATP5A1,ATP5G3,ATP5J,ATP5G1,UQCRQ,COX6C,ATP5C1,NDUFB8,NDUFV1,ATP5H,NDUFS5,PGAM1,UQCRH,COX8A,COX5A,UQCR10,NDUFA12,NDUFA13,NDUFA4,MYH6,COX2,CYTB,ND4,ATP6,PARG,ATP5J2,ATP5O,NME2,CHCHD10,MYH4,N…
1	!	1.57e-27	586	389	76	0.195	0.13	GO:0009117	BP	1	nucleotide metabolic process	5	UQCRC1,MDH1,TIMP2,NDUFB4,NDUFB2,NDUFB7,PGK1,APLP1,ALDOC,PPARGC1A,HSPA8,ATP5B,GAPDH,TPI1,LDHB,COX6A1,ATP5F1,ATP5E,NDUFA1,UQCR11,NDUFA5,APOE,SULT4A1,ATPIF1,COX4I1,COX7B,NDUFA2,MYH8,LDHA,COX5B,UQCRC2,NDUFB10,NCOR1,ATP1B1,CALM2,MDH2,NDUFB11,NDUFB9,ALDOA,NDUFC2,ATP5A1,ATP5G3,ATP5J,ATP2B2,ATP5G1,UQCRQ,COX6C,ATP5C1,NDUFB8,NDUFV1,ATP5H,NDUFS5,HINT1,PGAM1,UQCRH,NPPA,COX8A,TALDO1,COX5A,UQCR10,NDUFA12,NDUFA…
1	!	0.0421	115	389	13	0.033	0.113	GO:0019362	BP	1	pyridine nucleotide metabolic process	6	MDH1,PGK1,ALDOC,PPARGC1A,GAPDH,TPI1,LDHB,LDHA,NCOR1,MDH2,ALDOA,PGAM1,TALDO1
1	!	0.0421	115	389	13	0.033	0.113	GO:0046496	BP	1	nicotinamide nucleotide metabolic process	7	MDH1,PGK1,ALDOC,PPARGC1A,GAPDH,TPI1,LDHB,LDHA,NCOR1,MDH2,ALDOA,PGAM1,TALDO1
1	!	0.00325	52	389	10	0.026	0.192	GO:0019674	BP	1	NAD metabolic process	8	MDH1,PGK1,ALDOC,GAPDH,TPI1,LDHB,LDHA,MDH2,ALDOA,PGAM1
1	!	0.00988	35	389	8	0.021	0.229	GO:0006734	BP	1	NADH metabolic process	9	MDH1,PGK1,ALDOC,GAPDH,TPI1,MDH2,ALDOA,PGAM1
1	!	5.83e-29	483	389	71	0.183	0.147	GO:0006163	BP	1	purine nucleotide metabolic process	6	UQCRC1,TIMP2,NDUFB4,NDUFB2,NDUFB7,PGK1,APLP1,ALDOC,PPARGC1A,HSPA8,ATP5B,GAPDH,TPI1,COX6A1,ATP5F1,ATP5E,NDUFA1,UQCR11,NDUFA5,APOE,SULT4A1,ATPIF1,COX4I1,COX7B,NDUFA2,MYH8,LDHA,COX5B,UQCRC2,NDUFB10,NCOR1,ATP1B1,NDUFB11,NDUFB9,ALDOA,NDUFC2,ATP5A1,ATP5G3,ATP5J,ATP2B2,ATP5G1,UQCRQ,COX6C,ATP5C1,NDUFB8,NDUFV1,ATP5H,NDUFS5,HINT1,PGAM1,UQCRH,NPPA,COX8A,COX5A,UQCR10,NDUFA12,NDUFA13,NDUFA4,MYH6,COX2,CYTB,ND4…
1	!	3.87e-29	480	389	71	0.183	0.148	GO:0009259	BP	1	ribonucleotide metabolic process	6	UQCRC1,TIMP2,NDUFB4,NDUFB2,NDUFB7,PGK1,APLP1,ALDOC,PPARGC1A,HSPA8,ATP5B,GAPDH,TPI1,COX6A1,ATP5F1,ATP5E,NDUFA1,UQCR11,NDUFA5,APOE,SULT4A1,ATPIF1,COX4I1,COX7B,NDUFA2,MYH8,LDHA,COX5B,UQCRC2,NDUFB10,NCOR1,ATP1B1,NDUFB11,NDUFB9,ALDOA,NDUFC2,ATP5A1,ATP5G3,ATP5J,ATP2B2,ATP5G1,UQCRQ,COX6C,ATP5C1,NDUFB8,NDUFV1,ATP5H,NDUFS5,HINT1,PGAM1,UQCRH,NPPA,COX8A,COX5A,UQCR10,NDUFA12,NDUFA13,NDUFA4,MYH6,COX2,CYTB,ND4…
1	!	6.33e-30	467	389	71	0.183	0.152	GO:0009150	BP	1	purine ribonucleotide metabolic process	7	UQCRC1,TIMP2,NDUFB4,NDUFB2,NDUFB7,PGK1,APLP1,ALDOC,PPARGC1A,HSPA8,ATP5B,GAPDH,TPI1,COX6A1,ATP5F1,ATP5E,NDUFA1,UQCR11,NDUFA5,APOE,SULT4A1,ATPIF1,COX4I1,COX7B,NDUFA2,MYH8,LDHA,COX5B,UQCRC2,NDUFB10,NCOR1,ATP1B1,NDUFB11,NDUFB9,ALDOA,NDUFC2,ATP5A1,ATP5G3,ATP5J,ATP2B2,ATP5G1,UQCRQ,COX6C,ATP5C1,NDUFB8,NDUFV1,ATP5H,NDUFS5,HINT1,PGAM1,UQCRH,NPPA,COX8A,COX5A,UQCR10,NDUFA12,NDUFA13,NDUFA4,MYH6,COX2,CYTB,ND4…
1	!	0.00333	228	389	21	0.054	0.092	GO:0009260	BP	1	ribonucleotide biosynthetic process	7	TIMP2,APLP1,PPARGC1A,ATP5B,ATP5F1,ATP5E,APOE,COX5B,ALDOA,ATP5A1,ATP5G3,ATP5J,ATP5G1,ATP5C1,ATP5H,NPPA,ATP6,ATP5J2,ATP5O,NME2,CHCHD10
1	!	4.99e-31	356	389	64	0.165	0.18	GO:0009116	BP	1	nucleoside metabolic process	4	UQCRC1,NDUFB4,NDUFB2,NDUFB7,PGK1,ALDOC,PPARGC1A,HSPA8,ATP5B,GAPDH,TPI1,COX6A1,ATP5F1,ATP5E,NDUFA1,UQCR11,NDUFA5,SULT4A1,ATPIF1,COX4I1,COX7B,NDUFA2,MYH8,LDHA,COX5B,UQCRC2,NDUFB10,NCOR1,ATP1B1,NDUFB11,NDUFB9,ALDOA,NDUFC2,ATP5A1,ATP5G3,ATP5J,ATP5G1,UQCRQ,COX6C,ATP5C1,NDUFB8,NDUFV1,ATP5H,NDUFS5,PGAM1,UQCRH,COX8A,COX5A,UQCR10,NDUFA12,NDUFA13,NDUFA4,MYH6,COX2,CYTB,ND4,ATP6,PARG,ATP5J2,ATP5O,NME2,CHCHD1…
1	!	9.16e-33	334	389	64	0.165	0.192	GO:0009119	BP	1	ribonucleoside metabolic process	5	UQCRC1,NDUFB4,NDUFB2,NDUFB7,PGK1,ALDOC,PPARGC1A,HSPA8,ATP5B,GAPDH,TPI1,COX6A1,ATP5F1,ATP5E,NDUFA1,UQCR11,NDUFA5,SULT4A1,ATPIF1,COX4I1,COX7B,NDUFA2,MYH8,LDHA,COX5B,UQCRC2,NDUFB10,NCOR1,ATP1B1,NDUFB11,NDUFB9,ALDOA,NDUFC2,ATP5A1,ATP5G3,ATP5J,ATP5G1,UQCRQ,COX6C,ATP5C1,NDUFB8,NDUFV1,ATP5H,NDUFS5,PGAM1,UQCRH,COX8A,COX5A,UQCR10,NDUFA12,NDUFA13,NDUFA4,MYH6,COX2,CYTB,ND4,ATP6,PARG,ATP5J2,ATP5O,NME2,CHCHD1…
1	!	1.8e-34	314	389	64	0.165	0.204	GO:0042278	BP	1	purine nucleoside metabolic process	5	UQCRC1,NDUFB4,NDUFB2,NDUFB7,PGK1,ALDOC,PPARGC1A,HSPA8,ATP5B,GAPDH,TPI1,COX6A1,ATP5F1,ATP5E,NDUFA1,UQCR11,NDUFA5,SULT4A1,ATPIF1,COX4I1,COX7B,NDUFA2,MYH8,LDHA,COX5B,UQCRC2,NDUFB10,NCOR1,ATP1B1,NDUFB11,NDUFB9,ALDOA,NDUFC2,ATP5A1,ATP5G3,ATP5J,ATP5G1,UQCRQ,COX6C,ATP5C1,NDUFB8,NDUFV1,ATP5H,NDUFS5,PGAM1,UQCRH,COX8A,COX5A,UQCR10,NDUFA12,NDUFA13,NDUFA4,MYH6,COX2,CYTB,ND4,ATP6,PARG,ATP5J2,ATP5O,NME2,CHCHD1…
1	!	1.19e-34	312	389	64	0.165	0.205	GO:0046128	BP	1	purine ribonucleoside metabolic process	6	UQCRC1,NDUFB4,NDUFB2,NDUFB7,PGK1,ALDOC,PPARGC1A,HSPA8,ATP5B,GAPDH,TPI1,COX6A1,ATP5F1,ATP5E,NDUFA1,UQCR11,NDUFA5,SULT4A1,ATPIF1,COX4I1,COX7B,NDUFA2,MYH8,LDHA,COX5B,UQCRC2,NDUFB10,NCOR1,ATP1B1,NDUFB11,NDUFB9,ALDOA,NDUFC2,ATP5A1,ATP5G3,ATP5J,ATP5G1,UQCRQ,COX6C,ATP5C1,NDUFB8,NDUFV1,ATP5H,NDUFS5,PGAM1,UQCRH,COX8A,COX5A,UQCR10,NDUFA12,NDUFA13,NDUFA4,MYH6,COX2,CYTB,ND4,ATP6,PARG,ATP5J2,ATP5O,NME2,CHCHD1…
1	!	3.33e-43	214	389	62	0.159	0.29	GO:0046034	BP	1	ATP metabolic process	7	UQCRC1,NDUFB4,NDUFB2,NDUFB7,PGK1,ALDOC,PPARGC1A,HSPA8,ATP5B,GAPDH,TPI1,COX6A1,ATP5F1,ATP5E,NDUFA1,UQCR11,NDUFA5,ATPIF1,COX4I1,COX7B,NDUFA2,MYH8,LDHA,COX5B,UQCRC2,NDUFB10,NCOR1,ATP1B1,NDUFB11,NDUFB9,ALDOA,NDUFC2,ATP5A1,ATP5G3,ATP5J,ATP5G1,UQCRQ,COX6C,ATP5C1,NDUFB8,NDUFV1,ATP5H,NDUFS5,PGAM1,UQCRH,COX8A,COX5A,UQCR10,NDUFA12,NDUFA13,NDUFA4,MYH6,COX2,CYTB,ND4,ATP6,PARG,ATP5J2,ATP5O,CHCHD10,MYH4,NDUFA7
1	!	3.1e-27	95	389	35	0.09	0.368	GO:0006119	BP	1	oxidative phosphorylation	8	UQCRC1,NDUFB4,NDUFB2,NDUFB7,COX6A1,NDUFA1,UQCR11,NDUFA5,COX4I1,COX7B,NDUFA2,COX5B,UQCRC2,NDUFB10,NDUFB11,NDUFB9,NDUFC2,UQCRQ,COX6C,ATP5C1,NDUFB8,NDUFV1,NDUFS5,UQCRH,COX8A,COX5A,UQCR10,NDUFA12,NDUFA13,NDUFA4,COX2,CYTB,ND4,CHCHD10,NDUFA7
1	!	1.08e-27	79	389	33	0.085	0.418	GO:0042773	BP	1	ATP synthesis coupled electron transport	9	UQCRC1,NDUFB4,NDUFB2,NDUFB7,COX6A1,NDUFA1,UQCR11,NDUFA5,COX4I1,COX7B,NDUFA2,COX5B,UQCRC2,NDUFB10,NDUFB11,NDUFB9,NDUFC2,UQCRQ,COX6C,NDUFB8,NDUFV1,NDUFS5,UQCRH,COX8A,COX5A,UQCR10,NDUFA12,NDUFA13,NDUFA4,COX2,CYTB,ND4,NDUFA7
1	!	1.08e-27	79	389	33	0.085	0.418	GO:0042775	BP	1	mitochondrial ATP synthesis coupled electron transport	10	UQCRC1,NDUFB4,NDUFB2,NDUFB7,COX6A1,NDUFA1,UQCR11,NDUFA5,COX4I1,COX7B,NDUFA2,COX5B,UQCRC2,NDUFB10,NDUFB11,NDUFB9,NDUFC2,UQCRQ,COX6C,NDUFB8,NDUFV1,NDUFS5,UQCRH,COX8A,COX5A,UQCR10,NDUFA12,NDUFA13,NDUFA4,COX2,CYTB,ND4,NDUFA7
1	!	1.18e-13	45	389	18	0.046	0.4	GO:0006120	BP	1	mitochondrial electron transport, NADH to ubiquinone	11	NDUFB4,NDUFB2,NDUFB7,NDUFA1,NDUFA5,NDUFA2,NDUFB10,NDUFB11,NDUFB9,NDUFC2,NDUFB8,NDUFV1,NDUFS5,NDUFA12,NDUFA13,NDUFA4,ND4,NDUFA7
1	!	4.3e-07	17	389	9	0.023	0.529	GO:0006123	BP	1	mitochondrial electron transport, cytochrome c to oxygen	11	COX6A1,COX4I1,COX7B,COX5B,COX6C,COX8A,COX5A,NDUFA4,COX2
1	!	4.45e-05	13	389	7	0.018	0.538	GO:0006122	BP	1	mitochondrial electron transport, ubiquinol to cytochrome c	11	UQCRC1,UQCR11,UQCRC2,UQCRQ,UQCRH,UQCR10,CYTB
1	!	1.69e-05	109	389	17	0.044	0.156	GO:1901659	BP	1	glycosyl compound biosynthetic process	1	PPARGC1A,ATP5B,ATP5F1,ATP5E,COX5B,ALDOA,ATP5A1,ATP5G3,ATP5J,ATP5G1,ATP5C1,ATP5H,ATP6,ATP5J2,ATP5O,NME2,CHCHD10
1	!	1.46e-05	108	389	17	0.044	0.157	GO:0009163	BP	1	nucleoside biosynthetic process	2	PPARGC1A,ATP5B,ATP5F1,ATP5E,COX5B,ALDOA,ATP5A1,ATP5G3,ATP5J,ATP5G1,ATP5C1,ATP5H,ATP6,ATP5J2,ATP5O,NME2,CHCHD10
1	!	4.31e-06	100	389	17	0.044	0.17	GO:0042455	BP	1	ribonucleoside biosynthetic process	3	PPARGC1A,ATP5B,ATP5F1,ATP5E,COX5B,ALDOA,ATP5A1,ATP5G3,ATP5J,ATP5G1,ATP5C1,ATP5H,ATP6,ATP5J2,ATP5O,NME2,CHCHD10
1	!	1.22e-05	569	389	42	0.108	0.074	GO:0007005	BP	1	mitochondrion organization	1	NDUFB4,CAMK2A,HSP90AA1,DYNLL1,NDUFB2,NDUFB7,CDC37,RAB3A,CAV2,CHCHD2,PPARGC1A,ATP5B,SOD2,CLU,NDUFA1,YWHAH,NDUFA5,ATPIF1,NDUFA2,AGTPBP1,COX17,GABARAPL1,NDUFB10,ATG3,NDUFB11,NDUFB9,NDUFC2,SLC25A4,SQSTM1,NDUFB8,ACAA2,NDUFV1,NDUFS5,UQCR10,NDUFA12,NDUFA13,CCK,ND4,VDAC1,CHCHD10,DYNLL2,NDUFA7
1	!	3.46e-11	68	389	19	0.049	0.279	GO:0033108	BP	1	mitochondrial respiratory chain complex assembly	2	NDUFB4,NDUFB2,NDUFB7,NDUFA1,NDUFA5,NDUFA2,COX17,NDUFB10,NDUFB11,NDUFB9,NDUFC2,NDUFB8,NDUFV1,NDUFS5,UQCR10,NDUFA12,NDUFA13,ND4,NDUFA7
1	!	1.51e-11	49	389	17	0.044	0.347	GO:0032981	BP	1	mitochondrial respiratory chain complex I assembly	3	NDUFB4,NDUFB2,NDUFB7,NDUFA1,NDUFA5,NDUFA2,NDUFB10,NDUFB11,NDUFB9,NDUFC2,NDUFB8,NDUFV1,NDUFS5,NDUFA12,NDUFA13,ND4,NDUFA7
1	!	0.00411	231	389	21	0.054	0.091	GO:0072522	BP	1	purine-containing compound biosynthetic process	1	TIMP2,APLP1,PPARGC1A,ATP5B,ATP5F1,ATP5E,APOE,COX5B,ALDOA,ATP5A1,ATP5G3,ATP5J,ATP5G1,ATP5C1,ATP5H,NPPA,ATP6,ATP5J2,ATP5O,NME2,CHCHD10
1	!	2.02e-07	83	389	17	0.044	0.205	GO:0042451	BP	1	purine nucleoside biosynthetic process	2	PPARGC1A,ATP5B,ATP5F1,ATP5E,COX5B,ALDOA,ATP5A1,ATP5G3,ATP5J,ATP5G1,ATP5C1,ATP5H,ATP6,ATP5J2,ATP5O,NME2,CHCHD10
1	!	2.02e-07	83	389	17	0.044	0.205	GO:0046129	BP	1	purine ribonucleoside biosynthetic process	3	PPARGC1A,ATP5B,ATP5F1,ATP5E,COX5B,ALDOA,ATP5A1,ATP5G3,ATP5J,ATP5G1,ATP5C1,ATP5H,ATP6,ATP5J2,ATP5O,NME2,CHCHD10
1	!	2.55e-21	674	389	73	0.188	0.108	GO:0043604	BP	1	amide biosynthetic process	1	RPS20,LARS2,RPL6,RPLP0,RPL3,CELF4,TCEB2,RPS16,RPS19,RPL18A,RPL19,RPL34,DDX25,RPS13,GAPDH,RPS12,RPS25,RPL5,RPL23,ELOF1,RPL36,ATPIF1,RPL27,RPS15A,EIF4E2,RPLP1,RPS24,PPP3CA,RPS2,NCOR1,RPS11,RPL13A,RPL11,RPS8,RPS27A,RPL32,RPL37,RPL10,RPL7,RPL7A,RPS3,FAU,EEF1A1,RPL8,RPL26,RPL9,RPS14,RPL13,RPS21,RPS7,RPL38,EIF1,RPLP2,RPS27,CD28,RPL35A,RPS23,NCOR2,RPL37A,RPL12,RPS4X,RPL23A,RPL39,GNB2L1,RPS29,UBA52,RPL41…
1	!	8.13e-24	598	389	72	0.185	0.12	GO:0043043	BP	1	peptide biosynthetic process	2	RPS20,LARS2,RPL6,RPLP0,RPL3,CELF4,TCEB2,RPS16,RPS19,RPL18A,RPL19,RPL34,DDX25,RPS13,GAPDH,RPS12,RPS25,RPL5,RPL23,ELOF1,RPL36,RPL27,RPS15A,EIF4E2,RPLP1,RPS24,PPP3CA,RPS2,NCOR1,RPS11,RPL13A,RPL11,RPS8,RPS27A,RPL32,RPL37,RPL10,RPL7,RPL7A,RPS3,FAU,EEF1A1,RPL8,RPL26,RPL9,RPS14,RPL13,RPS21,RPS7,RPL38,EIF1,RPLP2,RPS27,CD28,RPL35A,RPS23,NCOR2,RPL37A,RPL12,RPS4X,RPL23A,RPL39,GNB2L1,RPS29,UBA52,RPL41,RPS18,…
1	!	2.82e-15	874	389	74	0.19	0.085	GO:0044265	BP	1	cellular macromolecule catabolic process	1	RPS20,HFE,RPL6,ANAPC5,RPLP0,HSP90AB1,RPL3,CST3,RPS16,RPS19,RPL18A,RPL19,PSMD3,RPL34,CD81,RPS13,RPS12,FBXO2,RPS25,CLU,RPL5,RPL23,APOE,RPL36,ATPIF1,RPL27,USP29,RPS15A,RPLP1,RPS24,RPS2,RPS11,RPL13A,RPL11,RPS8,RPS27A,RPL32,RPL37,RPL10,RPL7,RPL7A,RPS3,FAU,UBC,UCHL1,SQSTM1,RPL8,RPL26,RPL9,RPS14,RPL13,UBB,RPS21,RPS7,RPL38,RPLP2,RPS27,RPL35A,HSF1,RPS23,RPL37A,RPL12,RPS4X,RPL23A,RPL39,GNB2L1,RPS29,UBA52,R…
1	!	2.17e-35	229	389	57	0.147	0.249	GO:0006401	BP	1	RNA catabolic process	2	RPS20,RPL6,RPLP0,RPL3,RPS16,RPS19,RPL18A,RPL19,RPL34,RPS13,RPS12,RPS25,RPL5,RPL23,RPL36,RPL27,RPS15A,RPLP1,RPS24,RPS2,RPS11,RPL13A,RPL11,RPS8,RPS27A,RPL32,RPL37,RPL10,RPL7,RPL7A,RPS3,FAU,RPL8,RPL26,RPL9,RPS14,RPL13,RPS21,RPS7,RPL38,RPLP2,RPS27,RPL35A,RPS23,RPL37A,RPL12,RPS4X,RPL23A,RPL39,RPS29,UBA52,RPL41,RPS18,RPS28,RPL36A,EEF1G,RPL17
1	!	4.67e-17	604	389	63	0.162	0.104	GO:0016071	BP	1	mRNA metabolic process	1	RPS20,YBX1,RPL6,RPLP0,RPL3,CELF4,RPS16,RPS19,RPL18A,RPL19,RPL34,PPARGC1A,HSPA8,RPS13,RPS12,RPS25,RPL5,RPL23,RPL36,RPL27,RPS15A,RPLP1,RPS24,RPS2,RPS11,RPL13A,RPL11,RPS8,RPS27A,RPL32,RPL37,RPL10,RPL7,RPL7A,RPS3,FAU,SON,RPL8,RPL26,RPL9,RPS14,HNRNPK,RPL13,RPS21,RPS7,RPL38,RPLP2,RPS27,RPL35A,RPS23,RPL37A,RPL12,RPS4X,RPL23A,RPL39,RPS29,UBA52,RPL41,RPS18,RPS28,RPL36A,EEF1G,RPL17
1	!	2.56e-38	205	389	57	0.147	0.278	GO:0006402	BP	1	mRNA catabolic process	2	RPS20,RPL6,RPLP0,RPL3,RPS16,RPS19,RPL18A,RPL19,RPL34,RPS13,RPS12,RPS25,RPL5,RPL23,RPL36,RPL27,RPS15A,RPLP1,RPS24,RPS2,RPS11,RPL13A,RPL11,RPS8,RPS27A,RPL32,RPL37,RPL10,RPL7,RPL7A,RPS3,FAU,RPL8,RPL26,RPL9,RPS14,RPL13,RPS21,RPS7,RPL38,RPLP2,RPS27,RPL35A,RPS23,RPL37A,RPL12,RPS4X,RPL23A,RPL39,RPS29,UBA52,RPL41,RPS18,RPS28,RPL36A,EEF1G,RPL17
1	!	5.99e-40	193	389	57	0.147	0.295	GO:0000956	BP	1	nuclear-transcribed mRNA catabolic process	3	RPS20,RPL6,RPLP0,RPL3,RPS16,RPS19,RPL18A,RPL19,RPL34,RPS13,RPS12,RPS25,RPL5,RPL23,RPL36,RPL27,RPS15A,RPLP1,RPS24,RPS2,RPS11,RPL13A,RPL11,RPS8,RPS27A,RPL32,RPL37,RPL10,RPL7,RPL7A,RPS3,FAU,RPL8,RPL26,RPL9,RPS14,RPL13,RPS21,RPS7,RPL38,RPLP2,RPS27,RPL35A,RPS23,RPL37A,RPL12,RPS4X,RPL23A,RPL39,RPS29,UBA52,RPL41,RPS18,RPS28,RPL36A,EEF1G,RPL17
1	!	3.5e-53	117	389	56	0.144	0.479	GO:0000184	BP	1	nuclear-transcribed mRNA catabolic process, nonsense-mediated decay	4	RPS20,RPL6,RPLP0,RPL3,RPS16,RPS19,RPL18A,RPL19,RPL34,RPS13,RPS12,RPS25,RPL5,RPL23,RPL36,RPL27,RPS15A,RPLP1,RPS24,RPS2,RPS11,RPL13A,RPL11,RPS8,RPS27A,RPL32,RPL37,RPL10,RPL7,RPL7A,RPS3,FAU,RPL8,RPL26,RPL9,RPS14,RPL13,RPS21,RPS7,RPL38,RPLP2,RPS27,RPL35A,RPS23,RPL37A,RPL12,RPS4X,RPL23A,RPL39,RPS29,UBA52,RPL41,RPS18,RPS28,RPL36A,RPL17
1	!	5.2e-12	826	389	66	0.17	0.08	GO:0006396	BP	1	RNA processing	1	RPS20,YBX1,RPL6,RPLP0,RPL3,CELF4,RPS16,RPS19,RPL18A,RPL19,RPL34,PPARGC1A,HSPA8,RPS13,RPS12,RPS25,RPL5,RPL23,RPL36,RPL27,RPS15A,RPLP1,RPS24,PPP3CA,RPS2,NCOR1,RPS11,RPL13A,RPL11,RPS8,RPS27A,RPL32,RPL37,RPL10,RPL7,RPL7A,RPS3,FAU,SON,RPL8,RPL26,NOL9,RPL9,RPS14,HNRNPK,RPL13,RPS21,RPS7,RPL38,RPLP2,RPS27,RPL35A,RPS23,NCOR2,RPL37A,RPL12,RPS4X,RPL23A,RPL39,RPS29,UBA52,RPL41,RPS18,RPS28,RPL36A,RPL17
1	!	1.09e-23	369	389	57	0.147	0.154	GO:0034470	BP	1	ncRNA processing	2	RPS20,RPL6,RPLP0,RPL3,RPS16,RPS19,RPL18A,RPL19,RPL34,RPS13,RPS12,RPS25,RPL5,RPL23,RPL36,RPL27,RPS15A,RPLP1,RPS24,RPS2,RPS11,RPL13A,RPL11,RPS8,RPS27A,RPL32,RPL37,RPL10,RPL7,RPL7A,RPS3,FAU,RPL8,RPL26,NOL9,RPL9,RPS14,RPL13,RPS21,RPS7,RPL38,RPLP2,RPS27,RPL35A,RPS23,RPL37A,RPL12,RPS4X,RPL23A,RPL39,RPS29,UBA52,RPL41,RPS18,RPS28,RPL36A,RPL17
1	!	4.99e-33	251	389	57	0.147	0.227	GO:0006364	BP	1	rRNA processing	3	RPS20,RPL6,RPLP0,RPL3,RPS16,RPS19,RPL18A,RPL19,RPL34,RPS13,RPS12,RPS25,RPL5,RPL23,RPL36,RPL27,RPS15A,RPLP1,RPS24,RPS2,RPS11,RPL13A,RPL11,RPS8,RPS27A,RPL32,RPL37,RPL10,RPL7,RPL7A,RPS3,FAU,RPL8,RPL26,NOL9,RPL9,RPS14,RPL13,RPS21,RPS7,RPL38,RPLP2,RPS27,RPL35A,RPS23,RPL37A,RPL12,RPS4X,RPL23A,RPL39,RPS29,UBA52,RPL41,RPS18,RPS28,RPL36A,RPL17
1	!	7.61e-25	576	389	72	0.185	0.125	GO:0006412	BP	1	translation	1	RPS20,LARS2,RPL6,RPLP0,RPL3,CELF4,TCEB2,RPS16,RPS19,RPL18A,RPL19,RPL34,DDX25,RPS13,GAPDH,RPS12,RPS25,RPL5,RPL23,ELOF1,RPL36,RPL27,RPS15A,EIF4E2,RPLP1,RPS24,PPP3CA,RPS2,NCOR1,RPS11,RPL13A,RPL11,RPS8,RPS27A,RPL32,RPL37,RPL10,RPL7,RPL7A,RPS3,FAU,EEF1A1,RPL8,RPL26,RPL9,RPS14,RPL13,RPS21,RPS7,RPL38,EIF1,RPLP2,RPS27,CD28,RPL35A,RPS23,NCOR2,RPL37A,RPL12,RPS4X,RPL23A,RPL39,GNB2L1,RPS29,UBA52,RPL41,RPS18,…
1	!	7.57e-43	182	389	58	0.149	0.319	GO:0006413	BP	1	translational initiation	2	RPS20,RPL6,RPLP0,RPL3,RPS16,RPS19,RPL18A,RPL19,RPL34,RPS13,RPS12,RPS25,RPL5,RPL23,RPL36,RPL27,RPS15A,EIF4E2,RPLP1,RPS24,RPS2,RPS11,RPL13A,RPL11,RPS8,RPS27A,RPL32,RPL37,RPL10,RPL7,RPL7A,RPS3,FAU,RPL8,RPL26,RPL9,RPS14,RPL13,RPS21,RPS7,RPL38,EIF1,RPLP2,RPS27,RPL35A,RPS23,RPL37A,RPL12,RPS4X,RPL23A,RPL39,RPS29,UBA52,RPL41,RPS18,RPS28,RPL36A,RPL17
1	!	0.000272	51	389	11	0.028	0.216	GO:0002181	BP	1	cytoplasmic translation	2	RPL6,RPLP0,RPL36,RPLP1,RPL7,RPL8,RPL26,RPL9,RPLP2,RPL35A,RPL36A
1	!	3.81e-09	66	389	17	0.044	0.258	GO:0009142	BP	1	nucleoside triphosphate biosynthetic process	1	PPARGC1A,ATP5B,ATP5F1,ATP5E,COX5B,ALDOA,ATP5A1,ATP5G3,ATP5J,ATP5G1,ATP5C1,ATP5H,ATP6,ATP5J2,ATP5O,NME2,CHCHD10
1	!	9.65e-11	54	389	17	0.044	0.315	GO:0009201	BP	1	ribonucleoside triphosphate biosynthetic process	2	PPARGC1A,ATP5B,ATP5F1,ATP5E,COX5B,ALDOA,ATP5A1,ATP5G3,ATP5J,ATP5G1,ATP5C1,ATP5H,ATP6,ATP5J2,ATP5O,NME2,CHCHD10
1	!	2.23e-11	50	389	17	0.044	0.34	GO:0009145	BP	1	purine nucleoside triphosphate biosynthetic process	2	PPARGC1A,ATP5B,ATP5F1,ATP5E,COX5B,ALDOA,ATP5A1,ATP5G3,ATP5J,ATP5G1,ATP5C1,ATP5H,ATP6,ATP5J2,ATP5O,NME2,CHCHD10
1	!	1.51e-11	49	389	17	0.044	0.347	GO:0009206	BP	1	purine ribonucleoside triphosphate biosynthetic process	3	PPARGC1A,ATP5B,ATP5F1,ATP5E,COX5B,ALDOA,ATP5A1,ATP5G3,ATP5J,ATP5G1,ATP5C1,ATP5H,ATP6,ATP5J2,ATP5O,NME2,CHCHD10
1	!	0.002	221	389	21	0.054	0.095	GO:0006164	BP	1	purine nucleotide biosynthetic process	1	TIMP2,APLP1,PPARGC1A,ATP5B,ATP5F1,ATP5E,APOE,COX5B,ALDOA,ATP5A1,ATP5G3,ATP5J,ATP5G1,ATP5C1,ATP5H,NPPA,ATP6,ATP5J2,ATP5O,NME2,CHCHD10
1	!	0.00147	217	389	21	0.054	0.097	GO:0009152	BP	1	purine ribonucleotide biosynthetic process	2	TIMP2,APLP1,PPARGC1A,ATP5B,ATP5F1,ATP5E,APOE,COX5B,ALDOA,ATP5A1,ATP5G3,ATP5J,ATP5G1,ATP5C1,ATP5H,NPPA,ATP6,ATP5J2,ATP5O,NME2,CHCHD10
1	!	6.79e-12	40	389	16	0.041	0.4	GO:0006754	BP	1	ATP biosynthetic process	3	PPARGC1A,ATP5B,ATP5F1,ATP5E,COX5B,ALDOA,ATP5A1,ATP5G3,ATP5J,ATP5G1,ATP5C1,ATP5H,ATP6,ATP5J2,ATP5O,CHCHD10
1	!	4.28e-12	22	389	13	0.033	0.591	GO:0015986	BP	1	ATP synthesis coupled proton transport	4	ATP5B,ATP5F1,ATP5E,COX5B,ATP5A1,ATP5G3,ATP5J,ATP5G1,ATP5C1,ATP5H,ATP6,ATP5J2,ATP5O
1	!	8.13e-14	18	389	13	0.033	0.722	GO:0042776	BP	1	mitochondrial ATP synthesis coupled proton transport	5	ATP5B,ATP5F1,ATP5E,COX5B,ATP5A1,ATP5G3,ATP5J,ATP5G1,ATP5C1,ATP5H,ATP6,ATP5J2,ATP5O
1	!	0.0098	12759	389	373	0.959	0.029	GO:0005623	CC	32	cell	1	LAMP2,TMEM98,CX3CL1,RPS20,UQCRC1,NISCH,HFE,LARS2,MDH1,STMN4,GRN,TIMP2,MYOM2,STAU2,ADAM28,GPM6B,CP,RFC2,CS,NDUFB4,YBX1,ZMYND12,SYT1,RASSF1,LAPTM4A,CAMK2A,HSP90AA1,OXCT1,GSTP1,OVGP1,DYNLL1,RPL6,ANAPC5,RPLP0,CHGB,ERP29,NDUFB2,MYL6,HSP90AB1,NDUFB7,PPP6R2,RPL3,ACO2,CDS2,SLC32A1,CST3,CELF4,MID1,PCSK1N,PGK1,CORO1A,NDRG4,COTL1,TCEB2,TGM5,ZDHHC2,FZD3,RPS16,APLP1,RPS19,CDC37,ATP1A3,PTPRS,RPL18A,RAB3A,CAV2,…
1	!	7.29e-05	7285	389	252	0.648	0.035	GO:0016020	CC	32	membrane	1	LAMP2,TMEM98,CX3CL1,RPS20,UQCRC1,NISCH,HFE,STAU2,ADAM28,GPM6B,CP,CS,NDUFB4,YBX1,SYT1,RASSF1,LAPTM4A,CAMK2A,HSP90AA1,GSTP1,DYNLL1,RPL6,RPLP0,ERP29,NDUFB2,MYL6,HSP90AB1,NDUFB7,CDS2,SLC32A1,CST3,MID1,PGK1,CORO1A,NDRG4,ZDHHC2,FZD3,RPS16,APLP1,RPS19,ATP1A3,PTPRS,RPL18A,RAB3A,CAV2,PTPRZ1,AP1S1,NPDC1,PTGDS,RPL19,PSMD3,CPE,HSPA8,SLC1A2,CD81,PITPNM1,RPS13,ATP5B,GAPDH,CHD4,LDHB,COX6A1,SERINC1,SOD2,RPS12,CO…
1	!	1.98e-13	4272	389	194	0.499	0.045	GO:0032991	CC	32	macromolecular complex	1	RPS20,UQCRC1,HFE,MYOM2,RFC2,NDUFB4,YBX1,SYT1,HSP90AA1,GSTP1,DYNLL1,RPL6,ANAPC5,RPLP0,NDUFB2,MYL6,HSP90AB1,NDUFB7,RPL3,MID1,CORO1A,TCEB2,RPS16,RPS19,CDC37,ATP1A3,RPL18A,RAB3A,CAV2,AP1S1,RPL19,PSMD3,RPL34,PPARGC1A,DDX25,HSPA8,RPS13,ATP5B,MYL2,GAPDH,CHD4,COX6A1,RPS12,LIFR,ATP5F1,FBXO2,RPS25,TNNT2,CLU,RPL5,ZWINT,ATP5E,NDUFA1,RPL23,KLC1,ATP6V1F,NDUFA5,TNNI3,ELOF1,APOE,RPL36,KIF1A,ATPIF1,COX4I1,COX7B,R…
1	!	3.83e-05	2603	389	116	0.298	0.045	GO:0043234	CC	32	protein complex	2	UQCRC1,MYOM2,RFC2,NDUFB4,YBX1,SYT1,HSP90AA1,GSTP1,DYNLL1,NDUFB2,MYL6,HSP90AB1,NDUFB7,MID1,CORO1A,TCEB2,CDC37,RAB3A,CAV2,AP1S1,PSMD3,HSPA8,ATP5B,MYL2,GAPDH,CHD4,COX6A1,ATP5F1,TNNT2,CLU,ZWINT,ATP5E,NDUFA1,KLC1,ATP6V1F,NDUFA5,TNNI3,ELOF1,KIF1A,ATPIF1,COX4I1,COX7B,NDUFA2,SNAP25,MYH8,MYBPC3,GLUL,COX5B,STRA6,TPM1,UQCRC2,NDUFB10,SOD1,RPL13A,SNAP47,VPRBP,CPLX2,NDUFB11,NDUFB9,GSN,JPH2,NDUFC2,ATP5A1,ATP5G3…
1	!	1.85e-12	548	389	53	0.136	0.097	GO:0098796	CC	32	membrane protein complex	3	UQCRC1,NDUFB4,SYT1,NDUFB2,NDUFB7,AP1S1,ATP5B,COX6A1,ATP5F1,ATP5E,NDUFA1,ATP6V1F,NDUFA5,ATPIF1,COX4I1,COX7B,NDUFA2,SNAP25,COX5B,UQCRC2,NDUFB10,SNAP47,CPLX2,NDUFB11,NDUFB9,NDUFC2,ATP5A1,ATP5G3,ATP5J,COX6A2,SYN2,ATP5G1,ATP5C1,NDUFB8,NDUFV1,ATP5H,NDUFS5,USMG5,COX8A,COX5A,UQCR10,NDUFA12,NDUFA13,NDUFA4,COX2,CYTB,ND4,ATP6,VDAC1,ATP5J2,ATP5O,LYN,NDUFA7
1	!	3.77e-10	42	389	15	0.039	0.357	GO:0016469	CC	32	proton-transporting two-sector ATPase complex	4	ATP5B,ATP5F1,ATP5E,ATP6V1F,ATPIF1,ATP5A1,ATP5G3,ATP5J,ATP5G1,ATP5C1,ATP5H,USMG5,ATP6,ATP5J2,ATP5O
1	!	0.00113	19	389	7	0.018	0.368	GO:0033177	CC	32	proton-transporting two-sector ATPase complex, proton-transporting domain	4	ATP5F1,ATP5G3,ATP5J,ATP5G1,ATP5H,ATP6,ATP5J2
1	!	9.59e-12	23	389	13	0.033	0.565	GO:0070069	CC	32	cytochrome complex	3	UQCRC1,COX6A1,COX4I1,COX7B,COX5B,UQCRC2,COX6A2,COX8A,COX5A,UQCR10,NDUFA4,COX2,CYTB
1	!	4.31e-19	696	389	71	0.183	0.102	GO:1990904	CC	32	ribonucleoprotein complex	2	RPS20,YBX1,RPL6,RPLP0,RPL3,RPS16,RPS19,RPL18A,RPL19,RPL34,PPARGC1A,DDX25,HSPA8,RPS13,GAPDH,RPS12,RPS25,RPL5,RPL23,RPL36,RPL27,RPS15A,RPLP1,RPS24,RPS2,RPS11,RPL13A,RPL11,RPS8,RPS27A,RPL32,RPL37,RPL10,RPL7,RPL7A,RPS3,FAU,SON,SQSTM1,RPL8,RPL26,RPL9,RPS14,HNRNPK,RPL13,TUBA1A,RPS21,RPS7,RPL38,RPLP2,RPS27,RPL35A,RPS23,MAPT,HNRNPAB,RPL37A,RPL12,RPS4X,RPL23A,RPL39,COL11A2,GNB2L1,RPS29,UBA52,RPL41,RPS18,R…
1	!	5.65e-07	10481	389	337	0.866	0.032	GO:0043226	CC	32	organelle	1	LAMP2,TMEM98,RPS20,UQCRC1,NISCH,HFE,LARS2,MDH1,STMN4,GRN,TIMP2,MYOM2,STAU2,CP,RFC2,CS,NDUFB4,YBX1,SYT1,RASSF1,LAPTM4A,CAMK2A,HSP90AA1,OXCT1,GSTP1,OVGP1,DYNLL1,RPL6,ANAPC5,RPLP0,CHGB,ERP29,NDUFB2,MYL6,HSP90AB1,NDUFB7,PPP6R2,RPL3,ACO2,CDS2,SLC32A1,CST3,CELF4,MID1,PCSK1N,PGK1,CORO1A,NDRG4,COTL1,TCEB2,ZDHHC2,RPS16,RPS19,CDC37,ATP1A3,PTPRS,RPL18A,RAB3A,CAV2,CHCHD2,AP1S1,PTGDS,RPL19,PSMD3,ALDOC,CPE,RPL…
1	!	3.44e-08	2412	389	119	0.306	0.049	GO:0043228	CC	32	non-membrane-bounded organelle	2	RPS20,MDH1,MYOM2,STAU2,RFC2,YBX1,RASSF1,DYNLL1,RPL6,RPLP0,RPL3,CST3,MID1,RPS16,RPS19,RPL18A,RPL19,RPL34,PPARGC1A,DDX25,HSPA8,PITPNM1,RPS13,ATP5B,MYL2,GAPDH,CHD4,SOD2,ACOT13,RPS12,FHL2,RPS25,TNNT2,RPL5,ZWINT,RPL23,TNNI3,RPL36,RPL27,MYH8,RPS15A,MYBPC3,RPLP1,RPS24,PPP3CA,LLPH,TPM1,RPS2,NCOR1,RPS11,RPL13A,RPL11,RPS8,CALM2,RPS27A,RPL32,VPRBP,RPL37,SLC30A5,RPL10,RPL7,GSN,RPL7A,RPS3,TTC12,JPH2,FAU,ALDOA…
1	!	0.000833	9905	389	314	0.807	0.032	GO:0043227	CC	32	membrane-bounded organelle	2	LAMP2,TMEM98,RPS20,UQCRC1,NISCH,HFE,LARS2,MDH1,STMN4,GRN,TIMP2,MYOM2,STAU2,CP,RFC2,CS,NDUFB4,YBX1,SYT1,RASSF1,LAPTM4A,CAMK2A,HSP90AA1,OXCT1,GSTP1,OVGP1,DYNLL1,RPL6,ANAPC5,RPLP0,CHGB,ERP29,NDUFB2,MYL6,HSP90AB1,NDUFB7,PPP6R2,RPL3,ACO2,CDS2,SLC32A1,CST3,CELF4,PCSK1N,PGK1,CORO1A,NDRG4,COTL1,TCEB2,ZDHHC2,RPS16,RPS19,CDC37,ATP1A3,PTPRS,RAB3A,CAV2,CHCHD2,AP1S1,PTGDS,RPL19,PSMD3,ALDOC,CPE,RPL34,PPARGC1A,…
1	!	2.39e-19	3513	389	184	0.473	0.052	GO:0031982	CC	32	vesicle	3	LAMP2,RPS20,NISCH,HFE,MDH1,GRN,TIMP2,CP,CS,NDUFB4,YBX1,SYT1,CAMK2A,HSP90AA1,GSTP1,OVGP1,DYNLL1,RPLP0,CHGB,ERP29,MYL6,HSP90AB1,RPL3,SLC32A1,CST3,PCSK1N,PGK1,CORO1A,COTL1,TCEB2,ZDHHC2,RPS16,RPS19,CDC37,ATP1A3,PTPRS,RAB3A,CAV2,AP1S1,PTGDS,PSMD3,ALDOC,CPE,RPL34,HSPA8,CD81,RPS13,ATP5B,GAPDH,TPI1,LDHB,SERINC1,SOD2,ACOT13,LIFR,ATP5F1,FBXO2,STMN1,RPS25,CLU,FABP3,RPL5,STAMBP,RPL23,C3,KLC1,TUBA4A,YWHAH,ATP…
1	!	3.5e-16	3704	389	183	0.47	0.049	GO:0005576	CC	32	extracellular region	1	LAMP2,CX3CL1,RPS20,HFE,MDH1,GRN,TIMP2,ADAM28,CP,CS,NDUFB4,YBX1,HSP90AA1,GSTP1,OVGP1,DYNLL1,RPLP0,CHGB,ERP29,MYL6,HSP90AB1,RPL3,CST3,PCSK1N,PGK1,CORO1A,COTL1,TCEB2,RPS16,APLP1,RPS19,CDC37,ATP1A3,PTPRS,RAB3A,PTPRZ1,AP1S1,PTGDS,PSMD3,ALDOC,CPE,RPL34,HSPA8,CD81,RPS13,ATP5B,GAPDH,TPI1,LDHB,SERINC1,SOD2,ACOT13,LIFR,LOXL3,ATP5F1,FBXO2,STMN1,RPS25,CLU,FABP3,RPL5,STAMBP,RPL23,C3,TUBA4A,YWHAH,ATP6V1F,APOE,…
1	!	1.47e-18	3266	389	174	0.447	0.053	GO:0044421	CC	32	extracellular region part	2	LAMP2,CX3CL1,RPS20,HFE,MDH1,GRN,TIMP2,CP,CS,NDUFB4,YBX1,HSP90AA1,GSTP1,DYNLL1,RPLP0,ERP29,MYL6,HSP90AB1,RPL3,CST3,PCSK1N,PGK1,CORO1A,COTL1,TCEB2,RPS16,APLP1,RPS19,CDC37,ATP1A3,PTPRS,RAB3A,PTPRZ1,AP1S1,PTGDS,PSMD3,ALDOC,CPE,RPL34,HSPA8,CD81,RPS13,ATP5B,GAPDH,TPI1,LDHB,SERINC1,SOD2,ACOT13,LIFR,LOXL3,ATP5F1,FBXO2,STMN1,RPS25,CLU,FABP3,RPL5,STAMBP,RPL23,C3,TUBA4A,YWHAH,ATP6V1F,APOE,OLFM1,COX4I1,RPL27…
1	!	1.4e-05	485	389	38	0.098	0.078	GO:0031012	CC	32	extracellular matrix	2	RPS20,TIMP2,HSP90AA1,MYL6,CST3,RPS16,APLP1,RPS19,PTPRZ1,HSPA8,RPS13,ATP5B,GAPDH,RPS25,CLU,RPL23,APOE,RPL27,RPS15A,MFGE8,SOD1,RPS11,RPL11,RPS3,ATP5A1,SPARCL1,RPL9,RPS14,HNRNPK,RPS7,CRIP2,RPL35A,RPL12,RPS4X,COL11A2,COL15A1,RPS18,ATP5O
1	!	8.06e-26	2412	389	158	0.406	0.066	GO:0043230	CC	32	extracellular organelle	2	LAMP2,RPS20,MDH1,GRN,TIMP2,CP,CS,NDUFB4,YBX1,HSP90AA1,GSTP1,DYNLL1,RPLP0,ERP29,MYL6,HSP90AB1,RPL3,CST3,PCSK1N,PGK1,CORO1A,COTL1,TCEB2,RPS16,RPS19,CDC37,ATP1A3,PTPRS,RAB3A,AP1S1,PTGDS,PSMD3,ALDOC,CPE,RPL34,HSPA8,CD81,RPS13,ATP5B,GAPDH,TPI1,LDHB,SERINC1,SOD2,ACOT13,LIFR,ATP5F1,FBXO2,STMN1,RPS25,CLU,FABP3,RPL5,STAMBP,RPL23,C3,TUBA4A,YWHAH,ATP6V1F,APOE,COX4I1,RPL27,RTN3,PEBP4,ARF3,LDHA,RPS15A,GLUL,CO…
1	!	7.68e-26	2411	389	158	0.406	0.066	GO:1903561	CC	32	extracellular vesicle	2	LAMP2,RPS20,MDH1,GRN,TIMP2,CP,CS,NDUFB4,YBX1,HSP90AA1,GSTP1,DYNLL1,RPLP0,ERP29,MYL6,HSP90AB1,RPL3,CST3,PCSK1N,PGK1,CORO1A,COTL1,TCEB2,RPS16,RPS19,CDC37,ATP1A3,PTPRS,RAB3A,AP1S1,PTGDS,PSMD3,ALDOC,CPE,RPL34,HSPA8,CD81,RPS13,ATP5B,GAPDH,TPI1,LDHB,SERINC1,SOD2,ACOT13,LIFR,ATP5F1,FBXO2,STMN1,RPS25,CLU,FABP3,RPL5,STAMBP,RPL23,C3,TUBA4A,YWHAH,ATP6V1F,APOE,COX4I1,RPL27,RTN3,PEBP4,ARF3,LDHA,RPS15A,GLUL,CO…
1	!	4.62e-25	2396	389	156	0.401	0.065	GO:0070062	CC	32	extracellular exosome	2	LAMP2,RPS20,MDH1,GRN,TIMP2,CP,CS,NDUFB4,YBX1,HSP90AA1,GSTP1,DYNLL1,RPLP0,ERP29,MYL6,HSP90AB1,RPL3,CST3,PCSK1N,PGK1,CORO1A,COTL1,TCEB2,RPS16,RPS19,CDC37,PTPRS,AP1S1,PTGDS,PSMD3,ALDOC,CPE,RPL34,HSPA8,CD81,RPS13,ATP5B,GAPDH,TPI1,LDHB,SERINC1,SOD2,ACOT13,LIFR,ATP5F1,FBXO2,STMN1,RPS25,CLU,FABP3,RPL5,STAMBP,RPL23,C3,TUBA4A,YWHAH,ATP6V1F,APOE,COX4I1,RPL27,RTN3,PEBP4,ARF3,LDHA,RPS15A,GLUL,COX5B,TUBB2A,RP…
1	!	1.17e-10	7206	389	269	0.692	0.037	GO:0044422	CC	32	organelle part	1	LAMP2,RPS20,UQCRC1,HFE,LARS2,MDH1,MYOM2,STAU2,CP,RFC2,CS,NDUFB4,YBX1,SYT1,RASSF1,CAMK2A,HSP90AA1,OXCT1,DYNLL1,RPL6,ANAPC5,RPLP0,ERP29,NDUFB2,MYL6,HSP90AB1,NDUFB7,RPL3,ACO2,CDS2,SLC32A1,CST3,MID1,PCSK1N,CORO1A,NDRG4,TCEB2,ZDHHC2,RPS16,RPS19,RPL18A,RAB3A,CAV2,CHCHD2,AP1S1,PTGDS,RPL19,PSMD3,CPE,RPL34,PPARGC1A,HSPA8,PITPNM1,RPS13,ATP5B,MYL2,GAPDH,CHD4,COX6A1,SERINC1,SOD2,ACOT13,RPS12,COX7A2,FHL2,ATP5…
1	!	5.52e-09	2291	389	117	0.301	0.051	GO:0031090	CC	32	organelle membrane	2	LAMP2,UQCRC1,CP,NDUFB4,YBX1,SYT1,CAMK2A,NDUFB2,HSP90AB1,NDUFB7,CDS2,SLC32A1,CST3,CORO1A,ZDHHC2,RAB3A,CAV2,AP1S1,PTGDS,CPE,HSPA8,PITPNM1,ATP5B,GAPDH,COX6A1,SOD2,COX7A2,ATP5F1,FBXO2,CLU,ATP5E,NDUFA1,UQCR11,YWHAH,ATP6V1F,NDUFA5,CALY,ATPIF1,COX4I1,COX7B,NDUFA2,NDFIP1,CKMT2,SYT11,POMP,RTN3,ARF3,COX5B,MTCH1,ANXA7,ANXA3,MAPK8IP3,GABARAPL1,RAB15,UQCRC2,NDUFB10,RPS27A,SLC30A5,MDH2,NDUFB11,SLC25A37,NDUFB9,…
1	!	0.00617	12735	389	373	0.959	0.029	GO:0044464	CC	32	cell part	1	LAMP2,TMEM98,CX3CL1,RPS20,UQCRC1,NISCH,HFE,LARS2,MDH1,STMN4,GRN,TIMP2,MYOM2,STAU2,ADAM28,GPM6B,CP,RFC2,CS,NDUFB4,YBX1,ZMYND12,SYT1,RASSF1,LAPTM4A,CAMK2A,HSP90AA1,OXCT1,GSTP1,OVGP1,DYNLL1,RPL6,ANAPC5,RPLP0,CHGB,ERP29,NDUFB2,MYL6,HSP90AB1,NDUFB7,PPP6R2,RPL3,ACO2,CDS2,SLC32A1,CST3,CELF4,MID1,PCSK1N,PGK1,CORO1A,NDRG4,COTL1,TCEB2,TGM5,ZDHHC2,FZD3,RPS16,APLP1,RPS19,CDC37,ATP1A3,PTPRS,RPL18A,RAB3A,CAV2,…
1	!	7.55e-12	1009	389	74	0.19	0.073	GO:0031975	CC	32	envelope	2	UQCRC1,NDUFB4,YBX1,NDUFB2,NDUFB7,CDS2,CST3,CHCHD2,PTGDS,ATP5B,GAPDH,COX6A1,SOD2,COX7A2,ATP5F1,CLU,ATP5E,NDUFA1,UQCR11,NDUFA5,ATPIF1,COX4I1,COX7B,NDUFA2,CKMT2,COX5B,MTCH1,ANXA7,COX17,UQCRC2,NDUFB10,SOD1,MDH2,NDUFB11,SLC25A37,NDUFB9,RPS3,NDUFC2,SLC25A4,ATP5A1,NRGN,ATP5G3,ATP5J,NUP205,COX6A2,ATP5G1,COX7A1,UQCRQ,COX6C,ATP5C1,NDUFB8,ACAA2,NDUFV1,ATP5H,NDUFS5,UQCRH,USMG5,COX8A,COX5A,UQCR10,NDUFA12,NDUF…
1	!	0.0388	1175	389	57	0.147	0.049	GO:0097458	CC	32	neuron part	2	STMN4,TIMP2,SYT1,CAMK2A,HSP90AA1,RPLP0,SLC32A1,CST3,CORO1A,FZD3,ATP1A3,RAB3A,AP1S1,CPE,PPARGC1A,HSPA8,SLC1A2,FBXO2,STMN1,CLU,ZWINT,SLC12A5,KLC1,APOE,KIF1A,OLFM1,SNAP25,SYT11,GLUL,ITPKA,ANXA3,MAPK8IP3,GABARAPL1,RDH12,PDPK1,SOD1,SNAP47,CPLX2,QDPR,NRSN1,THY1,NRGN,UCHL1,KIF5A,ATP2B2,SYN2,S100B,NDRG2,KIF5C,UBB,PENK,MAPT,CCK,STMN3,MBP,GNB2L1,VDAC1
1	!	0.00114	597	389	39	0.1	0.065	GO:0036477	CC	32	somatodendritic compartment	3	TIMP2,HSP90AA1,RPLP0,SLC32A1,CST3,FZD3,ATP1A3,CPE,PPARGC1A,FBXO2,CLU,ZWINT,SLC12A5,APOE,OLFM1,SNAP25,SYT11,GLUL,ITPKA,ANXA3,MAPK8IP3,GABARAPL1,PDPK1,SOD1,SNAP47,CPLX2,NRSN1,THY1,NRGN,UCHL1,KIF5A,ATP2B2,S100B,UBB,PENK,MAPT,CCK,MBP,GNB2L1
1	!	0.0013	11421	389	348	0.895	0.03	GO:0005622	CC	32	intracellular	2	LAMP2,TMEM98,RPS20,UQCRC1,NISCH,HFE,LARS2,MDH1,STMN4,GRN,MYOM2,STAU2,CP,RFC2,CS,NDUFB4,YBX1,ZMYND12,SYT1,RASSF1,LAPTM4A,CAMK2A,HSP90AA1,OXCT1,GSTP1,OVGP1,DYNLL1,RPL6,ANAPC5,RPLP0,CHGB,ERP29,NDUFB2,MYL6,HSP90AB1,NDUFB7,PPP6R2,RPL3,ACO2,CDS2,SLC32A1,CST3,CELF4,MID1,PCSK1N,PGK1,CORO1A,NDRG4,COTL1,TCEB2,TGM5,ZDHHC2,FZD3,RPS16,APLP1,RPS19,CDC37,ATP1A3,RPL18A,RAB3A,CAV2,CHCHD2,AP1S1,PTGDS,RPL19,PSMD3,A…
1	!	0.000343	11158	389	344	0.884	0.031	GO:0044424	CC	32	intracellular part	3	LAMP2,TMEM98,RPS20,UQCRC1,NISCH,HFE,LARS2,MDH1,STMN4,GRN,MYOM2,STAU2,CP,RFC2,CS,NDUFB4,YBX1,SYT1,RASSF1,LAPTM4A,CAMK2A,HSP90AA1,OXCT1,GSTP1,OVGP1,DYNLL1,RPL6,ANAPC5,RPLP0,CHGB,ERP29,NDUFB2,MYL6,HSP90AB1,NDUFB7,PPP6R2,RPL3,ACO2,CDS2,SLC32A1,CST3,CELF4,MID1,PCSK1N,PGK1,CORO1A,NDRG4,COTL1,TCEB2,TGM5,ZDHHC2,FZD3,RPS16,APLP1,RPS19,CDC37,ATP1A3,RPL18A,RAB3A,CAV2,CHCHD2,AP1S1,PTGDS,RPL19,PSMD3,ALDOC,CPE…
1	!	2.92e-15	19	389	14	0.036	0.737	GO:0045259	CC	32	proton-transporting ATP synthase complex	4	ATP5B,ATP5F1,ATP5E,ATPIF1,ATP5A1,ATP5G3,ATP5J,ATP5G1,ATP5C1,ATP5H,USMG5,ATP6,ATP5J2,ATP5O
1	!	4.34e-15	9159	389	327	0.841	0.036	GO:0005737	CC	32	cytoplasm	4	LAMP2,TMEM98,RPS20,UQCRC1,NISCH,HFE,LARS2,MDH1,STMN4,MYOM2,STAU2,CP,CS,NDUFB4,YBX1,SYT1,RASSF1,LAPTM4A,CAMK2A,HSP90AA1,OXCT1,GSTP1,OVGP1,DYNLL1,RPL6,ANAPC5,RPLP0,CHGB,ERP29,NDUFB2,MYL6,HSP90AB1,NDUFB7,PPP6R2,RPL3,ACO2,CDS2,SLC32A1,CST3,CELF4,MID1,PCSK1N,PGK1,CORO1A,NDRG4,COTL1,TCEB2,TGM5,ZDHHC2,FZD3,RPS16,APLP1,RPS19,CDC37,ATP1A3,RPL18A,RAB3A,CAV2,CHCHD2,AP1S1,PTGDS,RPL19,PSMD3,ALDOC,CPE,RPL34,PP…
1	!	5.71e-27	7044	389	301	0.774	0.043	GO:0044444	CC	32	cytoplasmic part	5	LAMP2,TMEM98,RPS20,UQCRC1,NISCH,HFE,LARS2,MDH1,STMN4,MYOM2,STAU2,CP,CS,NDUFB4,YBX1,SYT1,LAPTM4A,CAMK2A,HSP90AA1,OXCT1,GSTP1,OVGP1,DYNLL1,RPL6,ANAPC5,RPLP0,CHGB,ERP29,NDUFB2,MYL6,HSP90AB1,NDUFB7,RPL3,ACO2,CDS2,SLC32A1,CST3,MID1,PCSK1N,PGK1,CORO1A,NDRG4,TCEB2,ZDHHC2,RPS16,APLP1,RPS19,CDC37,ATP1A3,RPL18A,RAB3A,CAV2,CHCHD2,AP1S1,PTGDS,RPL19,PSMD3,ALDOC,CPE,RPL34,PPARGC1A,DDX25,HSPA8,PITPNM1,RPS13,ATP…
1	!	1.36e-14	3093	389	159	0.409	0.051	GO:0005829	CC	32	cytosol	5	RPS20,NISCH,LARS2,MDH1,CAMK2A,HSP90AA1,GSTP1,OVGP1,DYNLL1,RPL6,ANAPC5,RPLP0,MYL6,HSP90AB1,RPL3,MID1,PGK1,CORO1A,NDRG4,TCEB2,RPS16,RPS19,CDC37,RPL18A,RAB3A,AP1S1,RPL19,PSMD3,ALDOC,RPL34,PPARGC1A,HSPA8,RPS13,MYL2,GAPDH,CDCA3,TPI1,LDHB,PHACTR1,ACOT13,RPS12,FBXO2,STMN1,RPS25,TNNT2,CLU,FABP3,RPL5,ZWINT,RPL23,KLC1,TUBA4A,YWHAH,ATP6V1F,SHC2,TNNI3,SAT1,RPL36,SULT4A1,RPL27,SNAP25,POMP,MYH8,GSTM1,LDHA,RPS1…
1	!	9.97e-42	198	389	59	0.152	0.298	GO:0044445	CC	32	cytosolic part	6	RPS20,RPL6,RPLP0,RPL3,RPS16,RPS19,RPL18A,RPL19,RPL34,PPARGC1A,RPS13,RPS12,RPS25,RPL5,RPL23,RPL36,RPL27,SNAP25,RPS15A,RPLP1,RPS24,RPS2,RPS11,RPL13A,RPL11,RPS8,SNAP47,RPS27A,RPL32,RPL37,RPL10,RPL7,RPL7A,RPS3,FAU,RPL8,RPL26,RPL9,RPS14,RPL13,RPS21,RPS7,RPL38,RPLP2,RPS27,RPL35A,RPS23,RPL37A,RPL12,RPS4X,RPL23A,RPL39,RPS29,UBA52,RPL41,RPS18,RPS28,RPL36A,RPL17
1	!	3.96e-19	695	389	71	0.183	0.102	GO:0030529	CC	32	intracellular ribonucleoprotein complex	4	RPS20,YBX1,RPL6,RPLP0,RPL3,RPS16,RPS19,RPL18A,RPL19,RPL34,PPARGC1A,DDX25,HSPA8,RPS13,GAPDH,RPS12,RPS25,RPL5,RPL23,RPL36,RPL27,RPS15A,RPLP1,RPS24,RPS2,RPS11,RPL13A,RPL11,RPS8,RPS27A,RPL32,RPL37,RPL10,RPL7,RPL7A,RPS3,FAU,SON,SQSTM1,RPL8,RPL26,RPL9,RPS14,HNRNPK,RPL13,TUBA1A,RPS21,RPS7,RPL38,RPLP2,RPS27,RPL35A,RPS23,MAPT,HNRNPAB,RPL37A,RPL12,RPS4X,RPL23A,RPL39,COL11A2,GNB2L1,RPS29,UBA52,RPL41,RPS18,R…
1	!	0.00745	5	389	4	0.01	0.8	GO:0045261	CC	32	proton-transporting ATP synthase complex, catalytic core F(1)	4	ATP5B,ATP5E,ATP5A1,ATP5C1
1	!	3.34e-06	10	389	7	0.018	0.7	GO:0045263	CC	32	proton-transporting ATP synthase complex, coupling factor F(o)	4	ATP5F1,ATP5G3,ATP5J,ATP5G1,ATP5H,ATP6,ATP5J2
1	!	1.85e-08	9588	389	321	0.825	0.033	GO:0043229	CC	32	intracellular organelle	3	LAMP2,TMEM98,RPS20,UQCRC1,NISCH,HFE,LARS2,MDH1,STMN4,GRN,MYOM2,STAU2,CP,RFC2,CS,NDUFB4,YBX1,SYT1,RASSF1,LAPTM4A,CAMK2A,HSP90AA1,OXCT1,GSTP1,OVGP1,DYNLL1,RPL6,ANAPC5,RPLP0,CHGB,ERP29,NDUFB2,MYL6,HSP90AB1,NDUFB7,PPP6R2,RPL3,ACO2,CDS2,SLC32A1,CST3,CELF4,MID1,PCSK1N,CORO1A,NDRG4,COTL1,TCEB2,ZDHHC2,RPS16,RPS19,ATP1A3,RPL18A,RAB3A,CAV2,CHCHD2,AP1S1,PTGDS,RPL19,PSMD3,ALDOC,CPE,RPL34,PPARGC1A,DDX25,HSPA8…
1	!	1.51e-11	7034	389	267	0.686	0.038	GO:0044446	CC	32	intracellular organelle part	4	LAMP2,RPS20,UQCRC1,HFE,LARS2,MDH1,MYOM2,STAU2,CP,RFC2,CS,NDUFB4,YBX1,SYT1,RASSF1,CAMK2A,HSP90AA1,OXCT1,DYNLL1,RPL6,ANAPC5,RPLP0,ERP29,NDUFB2,MYL6,HSP90AB1,NDUFB7,RPL3,ACO2,CDS2,SLC32A1,CST3,MID1,PCSK1N,CORO1A,NDRG4,TCEB2,ZDHHC2,RPS16,RPS19,RPL18A,RAB3A,CAV2,CHCHD2,AP1S1,PTGDS,RPL19,PSMD3,CPE,RPL34,PPARGC1A,HSPA8,PITPNM1,RPS13,ATP5B,MYL2,GAPDH,CHD4,COX6A1,SERINC1,SOD2,ACOT13,RPS12,COX7A2,FHL2,ATP5…
1	!	6.12e-12	1005	389	74	0.19	0.074	GO:0031967	CC	32	organelle envelope	5	UQCRC1,NDUFB4,YBX1,NDUFB2,NDUFB7,CDS2,CST3,CHCHD2,PTGDS,ATP5B,GAPDH,COX6A1,SOD2,COX7A2,ATP5F1,CLU,ATP5E,NDUFA1,UQCR11,NDUFA5,ATPIF1,COX4I1,COX7B,NDUFA2,CKMT2,COX5B,MTCH1,ANXA7,COX17,UQCRC2,NDUFB10,SOD1,MDH2,NDUFB11,SLC25A37,NDUFB9,RPS3,NDUFC2,SLC25A4,ATP5A1,NRGN,ATP5G3,ATP5J,NUP205,COX6A2,ATP5G1,COX7A1,UQCRQ,COX6C,ATP5C1,NDUFB8,ACAA2,NDUFV1,ATP5H,NDUFS5,UQCRH,USMG5,COX8A,COX5A,UQCR10,NDUFA12,NDUF…
1	!	1.86e-20	489	389	61	0.157	0.125	GO:0019866	CC	32	organelle inner membrane	6	UQCRC1,NDUFB4,NDUFB2,NDUFB7,CDS2,ATP5B,COX6A1,SOD2,COX7A2,ATP5F1,ATP5E,NDUFA1,UQCR11,NDUFA5,ATPIF1,COX4I1,COX7B,NDUFA2,CKMT2,COX5B,MTCH1,UQCRC2,NDUFB10,MDH2,NDUFB11,SLC25A37,NDUFB9,RPS3,NDUFC2,SLC25A4,ATP5A1,ATP5G3,ATP5J,COX6A2,ATP5G1,COX7A1,UQCRQ,COX6C,ATP5C1,NDUFB8,ACAA2,NDUFV1,ATP5H,NDUFS5,UQCRH,USMG5,COX8A,COX5A,UQCR10,NDUFA12,NDUFA13,NDUFA4,COX2,CYTB,ND4,ATP6,VDAC1,ATP5J2,ATP5O,LYN,NDUFA7
1	!	3.44e-08	2412	389	119	0.306	0.049	GO:0043232	CC	32	intracellular non-membrane-bounded organelle	4	RPS20,MDH1,MYOM2,STAU2,RFC2,YBX1,RASSF1,DYNLL1,RPL6,RPLP0,RPL3,CST3,MID1,RPS16,RPS19,RPL18A,RPL19,RPL34,PPARGC1A,DDX25,HSPA8,PITPNM1,RPS13,ATP5B,MYL2,GAPDH,CHD4,SOD2,ACOT13,RPS12,FHL2,RPS25,TNNT2,RPL5,ZWINT,RPL23,TNNI3,RPL36,RPL27,MYH8,RPS15A,MYBPC3,RPLP1,RPS24,PPP3CA,LLPH,TPM1,RPS2,NCOR1,RPS11,RPL13A,RPL11,RPS8,CALM2,RPS27A,RPL32,VPRBP,RPL37,SLC30A5,RPL10,RPL7,GSN,RPL7A,RPS3,TTC12,JPH2,FAU,ALDOA…
1	!	0.0456	208	389	18	0.046	0.087	GO:0043292	CC	32	contractile fiber	5	MYOM2,CST3,MYL2,FHL2,TNNT2,TNNI3,MYH8,MYBPC3,PPP3CA,TPM1,CALM2,JPH2,ALDOA,ACTC1,MYL3,TCAP,MYH6,MYH4
1	!	5.62e-40	220	389	60	0.154	0.273	GO:0005840	CC	32	ribosome	5	RPS20,RPL6,RPLP0,RPL3,RPS16,RPS19,RPL18A,RPL19,RPL34,PPARGC1A,RPS13,RPS12,RPS25,RPL5,RPL23,RPL36,RPL27,RPS15A,RPLP1,RPS24,RPS2,RPS11,RPL13A,RPL11,RPS8,RPS27A,RPL32,RPL37,RPL10,RPL7,RPL7A,RPS3,FAU,RPL8,RPL26,RPL9,RPS14,RPL13,RPS21,RPS7,RPL38,RPLP2,RPS27,RPL35A,RPS23,RPL37A,RPL12,RPS4X,RPL23A,RPL39,COL11A2,GNB2L1,RPS29,UBA52,RPL41,RPS18,RPS28,RPL36A,RPL17,NDUFA7
1	!	9.34e-46	157	389	57	0.147	0.363	GO:0044391	CC	32	ribosomal subunit	6	RPS20,RPL6,RPLP0,RPL3,RPS16,RPS19,RPL18A,RPL19,RPL34,RPS13,RPS12,RPS25,RPL5,RPL23,RPL36,RPL27,RPS15A,RPLP1,RPS24,RPS2,RPS11,RPL13A,RPL11,RPS8,RPS27A,RPL32,RPL37,RPL10,RPL7,RPL7A,RPS3,FAU,RPL8,RPL26,RPL9,RPS14,RPL13,RPS21,RPS7,RPL38,RPLP2,RPS27,RPL35A,RPS23,RPL37A,RPL12,RPS4X,RPL23A,RPL39,GNB2L1,RPS29,UBA52,RPL41,RPS18,RPS28,RPL36A,RPL17
1	!	2.42e-18	63	389	24	0.062	0.381	GO:0015935	CC	32	small ribosomal subunit	7	RPS20,RPS16,RPS19,RPS13,RPS12,RPS25,RPS15A,RPS24,RPS2,RPS11,RPS8,RPS27A,RPS3,FAU,RPS14,RPS21,RPS7,RPS27,RPS23,RPS4X,GNB2L1,RPS29,RPS18,RPS28
1	!	1.47e-24	95	389	33	0.085	0.347	GO:0015934	CC	32	large ribosomal subunit	7	RPL6,RPLP0,RPL3,RPL18A,RPL19,RPL34,RPL5,RPL23,RPL36,RPL27,RPLP1,RPL13A,RPL11,RPL32,RPL37,RPL10,RPL7,RPL7A,RPL8,RPL26,RPL9,RPL13,RPL38,RPLP2,RPL35A,RPL37A,RPL12,RPL23A,RPL39,UBA52,RPL41,RPL36A,RPL17
1	!	8.29e-57	110	389	57	0.147	0.518	GO:0022626	CC	32	cytosolic ribosome	6	RPS20,RPL6,RPLP0,RPL3,RPS16,RPS19,RPL18A,RPL19,RPL34,PPARGC1A,RPS13,RPS12,RPS25,RPL5,RPL23,RPL36,RPL27,RPS15A,RPLP1,RPS24,RPS2,RPS11,RPL13A,RPL11,RPS8,RPS27A,RPL32,RPL37,RPL10,RPL7,RPL7A,RPS3,FAU,RPL8,RPL26,RPL9,RPS14,RPL13,RPS21,RPS7,RPL38,RPLP2,RPS27,RPL35A,RPS23,RPL37A,RPL12,RPS4X,RPL23A,RPL39,RPS29,UBA52,RPL41,RPS18,RPS28,RPL36A,RPL17
1	!	9.21e-23	40	389	23	0.059	0.575	GO:0022627	CC	32	cytosolic small ribosomal subunit	7	RPS20,RPS16,RPS19,RPS13,RPS12,RPS25,RPS15A,RPS24,RPS2,RPS11,RPS8,RPS27A,RPS3,FAU,RPS14,RPS21,RPS7,RPS27,RPS23,RPS4X,RPS29,RPS18,RPS28
1	!	1.73e-32	61	389	33	0.085	0.541	GO:0022625	CC	32	cytosolic large ribosomal subunit	7	RPL6,RPLP0,RPL3,RPL18A,RPL19,RPL34,RPL5,RPL23,RPL36,RPL27,RPLP1,RPL13A,RPL11,RPL32,RPL37,RPL10,RPL7,RPL7A,RPL8,RPL26,RPL9,RPL13,RPL38,RPLP2,RPL35A,RPL37A,RPL12,RPL23A,RPL39,UBA52,RPL41,RPL36A,RPL17
1	!	0.00261	8489	389	277	0.712	0.033	GO:0043231	CC	32	intracellular membrane-bounded organelle	4	LAMP2,TMEM98,RPS20,UQCRC1,LARS2,MDH1,STMN4,GRN,MYOM2,STAU2,CP,RFC2,CS,NDUFB4,YBX1,SYT1,RASSF1,LAPTM4A,CAMK2A,HSP90AA1,OXCT1,GSTP1,DYNLL1,RPL6,ANAPC5,RPLP0,ERP29,NDUFB2,HSP90AB1,NDUFB7,PPP6R2,RPL3,ACO2,CDS2,CST3,CELF4,PCSK1N,CORO1A,NDRG4,COTL1,TCEB2,ZDHHC2,RPS16,RPS19,ATP1A3,CAV2,CHCHD2,AP1S1,PTGDS,RPL19,PSMD3,ALDOC,CPE,RPL34,PPARGC1A,DDX25,HSPA8,PITPNM1,RPS13,ATP5B,GAPDH,CHD4,TPI1,LDHB,COX6A1,SER…
1	!	1.01e-16	1488	389	104	0.267	0.07	GO:0005739	CC	32	mitochondrion	5	UQCRC1,LARS2,MDH1,MYOM2,CS,NDUFB4,CAMK2A,OXCT1,GSTP1,DYNLL1,NDUFB2,HSP90AB1,NDUFB7,ACO2,CDS2,NDRG4,CHCHD2,ALDOC,RPL34,PPARGC1A,ATP5B,LDHB,COX6A1,SOD2,ACOT13,COX7A2,ATP5F1,CLU,ATP5E,NDUFA1,UQCR11,YWHAH,NDUFA5,ATPIF1,COX4I1,COX7B,NDUFA2,CKMT2,PCBD2,RPS15A,AGTPBP1,GLUL,COX5B,MTCH1,COX17,PPP3CA,GABARAPL1,UQCRC2,NDUFB10,SOD1,MDH2,NDUFB11,SLC25A37,NDUFB9,RPS3,NDUFC2,QDPR,SLC25A4,ATP5A1,NRGN,ATP5G3,ATP5…
1	!	9.53e-15	872	389	73	0.188	0.084	GO:0044429	CC	32	mitochondrial part	6	UQCRC1,LARS2,CS,NDUFB4,OXCT1,NDUFB2,NDUFB7,ACO2,CDS2,CHCHD2,ATP5B,COX6A1,SOD2,COX7A2,ATP5F1,CLU,ATP5E,NDUFA1,UQCR11,NDUFA5,ATPIF1,COX4I1,COX7B,NDUFA2,CKMT2,COX5B,MTCH1,COX17,UQCRC2,NDUFB10,SOD1,MDH2,NDUFB11,SLC25A37,NDUFB9,RPS3,NDUFC2,SLC25A4,ATP5A1,NRGN,ATP5G3,ATP5J,COX6A2,ATP5G1,COX7A1,UQCRQ,COX6C,ATP5C1,NDUFB8,ACAA2,NDUFV1,ATP5H,NDUFS5,UQCRH,USMG5,COX8A,COX5A,UQCR10,NDUFA12,NDUFA13,NDUFA4,COX2…
1	!	6.02e-32	121	389	42	0.108	0.347	GO:0098798	CC	32	mitochondrial protein complex	7	UQCRC1,NDUFB4,NDUFB2,NDUFB7,ATP5B,COX6A1,ATP5F1,ATP5E,NDUFA1,NDUFA5,ATPIF1,COX4I1,NDUFA2,COX5B,UQCRC2,NDUFB10,NDUFB11,NDUFB9,NDUFC2,ATP5A1,ATP5G3,ATP5J,COX6A2,ATP5G1,ATP5C1,NDUFB8,NDUFV1,ATP5H,NDUFS5,USMG5,COX8A,COX5A,UQCR10,NDUFA12,NDUFA13,NDUFA4,CYTB,ND4,ATP6,ATP5J2,ATP5O,NDUFA7
1	!	4.68e-19	642	389	68	0.175	0.106	GO:0005740	CC	32	mitochondrial envelope	7	UQCRC1,NDUFB4,NDUFB2,NDUFB7,CDS2,CHCHD2,ATP5B,COX6A1,SOD2,COX7A2,ATP5F1,CLU,ATP5E,NDUFA1,UQCR11,NDUFA5,ATPIF1,COX4I1,COX7B,NDUFA2,CKMT2,COX5B,MTCH1,COX17,UQCRC2,NDUFB10,SOD1,MDH2,NDUFB11,SLC25A37,NDUFB9,RPS3,NDUFC2,SLC25A4,ATP5A1,NRGN,ATP5G3,ATP5J,COX6A2,ATP5G1,COX7A1,UQCRQ,COX6C,ATP5C1,NDUFB8,ACAA2,NDUFV1,ATP5H,NDUFS5,UQCRH,USMG5,COX8A,COX5A,UQCR10,NDUFA12,NDUFA13,NDUFA4,COX2,CYTB,ND4,ATP6,VDAC1…
1	!	1.37e-17	608	389	64	0.165	0.105	GO:0031966	CC	32	mitochondrial membrane	7	UQCRC1,NDUFB4,NDUFB2,NDUFB7,CDS2,ATP5B,COX6A1,SOD2,COX7A2,ATP5F1,CLU,ATP5E,NDUFA1,UQCR11,NDUFA5,ATPIF1,COX4I1,COX7B,NDUFA2,CKMT2,COX5B,MTCH1,UQCRC2,NDUFB10,MDH2,NDUFB11,SLC25A37,NDUFB9,RPS3,NDUFC2,SLC25A4,ATP5A1,NRGN,ATP5G3,ATP5J,COX6A2,ATP5G1,COX7A1,UQCRQ,COX6C,ATP5C1,NDUFB8,ACAA2,NDUFV1,ATP5H,NDUFS5,UQCRH,USMG5,COX8A,COX5A,UQCR10,NDUFA12,NDUFA13,NDUFA4,COX2,CYTB,ND4,ATP6,VDAC1,ATP5J2,ATP5O,NME2…
1	!	1.04e-31	164	389	47	0.121	0.287	GO:0044455	CC	32	mitochondrial membrane part	8	UQCRC1,NDUFB4,NDUFB2,NDUFB7,ATP5B,COX6A1,COX7A2,ATP5F1,ATP5E,NDUFA1,NDUFA5,ATPIF1,COX4I1,COX7B,NDUFA2,COX5B,UQCRC2,NDUFB10,NDUFB11,NDUFB9,NDUFC2,ATP5A1,ATP5G3,ATP5J,COX6A2,ATP5G1,COX7A1,ATP5C1,NDUFB8,NDUFV1,ATP5H,NDUFS5,UQCRH,USMG5,COX8A,COX5A,UQCR10,NDUFA12,NDUFA13,NDUFA4,CYTB,ND4,ATP6,ATP5J2,ATP5O,LYN,NDUFA7
1	!	4.65e-23	438	389	61	0.157	0.139	GO:0005743	CC	32	mitochondrial inner membrane	8	UQCRC1,NDUFB4,NDUFB2,NDUFB7,CDS2,ATP5B,COX6A1,SOD2,COX7A2,ATP5F1,ATP5E,NDUFA1,UQCR11,NDUFA5,ATPIF1,COX4I1,COX7B,NDUFA2,CKMT2,COX5B,MTCH1,UQCRC2,NDUFB10,MDH2,NDUFB11,SLC25A37,NDUFB9,RPS3,NDUFC2,SLC25A4,ATP5A1,ATP5G3,ATP5J,COX6A2,ATP5G1,COX7A1,UQCRQ,COX6C,ATP5C1,NDUFB8,ACAA2,NDUFV1,ATP5H,NDUFS5,UQCRH,USMG5,COX8A,COX5A,UQCR10,NDUFA12,NDUFA13,NDUFA4,COX2,CYTB,ND4,ATP6,VDAC1,ATP5J2,ATP5O,LYN,NDUFA7
1	!	4.4e-36	100	389	42	0.108	0.42	GO:0098800	CC	32	inner mitochondrial membrane protein complex	9	UQCRC1,NDUFB4,NDUFB2,NDUFB7,ATP5B,COX6A1,ATP5F1,ATP5E,NDUFA1,NDUFA5,ATPIF1,COX4I1,NDUFA2,COX5B,UQCRC2,NDUFB10,NDUFB11,NDUFB9,NDUFC2,ATP5A1,ATP5G3,ATP5J,COX6A2,ATP5G1,ATP5C1,NDUFB8,NDUFV1,ATP5H,NDUFS5,USMG5,COX8A,COX5A,UQCR10,NDUFA12,NDUFA13,NDUFA4,CYTB,ND4,ATP6,ATP5J2,ATP5O,NDUFA7
1	!	7.87e-16	18	389	14	0.036	0.778	GO:0005753	CC	32	mitochondrial proton-transporting ATP synthase complex	6	ATP5B,ATP5F1,ATP5E,ATPIF1,ATP5A1,ATP5G3,ATP5J,ATP5G1,ATP5C1,ATP5H,USMG5,ATP6,ATP5J2,ATP5O
1	!	2.97e-05	8	389	6	0.015	0.75	GO:0000276	CC	32	mitochondrial proton-transporting ATP synthase complex, coupling factor F(o)	6	ATP5F1,ATP5G3,ATP5J,ATP5G1,ATP5H,ATP5J2
1	!	0.0148	446	389	30	0.077	0.067	GO:0044297	CC	32	cell body	2	TIMP2,HSP90AA1,CST3,FZD3,CPE,PPARGC1A,SLC12A5,APOE,OLFM1,SYT11,GLUL,ANXA3,GABARAPL1,PDPK1,SOD1,SNAP47,CPLX2,NRSN1,NRGN,UCHL1,KIF5A,ATP2B2,ACTC1,S100B,UBB,PENK,MAPT,CCK,MBP,GNB2L1
1	!	2.12e-16	162	389	33	0.085	0.204	GO:0043209	CC	32	myelin sheath	2	UQCRC1,MDH1,HSP90AA1,ACO2,ATP1A3,HSPA8,ATP5B,LDHB,SOD2,ATP5F1,PLP1,SNAP25,GLUL,UQCRC2,SOD1,ATP1B1,MDH2,SLC25A4,ATP5A1,THY1,UCHL1,SYN2,ATP1A1,ATP5C1,CKB,TUBA1A,MOBP,PGAM1,COX5A,MBP,VDAC1,MIF,NME2
1	!	2.04e-11	95	389	22	0.057	0.232	GO:1990204	CC	32	oxidoreductase complex	2	UQCRC1,NDUFB4,NDUFB2,NDUFB7,NDUFA1,NDUFA5,NDUFA2,UQCRC2,NDUFB10,NDUFB11,NDUFB9,NDUFC2,NDUFB8,NDUFV1,NDUFS5,UQCR10,NDUFA12,NDUFA13,NDUFA4,CYTB,ND4,NDUFA7
1	!	4.39e-14	43	389	18	0.046	0.419	GO:0030964	CC	32	NADH dehydrogenase complex	3	NDUFB4,NDUFB2,NDUFB7,NDUFA1,NDUFA5,NDUFA2,NDUFB10,NDUFB11,NDUFB9,NDUFC2,NDUFB8,NDUFV1,NDUFS5,NDUFA12,NDUFA13,NDUFA4,ND4,NDUFA7
1	!	3.71e-30	81	389	35	0.09	0.432	GO:0070469	CC	32	respiratory chain	1	UQCRC1,NDUFB4,NDUFB2,NDUFB7,COX6A1,COX7A2,NDUFA1,UQCR11,NDUFA5,COX4I1,COX7B,NDUFA2,COX5B,UQCRC2,NDUFB10,NDUFB11,NDUFB9,NDUFC2,COX6A2,COX7A1,UQCRQ,NDUFB8,NDUFV1,NDUFS5,UQCRH,COX8A,COX5A,UQCR10,NDUFA12,NDUFA13,NDUFA4,COX2,CYTB,ND4,NDUFA7
1	!	2.54e-26	66	389	30	0.077	0.455	GO:0098803	CC	32	respiratory chain complex	2	UQCRC1,NDUFB4,NDUFB2,NDUFB7,COX6A1,NDUFA1,NDUFA5,COX4I1,COX7B,NDUFA2,COX5B,UQCRC2,NDUFB10,NDUFB11,NDUFB9,NDUFC2,COX6A2,NDUFB8,NDUFV1,NDUFS5,COX8A,COX5A,UQCR10,NDUFA12,NDUFA13,NDUFA4,COX2,CYTB,ND4,NDUFA7
1	!	4.39e-14	43	389	18	0.046	0.419	GO:0045271	CC	32	respiratory chain complex I	2	NDUFB4,NDUFB2,NDUFB7,NDUFA1,NDUFA5,NDUFA2,NDUFB10,NDUFB11,NDUFB9,NDUFC2,NDUFB8,NDUFV1,NDUFS5,NDUFA12,NDUFA13,NDUFA4,ND4,NDUFA7
1	!	4.39e-09	12	389	9	0.023	0.75	GO:0045277	CC	32	respiratory chain complex IV	2	COX6A1,COX4I1,COX7B,COX5B,COX6A2,COX8A,COX5A,NDUFA4,COX2
1	!	2.27e-27	74	389	32	0.082	0.432	GO:0005746	CC	32	mitochondrial respiratory chain	2	UQCRC1,NDUFB4,NDUFB2,NDUFB7,COX6A1,COX7A2,NDUFA1,NDUFA5,COX4I1,COX7B,NDUFA2,COX5B,UQCRC2,NDUFB10,NDUFB11,NDUFB9,NDUFC2,COX6A2,COX7A1,NDUFB8,NDUFV1,NDUFS5,UQCRH,COX8A,COX5A,UQCR10,NDUFA12,NDUFA13,NDUFA4,CYTB,ND4,NDUFA7
1	!	1.03e-06	9	389	7	0.018	0.778	GO:0005751	CC	32	mitochondrial respiratory chain complex IV	3	COX6A1,COX4I1,COX5B,COX6A2,COX8A,COX5A,NDUFA4
1	!	4.39e-14	43	389	18	0.046	0.419	GO:0005747	CC	32	mitochondrial respiratory chain complex I	3	NDUFB4,NDUFB2,NDUFB7,NDUFA1,NDUFA5,NDUFA2,NDUFB10,NDUFB11,NDUFB9,NDUFC2,NDUFB8,NDUFV1,NDUFS5,NDUFA12,NDUFA13,NDUFA4,ND4,NDUFA7
1	!	0.00761	873	389	48	0.123	0.055	GO:0043005	CC	32	neuron projection	1	STMN4,TIMP2,SYT1,HSP90AA1,RPLP0,SLC32A1,CST3,CORO1A,FZD3,ATP1A3,RAB3A,AP1S1,PPARGC1A,SLC1A2,FBXO2,STMN1,CLU,ZWINT,SLC12A5,KLC1,APOE,KIF1A,OLFM1,SNAP25,SYT11,GLUL,ITPKA,ANXA3,MAPK8IP3,GABARAPL1,SOD1,SNAP47,CPLX2,QDPR,NRSN1,THY1,NRGN,UCHL1,KIF5A,NDRG2,KIF5C,UBB,PENK,MAPT,CCK,STMN3,MBP,GNB2L1
1	!	0.0173	62	389	10	0.026	0.161	GO:0016459	CC	32	myosin complex	1	MYOM2,MYL6,MYL2,MYH8,MYBPC3,MYO1E,MYL3,MYH6,DYNLL2,MYH4
1	!	0.0199	177	389	17	0.044	0.096	GO:0030017	CC	18	sarcomere	1	MYOM2,MYL2,FHL2,TNNT2,TNNI3,MYH8,MYBPC3,PPP3CA,TPM1,CALM2,JPH2,ALDOA,ACTC1,MYL3,TCAP,MYH6,MYH4
1	!	0.00109	1262	389	65	0.167	0.052	GO:0030054	CC	24	cell junction	1	SYT1,CAMK2A,RPL6,RPLP0,HSP90AB1,RPL3,CORO1A,RPS16,RPS19,CAV2,RPL19,RPL34,HSPA8,CD81,RPS13,CDCA3,PHACTR1,FHL2,DLGAP3,RPL5,RPL23,YWHAH,OLFM1,RPL27,SNAP25,SYT11,LDHA,RPLP1,RPS2,PDPK1,RPS11,RPL13A,RPS8,ATP1B1,LPP,RPL7,GSN,RPL7A,RPS3,ALDOA,THY1,ATP2B2,MYO1E,ACTC1,RPL8,PPAP2B,ATP1A1,RPL9,RPS14,HNRNPK,CLSTN1,RPS7,RPL38,RPLP2,RPL37A,RPL12,RPS4X,RPL23A,GNB2L1,RPS29,RPS18,PI4KA,NME2,LYN,EEF1G
1	!	5.93e-08	666	389	51	0.131	0.077	GO:0070161	CC	24	anchoring junction	2	RPL6,RPLP0,HSP90AB1,RPL3,RPS16,RPS19,CAV2,RPL19,RPL34,HSPA8,CD81,RPS13,FHL2,RPL5,RPL23,RPL27,LDHA,RPLP1,RPS2,PDPK1,RPS11,RPL13A,RPS8,LPP,RPL7,GSN,RPL7A,RPS3,ALDOA,THY1,MYO1E,ACTC1,RPL8,PPAP2B,RPL9,RPS14,HNRNPK,RPS7,RPL38,RPLP2,RPL37A,RPL12,RPS4X,RPL23A,GNB2L1,RPS29,RPS18,PI4KA,NME2,LYN,EEF1G
1	!	2.56e-08	651	389	51	0.131	0.078	GO:0005912	CC	24	adherens junction	3	RPL6,RPLP0,HSP90AB1,RPL3,RPS16,RPS19,CAV2,RPL19,RPL34,HSPA8,CD81,RPS13,FHL2,RPL5,RPL23,RPL27,LDHA,RPLP1,RPS2,PDPK1,RPS11,RPL13A,RPS8,LPP,RPL7,GSN,RPL7A,RPS3,ALDOA,THY1,MYO1E,ACTC1,RPL8,PPAP2B,RPL9,RPS14,HNRNPK,RPS7,RPL38,RPLP2,RPL37A,RPL12,RPS4X,RPL23A,GNB2L1,RPS29,RPS18,PI4KA,NME2,LYN,EEF1G
1	!	1.91e-10	385	389	41	0.105	0.106	GO:0030055	CC	24	cell-substrate junction	2	RPL6,RPLP0,RPL3,RPS16,RPS19,CAV2,RPL19,HSPA8,CD81,RPS13,FHL2,RPL5,RPL23,RPL27,RPLP1,RPS2,PDPK1,RPS11,RPL13A,RPS8,LPP,RPL7,GSN,RPL7A,RPS3,THY1,ACTC1,RPL8,RPL9,RPS14,HNRNPK,RPS7,RPL38,RPLP2,RPL37A,RPL12,RPS4X,RPS29,RPS18,PI4KA,NME2
1	!	1.34e-10	381	389	41	0.105	0.108	GO:0005924	CC	24	cell-substrate adherens junction	3	RPL6,RPLP0,RPL3,RPS16,RPS19,CAV2,RPL19,HSPA8,CD81,RPS13,FHL2,RPL5,RPL23,RPL27,RPLP1,RPS2,PDPK1,RPS11,RPL13A,RPS8,LPP,RPL7,GSN,RPL7A,RPS3,THY1,ACTC1,RPL8,RPL9,RPS14,HNRNPK,RPS7,RPL38,RPLP2,RPL37A,RPL12,RPS4X,RPS29,RPS18,PI4KA,NME2
1	!	1.03e-10	378	389	41	0.105	0.108	GO:0005925	CC	24	focal adhesion	4	RPL6,RPLP0,RPL3,RPS16,RPS19,CAV2,RPL19,HSPA8,CD81,RPS13,FHL2,RPL5,RPL23,RPL27,RPLP1,RPS2,PDPK1,RPS11,RPL13A,RPS8,LPP,RPL7,GSN,RPL7A,RPS3,THY1,ACTC1,RPL8,RPL9,RPS14,HNRNPK,RPS7,RPL38,RPLP2,RPL37A,RPL12,RPS4X,RPS29,RPS18,PI4KA,NME2
1	!	0.000101	108	389	16	0.041	0.148	GO:0009055	MF	22	electron carrier activity	1	COX6A1,COX7A2,UQCR11,COX4I1,COX7B,COX5B,QDPR,COX6A2,COX7A1,COX6C,COX8A,COX5A,NDUFA12,NDUFA4,COX2,CYTB
1	!	0.000732	109	389	15	0.039	0.138	GO:0015399	MF	22	primary active transmembrane transporter activity	1	ATP1A3,ATP5B,ATP5F1,ATP5E,ATP6V1F,ATP1B1,ATP5A1,ATP5G3,ATP2B2,ATP5G1,ATP1A1,ATP5C1,ATP5H,ATP2A2,ATP5O
1	!	0.000732	109	389	15	0.039	0.138	GO:0015405	MF	22	P-P-bond-hydrolysis-driven transmembrane transporter activity	2	ATP1A3,ATP5B,ATP5F1,ATP5E,ATP6V1F,ATP1B1,ATP5A1,ATP5G3,ATP2B2,ATP5G1,ATP1A1,ATP5C1,ATP5H,ATP2A2,ATP5O
1	!	1.75e-09	627	389	52	0.134	0.083	GO:0016491	MF	22	oxidoreductase activity	1	UQCRC1,MDH1,CP,NDUFB4,GSTP1,NDUFB2,NDUFB7,GAPDH,LDHB,COX6A1,SOD2,COX7A2,LOXL3,NDUFA1,UQCR11,YWHAH,NDUFA5,COX4I1,COX7B,NDUFA2,PCBD2,LDHA,COX5B,RDH12,NDUFB10,SOD1,MDH2,NDUFB9,NDUFC2,QDPR,ATP5J,COX6A2,COX7A1,UQCRQ,COX6C,NDUFB8,GPX4,NDUFV1,PRDX2,FTH1,NDUFS5,UQCRH,COX8A,COX5A,UQCR10,NDUFA12,NDUFA13,NDUFA4,COX2,CYTB,ND4,NDUFA7
1	!	1.53e-09	25	389	12	0.031	0.48	GO:0016675	MF	22	oxidoreductase activity, acting on a heme group of donors	2	COX6A1,COX7A2,COX4I1,COX7B,COX5B,COX6A2,COX7A1,COX6C,COX8A,COX5A,NDUFA4,COX2
1	!	8.15e-10	24	389	12	0.031	0.5	GO:0016676	MF	22	oxidoreductase activity, acting on a heme group of donors, oxygen as acceptor	3	COX6A1,COX7A2,COX4I1,COX7B,COX5B,COX6A2,COX7A1,COX6C,COX8A,COX5A,NDUFA4,COX2
1	!	8.7e-05	9	389	6	0.015	0.667	GO:0016679	MF	22	oxidoreductase activity, acting on diphenols and related substances as donors	2	UQCRC1,UQCR11,UQCRQ,UQCRH,UQCR10,CYTB
1	!	2.97e-05	8	389	6	0.015	0.75	GO:0016681	MF	22	oxidoreductase activity, acting on diphenols and related substances as donors, cytochrome as acceptor	3	UQCRC1,UQCR11,UQCRQ,UQCRH,UQCR10,CYTB
1	!	8.15e-10	24	389	12	0.031	0.5	GO:0015002	MF	22	heme-copper terminal oxidase activity	2	COX6A1,COX7A2,COX4I1,COX7B,COX5B,COX6A2,COX7A1,COX6C,COX8A,COX5A,NDUFA4,COX2
1	!	3.01e-07	85	389	17	0.044	0.2	GO:0016651	MF	22	oxidoreductase activity, acting on NAD(P)H	2	NDUFB4,NDUFB2,NDUFB7,NDUFA1,NDUFA5,NDUFA2,NDUFB10,NDUFB9,NDUFC2,NDUFB8,NDUFV1,NDUFS5,NDUFA12,NDUFA13,NDUFA4,ND4,NDUFA7
1	!	8.79e-14	38	389	17	0.044	0.447	GO:0003954	MF	22	NADH dehydrogenase activity	3	NDUFB4,NDUFB2,NDUFB7,NDUFA1,NDUFA5,NDUFA2,NDUFB10,NDUFB9,NDUFC2,NDUFB8,NDUFV1,NDUFS5,NDUFA12,NDUFA13,NDUFA4,ND4,NDUFA7
1	!	6.68e-12	47	389	17	0.044	0.362	GO:0016655	MF	22	oxidoreductase activity, acting on NAD(P)H, quinone or similar compound as acceptor	3	NDUFB4,NDUFB2,NDUFB7,NDUFA1,NDUFA5,NDUFA2,NDUFB10,NDUFB9,NDUFC2,NDUFB8,NDUFV1,NDUFS5,NDUFA12,NDUFA13,NDUFA4,ND4,NDUFA7
1	!	8.79e-14	38	389	17	0.044	0.447	GO:0050136	MF	22	NADH dehydrogenase (quinone) activity	4	NDUFB4,NDUFB2,NDUFB7,NDUFA1,NDUFA5,NDUFA2,NDUFB10,NDUFB9,NDUFC2,NDUFB8,NDUFV1,NDUFS5,NDUFA12,NDUFA13,NDUFA4,ND4,NDUFA7
1	!	8.79e-14	38	389	17	0.044	0.447	GO:0008137	MF	22	NADH dehydrogenase (ubiquinone) activity	5	NDUFB4,NDUFB2,NDUFB7,NDUFA1,NDUFA5,NDUFA2,NDUFB10,NDUFB9,NDUFC2,NDUFB8,NDUFV1,NDUFS5,NDUFA12,NDUFA13,NDUFA4,ND4,NDUFA7
1	!	0.0147	1001	389	52	0.134	0.052	GO:0022892	MF	22	substrate-specific transporter activity	1	UQCRC1,SLC32A1,ATP1A3,AP1S1,SLC1A2,PITPNM1,ATP5B,COX6A1,SERINC1,COX7A2,ATP5F1,FABP3,SLC12A5,ATP5E,UQCR11,ATP6V1F,APOE,COX4I1,COX7B,COX5B,FXYD6,ATP1B1,CALM2,SLC30A5,SLC25A37,JPH2,SLC25A4,ATP5A1,ATP5G3,ATP5J,COX6A2,ATP2B2,ATP5G1,COX7A1,ATP1A1,UQCRQ,COX6C,ATP5C1,ATP5H,UQCRH,ATP2A2,COX8A,COX5A,UQCR10,NDUFA4,MB,COX2,CYTB,ATP6,ATP10A,VDAC1,ATP5O
1	!	0.0465	907	389	47	0.121	0.052	GO:0022857	MF	22	transmembrane transporter activity	1	UQCRC1,SLC32A1,ATP1A3,SLC1A2,ATP5B,COX6A1,SERINC1,COX7A2,ATP5F1,SLC12A5,ATP5E,UQCR11,ATP6V1F,COX4I1,COX7B,COX5B,FXYD6,ATP1B1,CALM2,SLC30A5,SLC25A37,JPH2,SLC25A4,ATP5A1,ATP5G3,ATP5J,COX6A2,ATP2B2,ATP5G1,COX7A1,ATP1A1,UQCRQ,COX6C,ATP5C1,ATP5H,UQCRH,ATP2A2,COX8A,COX5A,UQCR10,NDUFA4,COX2,CYTB,ATP6,VDAC1,ATP5J2,ATP5O
1	!	0.0139	840	389	46	0.118	0.055	GO:0022891	MF	22	substrate-specific transmembrane transporter activity	2	UQCRC1,SLC32A1,ATP1A3,SLC1A2,ATP5B,COX6A1,SERINC1,COX7A2,ATP5F1,SLC12A5,ATP5E,UQCR11,ATP6V1F,COX4I1,COX7B,COX5B,FXYD6,ATP1B1,CALM2,SLC30A5,SLC25A37,JPH2,SLC25A4,ATP5A1,ATP5G3,ATP5J,COX6A2,ATP2B2,ATP5G1,COX7A1,ATP1A1,UQCRQ,COX6C,ATP5C1,ATP5H,UQCRH,ATP2A2,COX8A,COX5A,UQCR10,NDUFA4,COX2,CYTB,ATP6,VDAC1,ATP5O
1	!	0.00436	779	389	45	0.116	0.058	GO:0015075	MF	22	ion transmembrane transporter activity	3	UQCRC1,SLC32A1,ATP1A3,SLC1A2,ATP5B,COX6A1,SERINC1,COX7A2,ATP5F1,SLC12A5,ATP5E,UQCR11,ATP6V1F,COX4I1,COX7B,COX5B,FXYD6,ATP1B1,CALM2,SLC30A5,SLC25A37,JPH2,ATP5A1,ATP5G3,ATP5J,COX6A2,ATP2B2,ATP5G1,COX7A1,ATP1A1,UQCRQ,COX6C,ATP5C1,ATP5H,UQCRH,ATP2A2,COX8A,COX5A,UQCR10,NDUFA4,COX2,CYTB,ATP6,VDAC1,ATP5O
1	!	5.07e-05	117	389	17	0.044	0.145	GO:0022853	MF	22	active ion transmembrane transporter activity	4	ATP1A3,SLC1A2,ATP5B,ATP5F1,SLC12A5,ATP5E,ATP6V1F,ATP1B1,ATP5A1,ATP5G3,ATP2B2,ATP5G1,ATP1A1,ATP5C1,ATP5H,ATP2A2,ATP5O
1	!	1.22e-05	569	389	42	0.108	0.074	GO:0008324	MF	22	cation transmembrane transporter activity	4	UQCRC1,SLC32A1,ATP1A3,SLC1A2,ATP5B,COX6A1,SERINC1,COX7A2,ATP5F1,SLC12A5,ATP5E,UQCR11,ATP6V1F,COX4I1,COX7B,COX5B,ATP1B1,SLC30A5,SLC25A37,JPH2,ATP5A1,ATP5G3,ATP5J,COX6A2,ATP2B2,ATP5G1,COX7A1,ATP1A1,UQCRQ,COX6C,ATP5C1,ATP5H,UQCRH,ATP2A2,COX8A,COX5A,UQCR10,NDUFA4,COX2,CYTB,ATP6,ATP5O
1	!	1.35e-07	471	389	41	0.105	0.087	GO:0022890	MF	22	inorganic cation transmembrane transporter activity	5	UQCRC1,SLC32A1,ATP1A3,SLC1A2,ATP5B,COX6A1,COX7A2,ATP5F1,SLC12A5,ATP5E,UQCR11,ATP6V1F,COX4I1,COX7B,COX5B,ATP1B1,SLC30A5,SLC25A37,JPH2,ATP5A1,ATP5G3,ATP5J,COX6A2,ATP2B2,ATP5G1,COX7A1,ATP1A1,UQCRQ,COX6C,ATP5C1,ATP5H,UQCRH,ATP2A2,COX8A,COX5A,UQCR10,NDUFA4,COX2,CYTB,ATP6,ATP5O
1	!	5.74e-10	311	389	36	0.093	0.116	GO:0015077	MF	22	monovalent inorganic cation transmembrane transporter activity	6	UQCRC1,SLC32A1,ATP1A3,SLC1A2,ATP5B,COX6A1,COX7A2,ATP5F1,SLC12A5,ATP5E,UQCR11,ATP6V1F,COX4I1,COX7B,COX5B,ATP1B1,ATP5A1,ATP5G3,ATP5J,COX6A2,ATP5G1,COX7A1,ATP1A1,UQCRQ,COX6C,ATP5C1,ATP5H,UQCRH,COX8A,COX5A,UQCR10,NDUFA4,COX2,CYTB,ATP6,ATP5O
1	!	8.6e-23	90	389	31	0.08	0.344	GO:0015078	MF	22	hydrogen ion transmembrane transporter activity	7	UQCRC1,SLC32A1,ATP5B,COX6A1,COX7A2,ATP5F1,ATP5E,UQCR11,ATP6V1F,COX4I1,COX7B,COX5B,ATP5A1,ATP5G3,ATP5J,COX6A2,ATP5G1,COX7A1,UQCRQ,COX6C,ATP5C1,ATP5H,UQCRH,COX8A,COX5A,UQCR10,NDUFA4,COX2,CYTB,ATP6,ATP5O
1	!	2.97e-05	8	389	6	0.015	0.75	GO:0008121	MF	22	ubiquinol-cytochrome-c reductase activity	8	UQCRC1,UQCR11,UQCRQ,UQCRH,UQCR10,CYTB
1	!	8.15e-10	24	389	12	0.031	0.5	GO:0004129	MF	22	cytochrome-c oxidase activity	8	COX6A1,COX7A2,COX4I1,COX7B,COX5B,COX6A2,COX7A1,COX6C,COX8A,COX5A,NDUFA4,COX2
1	!	0.000278	730	389	46	0.118	0.063	GO:0016817	MF	22	hydrolase activity, acting on acid anhydrides	1	RFC2,HSP90AA1,DYNLL1,MYL6,ATP1A3,RAB3A,DDX25,HSPA8,ATP5B,CHD4,ATP5F1,CLU,ATP5E,KLC1,TUBA4A,ATP6V1F,KIF1A,MYH8,ARF3,TUBB2A,ATP1B1,ATP5A1,ATP5G3,ATP5J,RAB6B,KIF5A,EEF1A1,ATP2B2,MYO1E,ATP5G1,ACTC1,MYL3,ATP1A1,ATP5C1,TUBA1A,ATP5H,KIF5C,CHD3,ATP2A2,MYH6,ATP6,ATP10A,ATP5J2,ATP5O,DYNLL2,MYH4
1	!	0.000257	728	389	46	0.118	0.063	GO:0016818	MF	22	hydrolase activity, acting on acid anhydrides, in phosphorus-containing anhydrides	2	RFC2,HSP90AA1,DYNLL1,MYL6,ATP1A3,RAB3A,DDX25,HSPA8,ATP5B,CHD4,ATP5F1,CLU,ATP5E,KLC1,TUBA4A,ATP6V1F,KIF1A,MYH8,ARF3,TUBB2A,ATP1B1,ATP5A1,ATP5G3,ATP5J,RAB6B,KIF5A,EEF1A1,ATP2B2,MYO1E,ATP5G1,ACTC1,MYL3,ATP1A1,ATP5C1,TUBA1A,ATP5H,KIF5C,CHD3,ATP2A2,MYH6,ATP6,ATP10A,ATP5J2,ATP5O,DYNLL2,MYH4
1	!	0.000237	726	389	46	0.118	0.063	GO:0016462	MF	22	pyrophosphatase activity	3	RFC2,HSP90AA1,DYNLL1,MYL6,ATP1A3,RAB3A,DDX25,HSPA8,ATP5B,CHD4,ATP5F1,CLU,ATP5E,KLC1,TUBA4A,ATP6V1F,KIF1A,MYH8,ARF3,TUBB2A,ATP1B1,ATP5A1,ATP5G3,ATP5J,RAB6B,KIF5A,EEF1A1,ATP2B2,MYO1E,ATP5G1,ACTC1,MYL3,ATP1A1,ATP5C1,TUBA1A,ATP5H,KIF5C,CHD3,ATP2A2,MYH6,ATP6,ATP10A,ATP5J2,ATP5O,DYNLL2,MYH4
1	!	3.6e-05	682	389	46	0.118	0.067	GO:0017111	MF	22	nucleoside-triphosphatase activity	4	RFC2,HSP90AA1,DYNLL1,MYL6,ATP1A3,RAB3A,DDX25,HSPA8,ATP5B,CHD4,ATP5F1,CLU,ATP5E,KLC1,TUBA4A,ATP6V1F,KIF1A,MYH8,ARF3,TUBB2A,ATP1B1,ATP5A1,ATP5G3,ATP5J,RAB6B,KIF5A,EEF1A1,ATP2B2,MYO1E,ATP5G1,ACTC1,MYL3,ATP1A1,ATP5C1,TUBA1A,ATP5H,KIF5C,CHD3,ATP2A2,MYH6,ATP6,ATP10A,ATP5J2,ATP5O,DYNLL2,MYH4
1	!	1.48e-06	388	389	35	0.09	0.09	GO:0016887	MF	22	ATPase activity	5	RFC2,HSP90AA1,MYL6,ATP1A3,DDX25,HSPA8,ATP5B,CHD4,ATP5F1,CLU,ATP5E,ATP6V1F,KIF1A,MYH8,ATP1B1,ATP5A1,ATP5G3,ATP5J,KIF5A,ATP2B2,MYO1E,ATP5G1,ACTC1,ATP1A1,ATP5C1,ATP5H,KIF5C,CHD3,ATP2A2,MYH6,ATP6,ATP10A,ATP5J2,ATP5O,MYH4
1	!	0.00684	299	389	24	0.062	0.08	GO:0042623	MF	22	ATPase activity, coupled	6	RFC2,MYL6,ATP1A3,DDX25,HSPA8,ATP5B,CHD4,ATP5F1,ATP5E,ATP6V1F,ATP1B1,ATP5A1,ATP5G3,ATP2B2,MYO1E,ATP5G1,ATP1A1,ATP5C1,ATP5H,CHD3,ATP2A2,MYH6,ATP10A,ATP5O
1	!	0.000282	116	389	16	0.041	0.138	GO:0043492	MF	22	ATPase activity, coupled to movement of substances	7	ATP1A3,ATP5B,ATP5F1,ATP5E,ATP6V1F,ATP1B1,ATP5A1,ATP5G3,ATP2B2,ATP5G1,ATP1A1,ATP5C1,ATP5H,ATP2A2,ATP10A,ATP5O
1	!	0.000341	103	389	15	0.039	0.146	GO:0016820	MF	22	hydrolase activity, acting on acid anhydrides, catalyzing transmembrane movement of substances	2	ATP1A3,ATP5B,ATP5F1,ATP5E,ATP6V1F,ATP1B1,ATP5A1,ATP5G3,ATP2B2,ATP5G1,ATP1A1,ATP5C1,ATP5H,ATP2A2,ATP5O
1	!	0.000261	101	389	15	0.039	0.149	GO:0042626	MF	22	ATPase activity, coupled to transmembrane movement of substances	3	ATP1A3,ATP5B,ATP5F1,ATP5E,ATP6V1F,ATP1B1,ATP5A1,ATP5G3,ATP2B2,ATP5G1,ATP1A1,ATP5C1,ATP5H,ATP2A2,ATP5O
1	!	1.37e-06	70	389	15	0.039	0.214	GO:0042625	MF	22	ATPase coupled ion transmembrane transporter activity	4	ATP1A3,ATP5B,ATP5F1,ATP5E,ATP6V1F,ATP1B1,ATP5A1,ATP5G3,ATP2B2,ATP5G1,ATP1A1,ATP5C1,ATP5H,ATP2A2,ATP5O
1	!	4.84e-06	28	389	10	0.026	0.357	GO:0044769	MF	22	ATPase activity, coupled to transmembrane movement of ions, rotational mechanism	5	ATP5B,ATP5F1,ATP5E,ATP6V1F,ATP5A1,ATP5G3,ATP5G1,ATP5C1,ATP5H,ATP5O
1	!	9.97e-08	59	389	15	0.039	0.254	GO:0019829	MF	22	cation-transporting ATPase activity	5	ATP1A3,ATP5B,ATP5F1,ATP5E,ATP6V1F,ATP1B1,ATP5A1,ATP5G3,ATP2B2,ATP5G1,ATP1A1,ATP5C1,ATP5H,ATP2A2,ATP5O
1	!	1.39e-08	13	389	9	0.023	0.692	GO:0046933	MF	22	proton-transporting ATP synthase activity, rotational mechanism	6	ATP5B,ATP5F1,ATP5E,ATP5A1,ATP5G3,ATP5G1,ATP5C1,ATP5H,ATP5O
1	!	1.76e-10	1437	389	89	0.229	0.062	GO:0003723	MF	4	RNA binding	1	RPS20,GRN,STAU2,CS,YBX1,HSP90AA1,RPL6,RPLP0,HSP90AB1,RPL3,CELF4,CORO1A,TCEB2,RPS16,RPS19,RPL18A,RPL19,RPL34,PPARGC1A,DDX25,HSPA8,RPS13,RPS12,RPS25,RPL5,RPL23,ELOF1,RPL36,RPL27,RPS15A,EIF4E2,RPLP1,ANXA7,RPS24,LLPH,RPS2,RPS11,RPL13A,RPL11,RPS8,RPS27A,RPL32,RPL37,MDH2,RPL10,RPL7,RPL7A,RPS3,FAU,ALDOA,UBC,ATP5A1,EEF1A1,SON,RPL8,RPL26,NOL9,RPL9,RPS14,HNRNPK,ATP5C1,ACAA2,RPL13,CNBP,CHD3,RPS21,RPS7,RPL38…
1	!	5.92e-13	56	389	19	0.049	0.339	GO:0019843	MF	4	rRNA binding	2	RPLP0,RPL3,RPL19,RPS13,RPL5,RPL23,RPLP1,RPS11,RPL11,RPL37,RPS3,RPL8,RPL9,RPS14,RPLP2,RPL12,RPS4X,RPL23A,RPS18
1	!	0.000242	6	389	5	0.013	0.833	GO:0070180	MF	4	large ribosomal subunit rRNA binding	3	RPLP0,RPL19,RPL23,RPLP1,RPLP2
1	!	1.95e-10	1074	389	74	0.19	0.069	GO:0044822	MF	4	poly(A) RNA binding	2	RPS20,GRN,STAU2,CS,YBX1,HSP90AA1,RPL6,RPLP0,HSP90AB1,RPL3,CELF4,CORO1A,RPS16,RPS19,RPL18A,RPL19,HSPA8,RPS13,RPS12,RPS25,RPL5,RPL23,RPL36,RPL27,RPS15A,EIF4E2,ANXA7,RPS24,LLPH,RPS2,RPS11,RPL13A,RPL11,RPS8,RPS27A,RPL32,MDH2,RPL10,RPL7,RPL7A,RPS3,FAU,ALDOA,UBC,ATP5A1,EEF1A1,SON,RPL8,RPL26,RPS14,HNRNPK,ATP5C1,ACAA2,RPL13,CNBP,CHD3,RPS21,RPS7,EIF1,RPS27,RPL35A,RPS23,HNRNPAB,RPL37A,RPL12,RPS4X,RPL23A,GN…
1	!	7.79e-28	596	389	77	0.198	0.129	GO:0005198	MF	35	structural molecule activity	1	RPS20,MYOM2,RPL6,RPLP0,MYL6,RPL3,RPS16,RPS19,RPL18A,CAV2,RPL19,RPL34,RPS13,MYL2,RPS12,RPL5,PLP1,RPL23,TUBA4A,RPL36,RPL27,MYH8,RPS15A,MYBPC3,TUBB2A,RPLP1,RPS24,MAPK8IP3,TPM1,RPS2,RPS11,RPL13A,RPL11,RPS8,RPS27A,RPL32,RPL37,RPL10,RPL7,RPL7A,RPS3,FAU,NUP205,MYL3,RPL8,RPL26,RPL9,RPS14,RPL13,TUBA1A,MOBP,RPS21,RPS7,RPL38,TCAP,RPLP2,RPS27,RPL35A,RPS23,MAPT,RPL37A,RPL12,MBP,RPS4X,RPL23A,RPL39,COL11A2,COL1…
1	!	9.42e-45	155	389	56	0.144	0.361	GO:0003735	MF	35	structural constituent of ribosome	2	RPS20,RPL6,RPLP0,RPL3,RPS16,RPS19,RPL18A,RPL19,RPL34,RPS13,RPS12,RPL5,RPL23,RPL36,RPL27,RPS15A,RPLP1,RPS24,RPS2,RPS11,RPL13A,RPL11,RPS8,RPS27A,RPL32,RPL37,RPL10,RPL7,RPL7A,RPS3,FAU,RPL8,RPL26,RPL9,RPS14,RPL13,RPS21,RPS7,RPL38,RPLP2,RPS27,RPL35A,RPS23,RPL37A,RPL12,RPS4X,RPL23A,RPL39,RPS29,UBA52,RPL41,RPS18,RPS28,RPL36A,RPL17,NDUFA7
1	!	0.0286	40	389	8	0.021	0.2	GO:0008307	MF	35	structural constituent of muscle	2	MYOM2,MYL6,MYL2,MYH8,MYBPC3,TPM1,MYL3,TCAP
1	!	0.0442	13	389	5	0.013	0.385	GO:0023023	MF	46	MHC protein complex binding	1	HSP90AA1,HSP90AB1,HSPA8,CD81,ATP1B1
1	!	0.00927	10	389	5	0.013	0.5	GO:0023026	MF	46	MHC class II protein complex binding	2	HSP90AA1,HSP90AB1,HSPA8,CD81,ATP1B1
1	!	6.88e-05	768	389	49	0.126	0.064	GO:0008092	MF	26	cytoskeletal protein binding	1	STMN4,HSP90AA1,MID1,CORO1A,COTL1,RAB3A,ALDOC,PPARGC1A,MYL2,GAPDH,CHD4,PHACTR1,STMN1,TNNT2,FABP3,YWHAH,TNNI3,APOE,KIF1A,SYT11,MYH8,MYBPC3,AGTPBP1,MAPK8IP3,GABARAPL1,TPM1,CALM2,GSN,RPS3,ALDOA,RAB6B,KIF5A,MYO1E,ACTC1,S100B,MYL3,ATP1A1,KIF5C,MOBP,CLSTN1,PRNP,TCAP,MAPT,STMN3,MYH6,TMSB4X,LYN,DYNLL2,MYH4
1	!	0.00786	57	389	10	0.026	0.175	GO:0017022	MF	26	myosin binding	2	CORO1A,RAB3A,MYL2,MYH8,MYBPC3,GSN,RAB6B,ACTC1,MYL3,MOBP
1	!	4.79e-26	80	389	56	0.144	0.7	CORUM:306	cor	3	Ribosome, cytoplasmic	1	RPS20,RPL6,RPLP0,RPL3,RPS16,RPS19,RPL18A,RPL19,RPL34,RPS13,RPS12,RPS25,RPL5,RPL23,RPL36,RPL27,RPS15A,RPLP1,RPS24,RPS2,RPS11,RPL13A,RPL11,RPS8,RPS27A,RPL32,RPL37,RPL10,RPL7,RPL7A,RPS3,FAU,RPL8,RPL26,RPL9,RPS14,RPL13,RPS21,RPS7,RPL38,RPLP2,RPS27,RPL35A,RPS23,RPL37A,RPL12,RPS4X,RPL23A,RPL39,RPS29,UBA52,RPL41,RPS18,RPS28,RPL36A,RPL17
1	!	4.12e-09	103	389	44	0.113	0.427	CORUM:3055	cor	47	Nop56p-associated pre-rRNA complex	1	YBX1,RPL6,RPLP0,RPL3,RPS16,RPL18A,RPL19,RPS13,RPS12,RPL5,RPL23,RPL36,RPL27,RPS15A,RPLP1,RPS24,RPS2,RPS11,RPL13A,RPL11,RPS8,RPL32,RPL10,RPL7,RPL7A,EEF1A1,RPL8,RPL26,RPL9,RPS14,RPL13,TUBA1A,RPS7,RPLP2,RPL35A,RPS23,RPL37A,RPL12,RPL23A,RPL39,RPS29,RPS18,RPL36A,RPL17
1	!	0.00159	37	389	17	0.044	0.459	CORUM:178	cor	16	Respiratory chain complex I (holoenzyme), mitochondrial	1	NDUFB4,NDUFB2,NDUFB7,NDUFA1,NDUFA5,NDUFA2,NDUFB10,NDUFB11,NDUFB9,NDUFC2,NDUFB8,NDUFV1,NDUFS5,NDUFA12,NDUFA13,NDUFA4,NDUFA7
1	!	5.97e-10	33	389	23	0.059	0.697	CORUM:305	cor	10	40S ribosomal subunit, cytoplasmic	1	RPS20,RPS16,RPS19,RPS13,RPS12,RPS25,RPS15A,RPS24,RPS2,RPS11,RPS8,RPS27A,RPS3,FAU,RPS14,RPS21,RPS7,RPS27,RPS23,RPS4X,RPS29,RPS18,RPS28
1	!	0.000554	14	389	10	0.026	0.714	CORUM:2914	cor	49	Respiratory chain complex I (beta subunit) mitochondrial	1	NDUFB4,NDUFB2,NDUFB7,NDUFB10,NDUFB11,NDUFB9,NDUFC2,NDUFB8,NDUFA4,ND4
1	!	9.24e-06	13	389	11	0.028	0.846	CORUM:563	cor	41	F1F0-ATP synthase (EC 3.6.3.14), mitochondrial	1	ATP5B,ATP5F1,ATP5E,ATP5A1,ATP5J,ATP5G1,ATP5C1,ATP5H,ATP6,ATP5J2,ATP5O
1	!	9.95e-10	31	389	22	0.057	0.71	CORUM:338	cor	55	40S ribosomal subunit, cytoplasmic	1	RPS20,RPS16,RPS19,RPS13,RPS12,RPS25,RPS15A,RPS24,RPS2,RPS11,RPS8,RPS27A,RPS3,FAU,RPS14,RPS21,RPS7,RPS23,RPS4X,RPS29,RPS18,RPS28
1	!	6.57e-05	25	389	15	0.039	0.6	CORUM:5380	cor	19	TRBP containing complex (DICER, RPL7A, EIF6, MOV10 and subunits of the 60S ribosomal particle)	1	RPL18A,RPL19,RPL34,RPL36,RPL27,RPLP1,RPL11,RPL32,RPL7,RPL7A,RPL13,RPLP2,RPL35A,RPL37A,RPL12
1	!	7.51e-15	47	389	33	0.085	0.702	CORUM:308	cor	44	60S ribosomal subunit, cytoplasmic	1	RPL6,RPLP0,RPL3,RPL18A,RPL19,RPL34,RPL5,RPL23,RPL36,RPL27,RPLP1,RPL13A,RPL11,RPL32,RPL37,RPL10,RPL7,RPL7A,RPL8,RPL26,RPL9,RPL13,RPL38,RPLP2,RPL35A,RPL37A,RPL12,RPL23A,RPL39,UBA52,RPL41,RPL36A,RPL17
1	!	0.0415	16	389	9	0.023	0.562	HP:0030272	hp	48	Abnormal erythrocyte enzyme activity	1	RPS19,RPL5,RPS24,RPL11,RPL26,RPS7,RPL35A,RPS29,RPS28
1	!	0.0203	15	389	9	0.023	0.6	HP:0030270	hp	48	Elevated red cell adenosine deaminase activity	2	RPS19,RPL5,RPS24,RPL11,RPL26,RPS7,RPL35A,RPS29,RPS28
1	!	0.000696	20	389	12	0.031	0.6	HP:0001895	hp	20	Normochromic anemia	1	RPS19,TPI1,RPL5,RPS24,RPL11,ALDOA,RPL26,RPS7,RPL35A,LCAT,RPS29,RPS28
1	!	0.0203	15	389	9	0.023	0.6	HP:0008447	hp	34	Hypoplastic coccygeal vertebrae	1	RPS19,RPL5,RPS24,RPL11,RPL26,RPS7,RPL35A,RPS29,RPS28
1	!	0.00844	17	389	10	0.026	0.588	HP:0012133	hp	9	Erythroid hypoplasia	1	RPS19,RPL5,RPS24,RPL11,RPL26,RPS14,RPS7,RPL35A,RPS29,RPS28
1	!	0.0415	16	389	9	0.023	0.562	HP:0006368	hp	43	Forearm reduction defects	1	RPS19,RPL5,RPS24,RPL11,RPL26,RPS7,RPL35A,RPS29,RPS28
1	!	0.0203	15	389	9	0.023	0.6	HP:0008475	hp	54	Hypoplastic sacral vertebrae	1	RPS19,RPL5,RPS24,RPL11,RPL26,RPS7,RPL35A,RPS29,RPS28
1	!	0.0203	15	389	9	0.023	0.6	HP:0010486	hp	50	Abnormality of the hypothenar eminence	1	RPS19,RPL5,RPS24,RPL11,RPL26,RPS7,RPL35A,RPS29,RPS28
1	!	0.0203	15	389	9	0.023	0.6	HP:0010487	hp	50	Small hypothenar eminence	2	RPS19,RPL5,RPS24,RPL11,RPL26,RPS7,RPL35A,RPS29,RPS28
1	!	0.0415	16	389	9	0.023	0.562	HP:0004810	hp	36	Congenital hypoplastic anemia	1	RPS19,RPL5,RPS24,RPL11,RPL26,RPS7,RPL35A,RPS29,RPS28
1	!	0.00692	20	389	11	0.028	0.55	HP:0001897	hp	30	Normocytic anemia	1	RPS19,TPI1,RPL5,RPS24,RPL11,ALDOA,RPL26,RPS7,RPL35A,RPS29,RPS28
1	!	0.0203	15	389	9	0.023	0.6	HP:0008437	hp	5	Bifid thoracic vertebrae	1	RPS19,RPL5,RPS24,RPL11,RPL26,RPS7,RPL35A,RPS29,RPS28
1	!	0.00379	1521	389	80	0.206	0.053	HPA:017010_12	hpa	51	heart muscle; myocytes[Supportive,Medium]	1	CX3CL1,UQCRC1,HFE,MDH1,CS,NDUFB4,CAMK2A,OXCT1,ACO2,CST3,ATP1A3,CAV2,ATP5B,MYL2,GAPDH,CHD4,LDHB,SOD2,FHL2,ATP5F1,TNNT2,FABP3,NDUFA1,NDUFA5,TNNI3,RPL36,ATPIF1,COX4I1,MYH8,RPS15A,MYBPC3,COX5B,FXYD6,COX17,TPM1,UQCRC2,TCF25,NCOR1,ATP1B1,RPS27A,VPRBP,MDH2,NDUFB11,RPL10,SEC16A,FAU,UBC,ATP5A1,ATP5J,EEF1A1,SON,ACTC1,MYL3,CDCP1,HIST1H2AA,COX6C,HNRNPK,NDRG2,NDUFB8,ACAA2,TUBA1A,ATP5H,NDUFS5,UQCRH,TCAP,NPPA,C…
1	!	1.24e-06	489	389	43	0.111	0.088	HPA:017010_13	hpa	51	heart muscle; myocytes[Supportive,High]	2	UQCRC1,HFE,CS,NDUFB4,OXCT1,ACO2,CAV2,ATP5B,MYL2,CHD4,FHL2,TNNT2,NDUFA1,NDUFA5,TNNI3,ATPIF1,COX4I1,MYBPC3,COX5B,COX17,TPM1,UQCRC2,ATP1B1,MDH2,NDUFB11,ATP5A1,ATP5J,ACTC1,MYL3,COX6C,NDUFB8,TUBA1A,ATP5H,NDUFS5,UQCRH,COX5A,NDUFA12,HSF1,NDUFA13,MYH6,MB,COX2,ATP5O
1	!	0.0394	2174	389	101	0.26	0.046	HPA:020020_11	hpa	33	lateral ventricle; neuronal cells[Supportive,Low]	1	LAMP2,CX3CL1,UQCRC1,HFE,MDH1,CS,NDUFB4,YBX1,CAMK2A,OXCT1,ERP29,ACO2,SLC32A1,CST3,CDC37,RAB3A,ALDOC,ATP5B,GAPDH,CHD4,LDHB,SOD2,PHACTR1,ATP5F1,DLGAP3,PLP1,NDUFA1,FBXL16,TUBA4A,ATP6V1F,NDUFA5,APOE,RPL36,SULT4A1,ATPIF1,COX4I1,SNAP25,SYT11,RTN3,RPS15A,GLUL,COX5B,FXYD6,COX17,PPP3CA,TPM1,UQCRC2,PDPK1,TCF25,NCOR1,SOD1,ATP1B1,SNAP47,RPS27A,RPL32,ATG3,LPP,VPRBP,MDH2,NDUFB11,RPL10,SEC16A,FAU,UBC,ATP5A1,THY1…
1	!	0.00264	1531	389	81	0.208	0.053	HPA:020020_12	hpa	33	lateral ventricle; neuronal cells[Supportive,Medium]	2	LAMP2,CX3CL1,UQCRC1,HFE,MDH1,CS,NDUFB4,YBX1,CAMK2A,OXCT1,ERP29,ACO2,CDC37,ATP5B,GAPDH,CHD4,LDHB,SOD2,PHACTR1,ATP5F1,NDUFA1,FBXL16,TUBA4A,ATP6V1F,NDUFA5,APOE,RPL36,SULT4A1,ATPIF1,COX4I1,RTN3,RPS15A,COX5B,COX17,PPP3CA,TPM1,UQCRC2,PDPK1,TCF25,NCOR1,ATG3,VPRBP,MDH2,NDUFB11,RPL10,SEC16A,FAU,ATP5A1,THY1,NRGN,UCHL1,ATP5J,TSPAN7,EEF1A1,ATP2B2,SON,S100B,RPL8,HIST1H2AA,COX6C,HNRNPK,NDRG2,NDUFB8,ACAA2,TUBA1…
1	!	0.00256	2062	389	102	0.262	0.049	HPA:007030_03	hpa	31	cerebral cortex; neuronal cells[Uncertain,High]	1	RPS20,UQCRC1,HFE,CS,NDUFB4,CAMK2A,OXCT1,ANAPC5,ERP29,RPL3,ACO2,CDS2,CST3,CELF4,MID1,TGM5,RPS16,CHCHD2,PTGDS,RPL19,CHD4,TPI1,LIFR,ATP5F1,STMN1,RPS25,RPL5,RPL23,FBXL16,TUBA4A,NDUFA5,ELOF1,APOE,RPL36,KIF1A,CALY,ATPIF1,COX4I1,COX7B,RPL27,NDUFA2,NDFIP1,POMP,RTN3,COX5B,PPP3CA,MAPK8IP3,TCF25,CALM2,RPL32,MDH2,NDUFB11,RPL10,RPS3,ATP5A1,SPARCL1,NRGN,UCHL1,ATP5J,TMEM55A,KIF5A,EEF1A1,ATP2B2,SON,S100B,RPL8,RP…
1	!	0.0199	2323	389	108	0.278	0.046	HPA:007030_11	hpa	31	cerebral cortex; neuronal cells[Supportive,Low]	1	LAMP2,CX3CL1,UQCRC1,HFE,MDH1,CS,NDUFB4,CAMK2A,OXCT1,CHGB,ERP29,ACO2,CST3,APLP1,CDC37,RAB3A,PTPRZ1,AP1S1,ALDOC,CPE,ATP5B,GAPDH,CHD4,LDHB,SOD2,PHACTR1,FHL2,ATP5F1,DLGAP3,SLC12A5,NDUFA1,FBXL16,TUBA4A,ATP6V1F,NDUFA5,APOE,RPL36,SULT4A1,ATPIF1,COX4I1,SNAP25,SYT11,MYH8,RTN3,RPS15A,GLUL,COX5B,FXYD6,COX17,PPP3CA,RTN1,UQCRC2,PDPK1,TCF25,NCOR1,SOD1,ATP1B1,SNAP47,RPS27A,RPL32,ATG3,LPP,VPRBP,MDH2,NDUFB11,RPL1…
1	!	0.012	1799	389	89	0.229	0.049	HPA:007030_12	hpa	31	cerebral cortex; neuronal cells[Supportive,Medium]	1	LAMP2,CX3CL1,UQCRC1,HFE,MDH1,CS,NDUFB4,CAMK2A,OXCT1,CHGB,ERP29,ACO2,CST3,CDC37,PTPRZ1,AP1S1,ALDOC,CPE,ATP5B,GAPDH,CHD4,SOD2,PHACTR1,ATP5F1,SLC12A5,NDUFA1,FBXL16,TUBA4A,ATP6V1F,NDUFA5,APOE,RPL36,SULT4A1,ATPIF1,COX4I1,SYT11,RTN3,RPS15A,GLUL,COX5B,FXYD6,COX17,PPP3CA,UQCRC2,TCF25,NCOR1,ATP1B1,RPS27A,RPL32,ATG3,VPRBP,MDH2,NDUFB11,RPL10,SEC16A,FAU,ATP5A1,NRGN,UCHL1,ATP5J,EEF1A1,ATP2B2,SON,S100B,RPL8,HI…
1	!	0.00151	782	389	50	0.129	0.064	HPA:007030_13	hpa	31	cerebral cortex; neuronal cells[Supportive,High]	2	UQCRC1,HFE,CS,NDUFB4,CAMK2A,OXCT1,ERP29,ACO2,CST3,CHD4,ATP5F1,FBXL16,TUBA4A,NDUFA5,APOE,RPL36,ATPIF1,COX4I1,RTN3,COX5B,PPP3CA,TCF25,RPL32,MDH2,NDUFB11,RPL10,ATP5A1,NRGN,UCHL1,ATP5J,EEF1A1,ATP2B2,SON,S100B,RPL8,HIST1H2AA,COX6C,HNRNPK,TUBA1A,ATP5H,NDUFS5,CHD3,NDUFA12,HSF1,NDUFA13,RPS4X,COX2,ATP5O,H2AFJ,RPL17
1	!	0.0251	1204	389	64	0.165	0.053	HPA:020020_03	hpa	25	lateral ventricle; neuronal cells[Uncertain,High]	1	RPS20,UQCRC1,CS,CAMK2A,ANAPC5,RPL3,ACO2,FZD3,RPS16,CHCHD2,CHD4,TPI1,COX6A1,PHACTR1,LIFR,RPS25,RPL23,FBXL16,TUBA4A,NDUFA5,ELOF1,APOE,RPL36,COX7B,RPL27,NDUFA2,COX5B,PPP3CA,MAPK8IP3,TCF25,RPL13A,CALM2,RPL10,ATP5A1,NRGN,UCHL1,ATP5J,TMEM55A,KIF5A,ATP2B2,S100B,RPL26,RPL9,HIST1H2AA,HNRNPK,PRDX2,NDUFS5,NSG2,RPS21,RPS7,PRNP,RPL38,ATP2A2,NRIP3,MRFAP1,CALN1,NDUFA12,NDUFA13,HNRNPAB,RPL37A,COX2,RPS28,H2AFJ,RP…
1	!	9.73e-06	1360	389	82	0.211	0.06	HPA:018020_03	hpa	11	hippocampus; neuronal cells[Uncertain,High]	1	RPS20,UQCRC1,HFE,CS,NDUFB4,CAMK2A,OXCT1,ANAPC5,RPL3,ACO2,CDS2,FZD3,RPS16,RPL19,PSMD3,CPE,CHD4,TPI1,LIFR,RPS25,RPL5,RPL23,TUBA4A,NDUFA5,SHC2,APOE,RPL36,KIF1A,COX4I1,COX7B,RPL27,NDUFA2,RTN3,COX5B,MTCH1,PPP3CA,MAPK8IP3,TCF25,RPL13A,MDH2,NDUFB11,RPL10,RPL7,RPS3,ATP5A1,SPARCL1,NRGN,UCHL1,ATP5J,TMEM55A,KIF5A,SON,S100B,RPL8,RPL26,RPL9,HIST1H2AA,RPS14,COX6C,HNRNPK,RPL13,PRDX2,ATP5H,NDUFS5,NSG2,RPS21,RPS7…
1	!	0.000833	2218	389	110	0.283	0.05	HPA:018020_11	hpa	11	hippocampus; neuronal cells[Supportive,Low]	1	LAMP2,CX3CL1,UQCRC1,HFE,MDH1,CS,NDUFB4,YBX1,CAMK2A,OXCT1,CHGB,ERP29,ACO2,SLC32A1,CST3,PCSK1N,APLP1,CDC37,RAB3A,PTPRZ1,AP1S1,ALDOC,CPE,ATP5B,GAPDH,CHD4,LDHB,SOD2,PHACTR1,ATP5F1,DLGAP3,PLP1,NDUFA1,FBXL16,TUBA4A,ATP6V1F,NDUFA5,APOE,RPL36,SULT4A1,ATPIF1,COX4I1,SNAP25,SYT11,MYH8,RTN3,RPS15A,GLUL,COX5B,TUBB2A,COX17,PPP3CA,RTN1,UQCRC2,PDPK1,TCF25,NCOR1,SOD1,ATP1B1,SNAP47,RPS27A,RPL32,ATG3,LPP,VPRBP,MDH2…
1	!	0.000126	1587	389	88	0.226	0.055	HPA:018020_12	hpa	11	hippocampus; neuronal cells[Supportive,Medium]	2	LAMP2,CX3CL1,UQCRC1,HFE,MDH1,CS,NDUFB4,YBX1,CAMK2A,OXCT1,CHGB,ERP29,ACO2,CST3,APLP1,CDC37,RAB3A,ALDOC,CPE,ATP5B,GAPDH,CHD4,SOD2,PHACTR1,ATP5F1,NDUFA1,FBXL16,TUBA4A,ATP6V1F,NDUFA5,APOE,RPL36,COX4I1,SYT11,RTN3,RPS15A,COX5B,COX17,PPP3CA,UQCRC2,PDPK1,TCF25,NCOR1,SOD1,ATP1B1,RPL32,ATG3,VPRBP,MDH2,NDUFB11,RPL10,SEC16A,FAU,ALDOA,ATP5A1,THY1,NRGN,UCHL1,ATP5J,TSPAN7,EEF1A1,ATP2B2,SON,S100B,RPL8,HIST1H2AA,…
1	!	0.000196	543	389	41	0.105	0.076	HPA:018020_13	hpa	11	hippocampus; neuronal cells[Supportive,High]	3	UQCRC1,HFE,CS,NDUFB4,CAMK2A,OXCT1,ACO2,CPE,CHD4,TUBA4A,NDUFA5,APOE,RPL36,COX4I1,RTN3,COX5B,PPP3CA,TCF25,MDH2,NDUFB11,RPL10,ATP5A1,NRGN,UCHL1,ATP5J,SON,S100B,RPL8,HIST1H2AA,COX6C,HNRNPK,ATP5H,NDUFS5,NSG2,COX5A,NDUFA12,NDUFA13,COX2,ATP5O,H2AFJ,RPL17
1	!	0.0247	405	389	29	0.075	0.072	HPA:006020_13	hpa	37	cerebellum; cells in granular layer[Supportive,High]	1	NDUFB4,CAMK2A,OXCT1,ACO2,ATP1A3,NDUFA1,ATP6V1F,NDUFA5,RTN3,COX5B,FXYD6,COX17,ATP1B1,MDH2,NDUFB11,ATP5A1,ATP5J,ATP2B2,S100B,HIST1H2AA,COX6C,HNRNPK,ATP5H,NDUFS5,UQCRH,NDUFA13,COX2,ATP5O,H2AFJ
1	!	0.00495	977	389	57	0.147	0.058	HPA:020010_12	hpa	52	lateral ventricle; glial cells[Supportive,Medium]	1	LAMP2,CX3CL1,UQCRC1,CS,NDUFB4,YBX1,CAMK2A,ERP29,ACO2,CST3,CORO1A,APLP1,PTPRZ1,ALDOC,SLC1A2,ATP5B,GAPDH,CHD4,SOD2,DLGAP3,TUBA4A,APOE,RPL36,RTN3,GLUL,COX5B,PDPK1,TCF25,SOD1,RPS27A,ATG3,MDH2,NDUFB11,RPL10,GSN,SEC16A,QDPR,ATP5A1,NRGN,ATP5J,EEF1A1,ATP2B2,SON,S100B,RPL8,HIST1H2AA,HNRNPK,NDRG2,NDUFB8,ATP5H,UBB,NDUFA12,HSF1,NDUFA13,MBP,COX2,H2AFJ
1	!	3.19e-09	1527	389	99	0.254	0.065	HPA:007040_11	hpa	45	cerebral cortex; neuropil[Supportive,Low]	1	CX3CL1,UQCRC1,HFE,MDH1,CS,SYT1,CAMK2A,OXCT1,CHGB,ERP29,ACO2,SLC32A1,CST3,PCSK1N,CORO1A,APLP1,CDC37,ATP1A3,RAB3A,PTPRZ1,AP1S1,ALDOC,CPE,SLC1A2,CD81,ATP5B,GAPDH,LDHB,SOD2,PHACTR1,ATP5F1,DLGAP3,PLP1,SLC12A5,NDUFA1,FBXL16,TUBA4A,ATP6V1F,NDUFA5,APOE,SULT4A1,ATPIF1,COX4I1,SNAP25,SYT11,RTN3,RPS15A,GLUL,COX5B,TUBB2A,FXYD6,PPP3CA,RTN1,UQCRC2,PDPK1,TCF25,SOD1,ATP1B1,ATG3,VPRBP,MDH2,NDUFB11,RPL10,GSN,ALDOA,…
1	!	6.81e-12	834	389	72	0.185	0.086	HPA:007040_12	hpa	45	cerebral cortex; neuropil[Supportive,Medium]	2	UQCRC1,MDH1,CS,SYT1,CAMK2A,OXCT1,ERP29,ACO2,SLC32A1,CST3,PCSK1N,CORO1A,APLP1,CDC37,ATP1A3,RAB3A,PTPRZ1,ALDOC,CPE,SLC1A2,CD81,ATP5B,LDHB,SOD2,PHACTR1,DLGAP3,PLP1,SLC12A5,NDUFA1,FBXL16,TUBA4A,ATP6V1F,NDUFA5,ATPIF1,SNAP25,SYT11,RTN3,RPS15A,GLUL,COX5B,TUBB2A,FXYD6,PPP3CA,RTN1,ATP1B1,ATG3,MDH2,NDUFB11,ALDOA,ATP5A1,THY1,NRGN,UCHL1,ATP5J,TSPAN7,ATP2B2,S100B,COX6C,NDRG2,CKB,TUBA1A,ATP5H,MOBP,NDUFS5,PRNP,…
1	!	7.66e-07	146	389	22	0.057	0.151	HPA:007040_13	hpa	45	cerebral cortex; neuropil[Supportive,High]	1	CAMK2A,ATP1A3,RAB3A,PTPRZ1,SLC1A2,PLP1,TUBA4A,NDUFA5,SNAP25,RTN3,GLUL,COX5B,FXYD6,ATP1B1,ATP5A1,ATP5J,ATP2B2,S100B,NDRG2,TUBA1A,COX5A,COX2
1	!	3.7e-31	128	389	56	0.144	0.438	KEGG:03010	keg	29	Ribosome	1	RPS20,RPL6,RPLP0,RPL3,RPS16,RPS19,RPL18A,RPL19,RPL34,RPS13,RPS12,RPS25,RPL5,RPL23,RPL36,RPL27,RPS15A,RPLP1,RPS24,RPS2,RPS11,RPL13A,RPL11,RPS8,RPS27A,RPL32,RPL37,RPL10,RPL7,RPL7A,RPS3,FAU,RPL8,RPL26,RPL9,RPS14,RPL13,RPS21,RPS7,RPL38,RPLP2,RPS27,RPL35A,RPS23,RPL37A,RPL12,RPS4X,RPL23A,RPL39,RPS29,UBA52,RPL41,RPS18,RPS28,RPL36A,RPL17
1	!	7.93e-27	118	389	50	0.129	0.424	KEGG:00190	keg	21	Oxidative phosphorylation	1	UQCRC1,NDUFB4,NDUFB2,NDUFB7,ATP5B,COX6A1,COX7A2,ATP5F1,ATP5E,NDUFA1,UQCR11,ATP6V1F,NDUFA5,COX4I1,COX7B,NDUFA2,COX5B,COX17,UQCRC2,NDUFB10,NDUFB11,NDUFB9,NDUFC2,ATP5A1,ATP5G3,ATP5J,COX6A2,ATP5G1,COX7A1,UQCRQ,COX6C,ATP5C1,NDUFB8,NDUFV1,ATP5H,NDUFS5,UQCRH,COX8A,COX5A,UQCR10,NDUFA12,NDUFA13,NDUFA4,COX2,CYTB,ND4,ATP6,ATP5J2,ATP5O,NDUFA7
1	!	2.37e-10	139	389	35	0.09	0.252	KEGG:04932	keg	40	Non-alcoholic fatty liver disease (NAFLD)	1	UQCRC1,NDUFB4,NDUFB2,NDUFB7,COX6A1,COX7A2,NDUFA1,UQCR11,NDUFA5,COX4I1,COX7B,NDUFA2,COX5B,UQCRC2,NDUFB10,NDUFB11,NDUFB9,NDUFC2,COX6A2,COX7A1,UQCRQ,COX6C,NDUFB8,NDUFV1,NDUFS5,UQCRH,COX8A,COX5A,UQCR10,NDUFA12,NDUFA13,NDUFA4,COX2,CYTB,NDUFA7
1	!	3.56e-20	163	389	51	0.131	0.313	KEGG:05016	keg	8	Huntington's disease	1	UQCRC1,NDUFB4,NDUFB2,NDUFB7,PPARGC1A,ATP5B,COX6A1,SOD2,COX7A2,ATP5F1,ATP5E,NDUFA1,UQCR11,NDUFA5,COX4I1,COX7B,NDUFA2,COX5B,UQCRC2,NDUFB10,SOD1,NDUFB11,NDUFB9,NDUFC2,SLC25A4,ATP5A1,ATP5G3,ATP5J,COX6A2,ATP5G1,COX7A1,UQCRQ,COX6C,ATP5C1,NDUFB8,NDUFV1,ATP5H,NDUFS5,UQCRH,COX8A,COX5A,UQCR10,NDUFA12,NDUFA13,NDUFA4,COX2,CYTB,ATP6,VDAC1,ATP5O,NDUFA7
1	!	3.07e-26	126	389	51	0.131	0.405	KEGG:05012	keg	14	Parkinson's disease	1	UQCRC1,NDUFB4,NDUFB2,NDUFB7,ATP5B,COX6A1,COX7A2,ATP5F1,ATP5E,NDUFA1,UQCR11,NDUFA5,COX4I1,COX7B,NDUFA2,COX5B,UQCRC2,NDUFB10,NDUFB11,NDUFB9,NDUFC2,SLC25A4,ATP5A1,UCHL1,ATP5G3,ATP5J,COX6A2,ATP5G1,COX7A1,UQCRQ,COX6C,ATP5C1,NDUFB8,NDUFV1,ATP5H,NDUFS5,UBB,UQCRH,COX8A,COX5A,UQCR10,NDUFA12,NDUFA13,NDUFA4,COX2,CYTB,ND4,ATP6,VDAC1,ATP5O,NDUFA7
1	!	4.56e-22	162	389	53	0.136	0.327	KEGG:05010	keg	39	Alzheimer's disease	1	UQCRC1,NDUFB4,NDUFB2,NDUFB7,ATP5B,GAPDH,COX6A1,COX7A2,ATP5F1,ATP5E,NDUFA1,UQCR11,NDUFA5,APOE,COX4I1,COX7B,NDUFA2,RTN3,COX5B,PPP3CA,UQCRC2,NDUFB10,CALM2,NDUFB11,NDUFB9,NDUFC2,ATP5A1,ATP5G3,ATP5J,COX6A2,ATP5G1,COX7A1,UQCRQ,COX6C,ATP5C1,NDUFB8,NDUFV1,ATP5H,NDUFS5,UQCRH,ATP2A2,COX8A,COX5A,UQCR10,NDUFA12,NDUFA13,MAPT,NDUFA4,COX2,CYTB,ATP6,ATP5O,NDUFA7
1	!	8.5e-14	75	389	29	0.075	0.387	KEGG:04260	keg	12	Cardiac muscle contraction	1	UQCRC1,ATP1A3,MYL2,COX6A1,COX7A2,TNNT2,UQCR11,TNNI3,COX4I1,COX7B,COX5B,TPM1,UQCRC2,ATP1B1,COX6A2,ACTC1,MYL3,COX7A1,ATP1A1,UQCRQ,COX6C,UQCRH,ATP2A2,COX8A,COX5A,UQCR10,MYH6,COX2,CYTB
1	!	0.000155	13	389	9	0.023	0.692	OMIM:105650	omi	38	Diamond-Blackfan Anemia	1	RPS19,RPL5,RPS24,RPL11,RPL26,RPS7,RPL35A,RPS29,RPS28
1	!	0.0381	1335	389	92	0.237	0.069	REAC:74160	rea	2	Gene Expression	1	RPS20,LARS2,RFC2,YBX1,HSP90AA1,RPL6,RPLP0,RPL3,TCEB2,RPS16,RPS19,RPL18A,RPL19,PSMD3,RPL34,HSPA8,RPS13,CHD4,COX6A1,RPS12,RPS25,RPL5,RPL23,YWHAH,APOE,RPL36,COX4I1,COX7B,RPL27,RPS15A,COX5B,RPLP1,RPS24,RPS2,PDPK1,NCOR1,RPS11,RPL13A,RPL11,RPS8,RPS27A,RPL32,RPL37,RPL10,RPL7,RPL7A,RPS3,FAU,UBC,NUP205,EEF1A1,RPL8,RPL26,NOL9,RPL9,RPS14,COX6C,HNRNPK,RPL13,PRDX2,CHD3,UBB,RPS21,RPS7,RPL38,NPPA,COX8A,RPLP2,RP…
1	!	8.43e-33	188	389	61	0.157	0.324	REAC:72312	rea	2	rRNA processing	2	RPS20,RPL6,RPLP0,RPL3,RPS16,RPS19,RPL18A,RPL19,RPL34,RPS13,RPS12,RPS25,RPL5,RPL23,RPL36,RPL27,RPS15A,RPLP1,RPS24,RPS2,RPS11,RPL13A,RPL11,RPS8,RPS27A,RPL32,RPL37,RPL10,RPL7,RPL7A,RPS3,FAU,RPL8,RPL26,NOL9,RPL9,RPS14,RPL13,RPS21,RPS7,RPL38,RPLP2,RPS27,RPL35A,RPS23,RPL37A,RPL12,RPS4X,RPL23A,COX2,CYTB,ND4,ATP6,RPL39,RPS29,UBA52,RPL41,RPS18,RPS28,RPL36A,RPL17
1	!	1.53e-42	111	389	56	0.144	0.505	REAC:927802	rea	2	Nonsense-Mediated Decay (NMD)	2	RPS20,RPL6,RPLP0,RPL3,RPS16,RPS19,RPL18A,RPL19,RPL34,RPS13,RPS12,RPS25,RPL5,RPL23,RPL36,RPL27,RPS15A,RPLP1,RPS24,RPS2,RPS11,RPL13A,RPL11,RPS8,RPS27A,RPL32,RPL37,RPL10,RPL7,RPL7A,RPS3,FAU,RPL8,RPL26,RPL9,RPS14,RPL13,RPS21,RPS7,RPL38,RPLP2,RPS27,RPL35A,RPS23,RPL37A,RPL12,RPS4X,RPL23A,RPL39,RPS29,UBA52,RPL41,RPS18,RPS28,RPL36A,RPL17
1	!	1.53e-42	111	389	56	0.144	0.505	REAC:975957	rea	2	Nonsense Mediated Decay (NMD) enhanced by the Exon Junction Complex (EJC)	3	RPS20,RPL6,RPLP0,RPL3,RPS16,RPS19,RPL18A,RPL19,RPL34,RPS13,RPS12,RPS25,RPL5,RPL23,RPL36,RPL27,RPS15A,RPLP1,RPS24,RPS2,RPS11,RPL13A,RPL11,RPS8,RPS27A,RPL32,RPL37,RPL10,RPL7,RPL7A,RPS3,FAU,RPL8,RPL26,RPL9,RPS14,RPL13,RPS21,RPS7,RPL38,RPLP2,RPS27,RPL35A,RPS23,RPL37A,RPL12,RPS4X,RPL23A,RPL39,RPS29,UBA52,RPL41,RPS18,RPS28,RPL36A,RPL17
1	!	1.96e-48	93	389	56	0.144	0.602	REAC:975956	rea	2	Nonsense Mediated Decay (NMD) independent of the Exon Junction Complex (EJC)	3	RPS20,RPL6,RPLP0,RPL3,RPS16,RPS19,RPL18A,RPL19,RPL34,RPS13,RPS12,RPS25,RPL5,RPL23,RPL36,RPL27,RPS15A,RPLP1,RPS24,RPS2,RPS11,RPL13A,RPL11,RPS8,RPS27A,RPL32,RPL37,RPL10,RPL7,RPL7A,RPS3,FAU,RPL8,RPL26,RPL9,RPS14,RPL13,RPS21,RPS7,RPL38,RPLP2,RPS27,RPL35A,RPS23,RPL37A,RPL12,RPS4X,RPL23A,RPL39,RPS29,UBA52,RPL41,RPS18,RPS28,RPL36A,RPL17
1	!	0.00244	1264	389	93	0.239	0.074	REAC:392499	rea	2	Metabolism of proteins	1	RPS20,CS,DYNLL1,RPL6,RPLP0,RPL3,ACO2,CST3,ZDHHC2,RPS16,RPS19,RPL18A,CHCHD2,RPL19,PSMD3,CPE,RPL34,RPS13,ATP5B,RPS12,RPS25,RPL5,STAMBP,RPL23,TUBA4A,RPL36,RPL27,ARF3,RPS15A,TUBB2A,RPLP1,RPS24,COX17,MFGE8,RPS2,RPS11,RPL13A,RPL11,RPS8,RPS27A,RPL32,RPL37,SLC30A5,RPL10,RPL7,GSN,RPL7A,SEC16A,RPS3,FAU,UBC,SLC25A4,ATP5A1,UCHL1,NUP205,KIF5A,EEF1A1,ATP5G1,RPL8,RPL26,RPL9,HIST1H2AA,RPS14,HNRNPK,RPL13,TUBA1A,K…
1	!	1.37e-35	152	389	58	0.149	0.382	REAC:72766	rea	2	Translation	2	RPS20,RPL6,RPLP0,RPL3,RPS16,RPS19,RPL18A,RPL19,RPL34,RPS13,RPS12,RPS25,RPL5,RPL23,RPL36,RPL27,RPS15A,RPLP1,RPS24,RPS2,RPS11,RPL13A,RPL11,RPS8,RPS27A,RPL32,RPL37,RPL10,RPL7,RPL7A,RPS3,FAU,EEF1A1,RPL8,RPL26,RPL9,RPS14,RPL13,RPS21,RPS7,RPL38,RPLP2,RPS27,RPL35A,RPS23,RPL37A,RPL12,RPS4X,RPL23A,RPL39,RPS29,UBA52,RPL41,RPS18,RPS28,RPL36A,EEF1G,RPL17
1	!	3.31e-49	91	389	56	0.144	0.615	REAC:72764	rea	2	Eukaryotic Translation Termination	3	RPS20,RPL6,RPLP0,RPL3,RPS16,RPS19,RPL18A,RPL19,RPL34,RPS13,RPS12,RPS25,RPL5,RPL23,RPL36,RPL27,RPS15A,RPLP1,RPS24,RPS2,RPS11,RPL13A,RPL11,RPS8,RPS27A,RPL32,RPL37,RPL10,RPL7,RPL7A,RPS3,FAU,RPL8,RPL26,RPL9,RPS14,RPL13,RPS21,RPS7,RPL38,RPLP2,RPS27,RPL35A,RPS23,RPL37A,RPL12,RPS4X,RPL23A,RPL39,RPS29,UBA52,RPL41,RPS18,RPS28,RPL36A,RPL17
1	!	3.66e-41	116	389	56	0.144	0.483	REAC:72613	rea	2	Eukaryotic Translation Initiation	3	RPS20,RPL6,RPLP0,RPL3,RPS16,RPS19,RPL18A,RPL19,RPL34,RPS13,RPS12,RPS25,RPL5,RPL23,RPL36,RPL27,RPS15A,RPLP1,RPS24,RPS2,RPS11,RPL13A,RPL11,RPS8,RPS27A,RPL32,RPL37,RPL10,RPL7,RPL7A,RPS3,FAU,RPL8,RPL26,RPL9,RPS14,RPL13,RPS21,RPS7,RPL38,RPLP2,RPS27,RPL35A,RPS23,RPL37A,RPL12,RPS4X,RPL23A,RPL39,RPS29,UBA52,RPL41,RPS18,RPS28,RPL36A,RPL17
1	!	2.05e-43	108	389	56	0.144	0.519	REAC:156827	rea	2	L13a-mediated translational silencing of Ceruloplasmin expression	4	RPS20,RPL6,RPLP0,RPL3,RPS16,RPS19,RPL18A,RPL19,RPL34,RPS13,RPS12,RPS25,RPL5,RPL23,RPL36,RPL27,RPS15A,RPLP1,RPS24,RPS2,RPS11,RPL13A,RPL11,RPS8,RPS27A,RPL32,RPL37,RPL10,RPL7,RPL7A,RPS3,FAU,RPL8,RPL26,RPL9,RPS14,RPL13,RPS21,RPS7,RPL38,RPLP2,RPS27,RPL35A,RPS23,RPL37A,RPL12,RPS4X,RPL23A,RPL39,RPS29,UBA52,RPL41,RPS18,RPS28,RPL36A,RPL17
1	!	3.66e-41	116	389	56	0.144	0.483	REAC:72737	rea	2	Cap-dependent Translation Initiation	4	RPS20,RPL6,RPLP0,RPL3,RPS16,RPS19,RPL18A,RPL19,RPL34,RPS13,RPS12,RPS25,RPL5,RPL23,RPL36,RPL27,RPS15A,RPLP1,RPS24,RPS2,RPS11,RPL13A,RPL11,RPS8,RPS27A,RPL32,RPL37,RPL10,RPL7,RPL7A,RPS3,FAU,RPL8,RPL26,RPL9,RPS14,RPL13,RPS21,RPS7,RPL38,RPLP2,RPS27,RPL35A,RPS23,RPL37A,RPL12,RPS4X,RPL23A,RPL39,RPS29,UBA52,RPL41,RPS18,RPS28,RPL36A,RPL17
1	!	2.9e-15	50	389	23	0.059	0.46	REAC:72695	rea	2	Formation of the ternary complex, and subsequently, the 43S complex	5	RPS20,RPS16,RPS19,RPS13,RPS12,RPS25,RPS15A,RPS24,RPS2,RPS11,RPS8,RPS27A,RPS3,FAU,RPS14,RPS21,RPS7,RPS27,RPS23,RPS4X,RPS29,RPS18,RPS28
1	!	1.04e-13	57	389	23	0.059	0.404	REAC:72702	rea	2	Ribosomal scanning and start codon recognition	5	RPS20,RPS16,RPS19,RPS13,RPS12,RPS25,RPS15A,RPS24,RPS2,RPS11,RPS8,RPS27A,RPS3,FAU,RPS14,RPS21,RPS7,RPS27,RPS23,RPS4X,RPS29,RPS18,RPS28
1	!	1.66e-13	58	389	23	0.059	0.397	REAC:72662	rea	2	Activation of the mRNA upon binding of the cap-binding complex and eIFs, and subsequent binding to 43S	5	RPS20,RPS16,RPS19,RPS13,RPS12,RPS25,RPS15A,RPS24,RPS2,RPS11,RPS8,RPS27A,RPS3,FAU,RPS14,RPS21,RPS7,RPS27,RPS23,RPS4X,RPS29,RPS18,RPS28
1	!	1.04e-13	57	389	23	0.059	0.404	REAC:72649	rea	2	Translation initiation complex formation	6	RPS20,RPS16,RPS19,RPS13,RPS12,RPS25,RPS15A,RPS24,RPS2,RPS11,RPS8,RPS27A,RPS3,FAU,RPS14,RPS21,RPS7,RPS27,RPS23,RPS4X,RPS29,RPS18,RPS28
1	!	2.8e-46	99	389	56	0.144	0.566	REAC:72689	rea	2	Formation of a pool of free 40S subunits	5	RPS20,RPL6,RPLP0,RPL3,RPS16,RPS19,RPL18A,RPL19,RPL34,RPS13,RPS12,RPS25,RPL5,RPL23,RPL36,RPL27,RPS15A,RPLP1,RPS24,RPS2,RPS11,RPL13A,RPL11,RPS8,RPS27A,RPL32,RPL37,RPL10,RPL7,RPL7A,RPS3,FAU,RPL8,RPL26,RPL9,RPS14,RPL13,RPS21,RPS7,RPL38,RPLP2,RPS27,RPL35A,RPS23,RPL37A,RPL12,RPS4X,RPL23A,RPL39,RPS29,UBA52,RPL41,RPS18,RPS28,RPL36A,RPL17
1	!	4.05e-43	109	389	56	0.144	0.514	REAC:72706	rea	2	GTP hydrolysis and joining of the 60S ribosomal subunit	5	RPS20,RPL6,RPLP0,RPL3,RPS16,RPS19,RPL18A,RPL19,RPL34,RPS13,RPS12,RPS25,RPL5,RPL23,RPL36,RPL27,RPS15A,RPLP1,RPS24,RPS2,RPS11,RPL13A,RPL11,RPS8,RPS27A,RPL32,RPL37,RPL10,RPL7,RPL7A,RPS3,FAU,RPL8,RPL26,RPL9,RPS14,RPL13,RPS21,RPS7,RPL38,RPLP2,RPS27,RPL35A,RPS23,RPL37A,RPL12,RPS4X,RPL23A,RPL39,RPS29,UBA52,RPL41,RPS18,RPS28,RPL36A,RPL17
1	!	2.19e-52	91	389	58	0.149	0.637	REAC:156842	rea	2	Eukaryotic Translation Elongation	3	RPS20,RPL6,RPLP0,RPL3,RPS16,RPS19,RPL18A,RPL19,RPL34,RPS13,RPS12,RPS25,RPL5,RPL23,RPL36,RPL27,RPS15A,RPLP1,RPS24,RPS2,RPS11,RPL13A,RPL11,RPS8,RPS27A,RPL32,RPL37,RPL10,RPL7,RPL7A,RPS3,FAU,EEF1A1,RPL8,RPL26,RPL9,RPS14,RPL13,RPS21,RPS7,RPL38,RPLP2,RPS27,RPL35A,RPS23,RPL37A,RPL12,RPS4X,RPL23A,RPL39,RPS29,UBA52,RPL41,RPS18,RPS28,RPL36A,EEF1G,RPL17
1	!	1.79e-52	87	389	57	0.147	0.655	REAC:156902	rea	2	Peptide chain elongation	4	RPS20,RPL6,RPLP0,RPL3,RPS16,RPS19,RPL18A,RPL19,RPL34,RPS13,RPS12,RPS25,RPL5,RPL23,RPL36,RPL27,RPS15A,RPLP1,RPS24,RPS2,RPS11,RPL13A,RPL11,RPS8,RPS27A,RPL32,RPL37,RPL10,RPL7,RPL7A,RPS3,FAU,EEF1A1,RPL8,RPL26,RPL9,RPS14,RPL13,RPS21,RPS7,RPL38,RPLP2,RPS27,RPL35A,RPS23,RPL37A,RPL12,RPS4X,RPL23A,RPL39,RPS29,UBA52,RPL41,RPS18,RPS28,RPL36A,RPL17
1	!	4.05e-43	109	389	56	0.144	0.514	REAC:1799339	rea	2	SRP-dependent cotranslational protein targeting to membrane	3	RPS20,RPL6,RPLP0,RPL3,RPS16,RPS19,RPL18A,RPL19,RPL34,RPS13,RPS12,RPS25,RPL5,RPL23,RPL36,RPL27,RPS15A,RPLP1,RPS24,RPS2,RPS11,RPL13A,RPL11,RPS8,RPS27A,RPL32,RPL37,RPL10,RPL7,RPL7A,RPS3,FAU,RPL8,RPL26,RPL9,RPS14,RPL13,RPS21,RPS7,RPL38,RPLP2,RPS27,RPL35A,RPS23,RPL37A,RPL12,RPS4X,RPL23A,RPL39,RPS29,UBA52,RPL41,RPS18,RPS28,RPL36A,RPL17
1	!	0.019	75	389	13	0.033	0.173	REAC:70326	rea	13	Glucose metabolism	1	MDH1,PGK1,ALDOC,GAPDH,TPI1,CALM2,RPS27A,MDH2,ALDOA,UBC,UBB,PGAM1,UBA52
1	!	0.0138	28	389	8	0.021	0.286	REAC:70263	rea	13	Gluconeogenesis	2	MDH1,PGK1,ALDOC,GAPDH,TPI1,MDH2,ALDOA,PGAM1
1	!	7.95e-12	1876	389	155	0.398	0.083	REAC:1430728	rea	6	Metabolism	1	RPS20,UQCRC1,MDH1,CS,NDUFB4,HSP90AA1,OXCT1,GSTP1,RPL6,RPLP0,NDUFB2,NDUFB7,RPL3,ACO2,CDS2,PGK1,RPS16,RPS19,RPL18A,PTGDS,RPL19,PSMD3,ALDOC,RPL34,PPARGC1A,PITPNM1,RPS13,ATP5B,GAPDH,TPI1,LDHB,COX6A1,SERINC1,ACOT13,RPS12,FHL2,ATP5F1,RPS25,FABP3,RPL5,ATP5E,NDUFA1,RPL23,UQCR11,NDUFA5,SAT1,APOE,RPL36,SULT4A1,COX4I1,COX7B,RPL27,NDUFA2,CKMT2,SNAP25,GSTM1,ARF3,LDHA,RPS15A,GLUL,COX5B,RPLP1,ITPKA,RPS24,UQCRC2…
1	!	4.59e-19	339	389	63	0.162	0.186	REAC:71291	rea	6	Metabolism of amino acids and derivatives	2	RPS20,RPL6,RPLP0,RPL3,RPS16,RPS19,RPL18A,RPL19,PSMD3,RPL34,RPS13,SERINC1,RPS12,RPS25,RPL5,RPL23,SAT1,RPL36,RPL27,CKMT2,RPS15A,GLUL,RPLP1,RPS24,RPS2,RPS11,RPL13A,RPL11,RPS8,RPS27A,RPL32,RPL37,RPL10,RPL7,RPL7A,RPS3,FAU,QDPR,RPL8,RPL26,RPL9,RPS14,CKB,RPL13,RPS21,RPS7,RPL38,RPLP2,RPS27,RPL35A,RPS23,RPL37A,RPL12,RPS4X,RPL23A,RPL39,RPS29,UBA52,RPL41,RPS18,RPS28,RPL36A,RPL17
1	!	1.05e-41	114	389	56	0.144	0.491	REAC:2408522	rea	6	Selenoamino acid metabolism	3	RPS20,RPL6,RPLP0,RPL3,RPS16,RPS19,RPL18A,RPL19,RPL34,RPS13,RPS12,RPS25,RPL5,RPL23,RPL36,RPL27,RPS15A,RPLP1,RPS24,RPS2,RPS11,RPL13A,RPL11,RPS8,RPS27A,RPL32,RPL37,RPL10,RPL7,RPL7A,RPS3,FAU,RPL8,RPL26,RPL9,RPS14,RPL13,RPS21,RPS7,RPL38,RPLP2,RPS27,RPL35A,RPS23,RPL37A,RPL12,RPS4X,RPL23A,RPL39,RPS29,UBA52,RPL41,RPS18,RPS28,RPL36A,RPL17
1	!	1.33e-49	90	389	56	0.144	0.622	REAC:2408557	rea	6	Selenocysteine synthesis	4	RPS20,RPL6,RPLP0,RPL3,RPS16,RPS19,RPL18A,RPL19,RPL34,RPS13,RPS12,RPS25,RPL5,RPL23,RPL36,RPL27,RPS15A,RPLP1,RPS24,RPS2,RPS11,RPL13A,RPL11,RPS8,RPS27A,RPL32,RPL37,RPL10,RPL7,RPL7A,RPS3,FAU,RPL8,RPL26,RPL9,RPS14,RPL13,RPS21,RPS7,RPL38,RPLP2,RPS27,RPL35A,RPS23,RPL37A,RPL12,RPS4X,RPL23A,RPL39,RPS29,UBA52,RPL41,RPS18,RPS28,RPL36A,RPL17
1	!	3.1e-27	149	389	50	0.129	0.336	REAC:1428517	rea	6	The citric acid (TCA) cycle and respiratory electron transport	2	UQCRC1,CS,NDUFB4,NDUFB2,NDUFB7,ACO2,ATP5B,LDHB,COX6A1,ATP5F1,ATP5E,NDUFA1,UQCR11,NDUFA5,COX4I1,COX7B,NDUFA2,LDHA,COX5B,UQCRC2,NDUFB10,MDH2,NDUFB11,NDUFB9,NDUFC2,ATP5A1,ATP5G3,ATP5J,ATP5G1,UQCRQ,COX6C,ATP5C1,NDUFB8,NDUFV1,ATP5H,NDUFS5,UQCRH,COX8A,COX5A,UQCR10,NDUFA12,NDUFA13,NDUFA4,COX2,CYTB,ND4,ATP6,ATP5J2,ATP5O,NDUFA7
1	!	4.29e-29	108	389	45	0.116	0.417	REAC:163200	rea	6	Respiratory electron transport, ATP synthesis by chemiosmotic coupling, and heat production by uncoupling proteins.	3	UQCRC1,NDUFB4,NDUFB2,NDUFB7,ATP5B,COX6A1,ATP5F1,ATP5E,NDUFA1,UQCR11,NDUFA5,COX4I1,COX7B,NDUFA2,COX5B,UQCRC2,NDUFB10,NDUFB11,NDUFB9,NDUFC2,ATP5A1,ATP5G3,ATP5J,ATP5G1,UQCRQ,COX6C,ATP5C1,NDUFB8,NDUFV1,ATP5H,NDUFS5,UQCRH,COX8A,COX5A,UQCR10,NDUFA12,NDUFA13,NDUFA4,COX2,CYTB,ND4,ATP6,ATP5J2,ATP5O,NDUFA7
1	!	2.67e-19	87	389	33	0.085	0.379	REAC:611105	rea	6	Respiratory electron transport	4	UQCRC1,NDUFB4,NDUFB2,NDUFB7,COX6A1,NDUFA1,UQCR11,NDUFA5,COX4I1,COX7B,NDUFA2,COX5B,UQCRC2,NDUFB10,NDUFB11,NDUFB9,NDUFC2,UQCRQ,COX6C,NDUFB8,NDUFV1,NDUFS5,UQCRH,COX8A,COX5A,UQCR10,NDUFA12,NDUFA13,NDUFA4,COX2,CYTB,ND4,NDUFA7
1	!	3.23e-09	45	389	17	0.044	0.378	REAC:6799198	rea	6	Complex I biogenesis	5	NDUFB4,NDUFB2,NDUFB7,NDUFA1,NDUFA5,NDUFA2,NDUFB10,NDUFB11,NDUFB9,NDUFC2,NDUFB8,NDUFV1,NDUFS5,NDUFA12,NDUFA13,ND4,NDUFA7
1	!	7.42e-11	16	389	12	0.031	0.75	REAC:163210	rea	6	Formation of ATP by chemiosmotic coupling	4	ATP5B,ATP5F1,ATP5E,ATP5A1,ATP5G3,ATP5J,ATP5G1,ATP5C1,ATP5H,ATP6,ATP5J2,ATP5O
1	!	2.84e-07	783	389	76	0.195	0.097	REAC:1643685	rea	17	Disease	1	RPS20,SYT1,HSP90AA1,RPL6,RPLP0,HSP90AB1,RPL3,TCEB2,RPS16,RPS19,CDC37,RPL18A,AP1S1,RPL19,PSMD3,RPL34,RPS13,SOD2,RPS12,RPS25,RPL5,RPL23,RPL36,RPL27,SNAP25,RPS15A,RPLP1,STRA6,RPS24,RPS2,PDPK1,NCOR1,RPS11,RPL13A,RPL11,RPS8,CALM2,RPS27A,RPL32,RPL37,RPL10,RPL7,RPL7A,RPS3,FAU,UBC,SLC25A4,NUP205,RPL8,RPL26,RPL9,RPS14,RPL13,PRDX2,UBB,RPS21,RPS7,RPL38,RPLP2,RPS27,CD28,RPL35A,RPS23,NCOR2,RPL37A,RPL12,RPS4X,…
1	!	3.51e-23	344	389	69	0.177	0.201	REAC:5663205	rea	17	Infectious disease	2	RPS20,SYT1,HSP90AA1,RPL6,RPLP0,HSP90AB1,RPL3,TCEB2,RPS16,RPS19,RPL18A,AP1S1,RPL19,PSMD3,RPL34,RPS13,RPS12,RPS25,RPL5,RPL23,RPL36,RPL27,SNAP25,RPS15A,RPLP1,RPS24,RPS2,RPS11,RPL13A,RPL11,RPS8,CALM2,RPS27A,RPL32,RPL37,RPL10,RPL7,RPL7A,RPS3,FAU,UBC,SLC25A4,NUP205,RPL8,RPL26,RPL9,RPS14,RPL13,UBB,RPS21,RPS7,RPL38,RPLP2,RPS27,CD28,RPL35A,RPS23,RPL37A,RPL12,RPS4X,RPL23A,RPL39,RPS29,UBA52,RPL41,RPS18,RPS2…
1	!	1.46e-36	147	389	58	0.149	0.395	REAC:168254	rea	17	Influenza Infection	3	RPS20,HSP90AA1,RPL6,RPLP0,RPL3,RPS16,RPS19,RPL18A,RPL19,RPL34,RPS13,RPS12,RPS25,RPL5,RPL23,RPL36,RPL27,RPS15A,RPLP1,RPS24,RPS2,RPS11,RPL13A,RPL11,RPS8,RPS27A,RPL32,RPL37,RPL10,RPL7,RPL7A,RPS3,FAU,NUP205,RPL8,RPL26,RPL9,RPS14,RPL13,RPS21,RPS7,RPL38,RPLP2,RPS27,RPL35A,RPS23,RPL37A,RPL12,RPS4X,RPL23A,RPL39,RPS29,UBA52,RPL41,RPS18,RPS28,RPL36A,RPL17
1	!	3.23e-38	139	389	58	0.149	0.417	REAC:168255	rea	17	Influenza Life Cycle	4	RPS20,HSP90AA1,RPL6,RPLP0,RPL3,RPS16,RPS19,RPL18A,RPL19,RPL34,RPS13,RPS12,RPS25,RPL5,RPL23,RPL36,RPL27,RPS15A,RPLP1,RPS24,RPS2,RPS11,RPL13A,RPL11,RPS8,RPS27A,RPL32,RPL37,RPL10,RPL7,RPL7A,RPS3,FAU,NUP205,RPL8,RPL26,RPL9,RPS14,RPL13,RPS21,RPS7,RPL38,RPLP2,RPS27,RPL35A,RPS23,RPL37A,RPL12,RPS4X,RPL23A,RPL39,RPS29,UBA52,RPL41,RPS18,RPS28,RPL36A,RPL17
1	!	2.98e-40	130	389	58	0.149	0.446	REAC:168273	rea	17	Influenza Viral RNA Transcription and Replication	5	RPS20,HSP90AA1,RPL6,RPLP0,RPL3,RPS16,RPS19,RPL18A,RPL19,RPL34,RPS13,RPS12,RPS25,RPL5,RPL23,RPL36,RPL27,RPS15A,RPLP1,RPS24,RPS2,RPS11,RPL13A,RPL11,RPS8,RPS27A,RPL32,RPL37,RPL10,RPL7,RPL7A,RPS3,FAU,NUP205,RPL8,RPL26,RPL9,RPS14,RPL13,RPS21,RPS7,RPL38,RPLP2,RPS27,RPL35A,RPS23,RPL37A,RPL12,RPS4X,RPL23A,RPL39,RPS29,UBA52,RPL41,RPS18,RPS28,RPL36A,RPL17
1	!	7.65e-51	87	389	56	0.144	0.644	REAC:192823	rea	17	Viral mRNA Translation	6	RPS20,RPL6,RPLP0,RPL3,RPS16,RPS19,RPL18A,RPL19,RPL34,RPS13,RPS12,RPS25,RPL5,RPL23,RPL36,RPL27,RPS15A,RPLP1,RPS24,RPS2,RPS11,RPL13A,RPL11,RPS8,RPS27A,RPL32,RPL37,RPL10,RPL7,RPL7A,RPS3,FAU,RPL8,RPL26,RPL9,RPS14,RPL13,RPS21,RPS7,RPL38,RPLP2,RPS27,RPL35A,RPS23,RPL37A,RPL12,RPS4X,RPL23A,RPL39,RPS29,UBA52,RPL41,RPS18,RPS28,RPL36A,RPL17
1	!	0.0087	34	389	9	0.023	0.265	REAC:390522	rea	42	Striated Muscle Contraction	1	MYL2,TNNT2,TNNI3,MYH8,MYBPC3,TPM1,MYL3,TCAP,MYH6
1	!	0.00808	8760	389	277	0.712	0.032	TF:M07280_1	tf	23	Factor: LXR,; motif: RGGTCAN; match class: 1	1	TMEM98,RPS20,UQCRC1,HFE,LARS2,STMN4,GRN,TIMP2,MYOM2,GPM6B,CP,RFC2,CS,NDUFB4,ZMYND12,SYT1,RASSF1,HSP90AA1,OXCT1,OVGP1,DYNLL1,RPL6,ANAPC5,RPLP0,CHGB,ERP29,NDUFB2,MYL6,HSP90AB1,NDUFB7,PPP6R2,RPL3,ACO2,CDS2,MID1,CORO1A,NDRG4,COTL1,TGM5,APLP1,RPS19,ATP1A3,PTPRS,RPL18A,RAB3A,CHCHD2,AP1S1,NPDC1,PTGDS,RPL19,PSMD3,CPE,PPARGC1A,PITPNM1,RPS13,ATP5B,MYL2,GAPDH,CHD4,LDHB,COX6A1,SOD2,RPS12,COX7A2,LIFR,LOXL3,FH…
1	!	0.0421	831	389	43	0.111	0.052	TF:M01863_1	tf	56	Factor: ATF-3; motif: RTKRCGTCANN; match class: 1	1	CX3CL1,GRN,GPM6B,OXCT1,NDUFB2,MYL6,CDC37,PTPRS,RAB3A,CHCHD2,PSMD3,GAPDH,SERINC1,SOD2,LOXL3,KLC1,YWHAH,KIF1A,SULT4A1,SNAP25,SYT11,LDHA,TUBB2A,GABARAPL1,PDPK1,TCF25,LPP,SLC25A37,UBC,TSPAN7,ATP5G1,LRRC58,RPS14,CKB,KIF5C,EIF1,RPLP2,CRIP2,HSF1,RPS29,UBA52,RPL41,PINX1
#INFO:	PARAMETERS: sort_by_structure = 1
#INFO:	PARAMETERS: organism = hsapiens
#INFO:	PARAMETERS: significant = 1
#INFO:	PARAMETERS: analytical = 1
#INFO:	PARAMETERS: user_thr = 1.00
#INFO:	User: http
#INFO:	Host: arak-prod
#INFO:	Time: 2017-2-2 9:59:11
#INFO:	Version: r1709_e87_eg34
#WARNING:	Gene HBA-A1 in query [1/5] is not recognized, skipping!
#WARNING:	Gene MT1 in query [1/8] is not recognized, skipping!
#WARNING:	Gene 1500032L24RIK in query [1/25] is not recognized, skipping!
#WARNING:	Gene 8430428J23RIK in query [1/33] is not recognized, skipping!
#WARNING:	Gene HBB-B1 in query [1/37] is not recognized, skipping!
#WARNING:	Gene H2-K1 in query [1/45] is not recognized, skipping!
#WARNING:	Gene PRL3D1 in query [1/51] is not recognized, skipping!
#WARNING:	Gene GM6607 in query [1/70] is not recognized, skipping!
#WARNING:	Gene RIC8 in query [1/75] is not recognized, skipping!
#WARNING:	Gene 2810429I04RIK in query [1/76] is not recognized, skipping!
#WARNING:	Gene 6030422H21RIK in query [1/86] is not recognized, skipping!
#WARNING:	Gene GM13152 in query [1/94] is not recognized, skipping!
#WARNING:	Gene GM6498 in query [1/99] is not recognized, skipping!
#WARNING:	Gene SCD2 in query [1/101] is not recognized, skipping!
#WARNING:	Gene CXX1B in query [1/104] is not recognized, skipping!
#WARNING:	Gene TUBB5 in query [1/112] is not recognized, skipping!
#WARNING:	Gene GPI1 in query [1/114] is not recognized, skipping!
#WARNING:	Gene ERDR1 in query [1/120] is not recognized, skipping!
#WARNING:	Gene MALAT1 in query [1/142] is ambiguous (3 gene matches in Ensembl), skipping!
#WARNING:	Gene RN18S in query [1/144] is not recognized, skipping!
#WARNING:	Gene MT2 in query [1/154] is not recognized, skipping!
#WARNING:	Gene 6330403K07RIK in query [1/170] is not recognized, skipping!
#WARNING:	Gene HIST1H2AO in query [1/173] is not recognized, skipping!
#WARNING:	Gene LYZ2 in query [1/174] is not recognized, skipping!
#WARNING:	Gene 4930539N22RIK in query [1/178] is not recognized, skipping!
#WARNING:	Gene OLFR1014 in query [1/179] is not recognized, skipping!
#WARNING:	Gene 9230110F15RIK in query [1/180] is not recognized, skipping!
#WARNING:	Gene GSTM6 in query [1/185] is not recognized, skipping!
#WARNING:	Gene A430035B10RIK in query [1/186] is not recognized, skipping!
#WARNING:	Gene 2810046L04RIK in query [1/196] is not recognized, skipping!
#WARNING:	Gene 4930556M19RIK in query [1/200] is not recognized, skipping!
#WARNING:	Gene 1700001K19RIK in query [1/204] is not recognized, skipping!
#WARNING:	Gene A330076H08RIK in query [1/207] is not recognized, skipping!
#WARNING:	Gene 4733401D01RIK in query [1/213] is not recognized, skipping!
#WARNING:	Gene 4732468M13RIK in query [1/214] is not recognized, skipping!
#WARNING:	Gene 9930017N22RIK in query [1/236] is not recognized, skipping!
#WARNING:	Gene GM5069 in query [1/242] is not recognized, skipping!
#WARNING:	Gene HIST1H2AF in query [1/250] is not recognized, skipping!
#WARNING:	Gene OLFR786 in query [1/257] is not recognized, skipping!
#WARNING:	Gene OLFR175-PS1 in query [1/264] is not recognized, skipping!
#WARNING:	Gene 4930515G01RIK in query [1/268] is not recognized, skipping!
#WARNING:	Gene E130304I02RIK in query [1/273] is not recognized, skipping!
#WARNING:	Gene SPRR2A1 in query [1/277] is not recognized, skipping!
#WARNING:	Gene PTPLAD1 in query [1/283] is not recognized, skipping!
#WARNING:	Gene GM3552 in query [1/290] is not recognized, skipping!
#WARNING:	Gene GM20091 in query [1/312] is not recognized, skipping!
#WARNING:	Gene ZFP551 in query [1/331] is not recognized, skipping!
#WARNING:	Gene OLFR212 in query [1/339] is not recognized, skipping!
#WARNING:	Gene GM8225 in query [1/341] is not recognized, skipping!
#WARNING:	Gene NELF in query [1/359] is not recognized, skipping!
#WARNING:	Gene HBA-A2 in query [1/376] is not recognized, skipping!
#WARNING:	Gene GRCC10 in query [1/379] is not recognized, skipping!
#WARNING:	Gene GM10653 in query [1/387] is not recognized, skipping!
#WARNING:	Gene GM13777 in query [1/389] is not recognized, skipping!
#WARNING:	Gene 3000002C10RIK in query [1/402] is not recognized, skipping!
#WARNING:	Gene AU018091 in query [1/409] is not recognized, skipping!
#WARNING:	Gene GM5745 in query [1/410] is not recognized, skipping!
#WARNING:	Gene RPS19-PS4 in query [1/412] is not recognized, skipping!
#WARNING:	Gene LPHN1 in query [1/419] is not recognized, skipping!
#WARNING:	Gene 2010300C02RIK in query [1/432] is not recognized, skipping!
#WARNING:	Gene 4930538K18RIK in query [1/436] is not recognized, skipping!
#WARNING:	Gene GM9757 in query [1/445] is not recognized, skipping!
#WARNING:	Gene GM10404 in query [1/447] is not recognized, skipping!
#WARNING:	Gene E330013P04RIK in query [1/448] is not recognized, skipping!
#WARNING:	Gene H2-Q10 in query [1/449] is not recognized, skipping!
#WARNING:	Gene ZFP51 in query [1/450] is not recognized, skipping!
#WARNING:	Gene C030046E11RIK in query [1/451] is not recognized, skipping!
#WARNING:	Gene MTAP2 in query [1/457] is not recognized, skipping!
#WARNING:	Gene 2610002J23RIK in background [1/5] is not recognized, skipping!
#WARNING:	Gene VMN1R234 in background [1/9] is not recognized, skipping!
#WARNING:	Gene OLFR323 in background [1/11] is not recognized, skipping!
#WARNING:	Gene ZFP407 in background [1/17] is not recognized, skipping!
#WARNING:	Gene ZFP947 in background [1/18] is not recognized, skipping!
#WARNING:	Gene D19ERTD386E in background [1/19] is not recognized, skipping!
#WARNING:	Gene VMN2R26 in background [1/20] is not recognized, skipping!
#WARNING:	Gene APON in background [1/24] is not recognized, skipping!
#WARNING:	Gene ZFP169 in background [1/25] is not recognized, skipping!
#WARNING:	Gene SERPINB3C in background [1/32] is not recognized, skipping!
#WARNING:	Gene OLFR640 in background [1/34] is not recognized, skipping!
#WARNING:	Gene 1810031K17RIK in background [1/36] is not recognized, skipping!
#WARNING:	Gene ZFP397 in background [1/37] is not recognized, skipping!
#WARNING:	Gene TRFR2 in background [1/49] is not recognized, skipping!
#WARNING:	Gene 1200014J11RIK in background [1/57] is not recognized, skipping!
#WARNING:	Gene OLFR555 in background [1/67] is not recognized, skipping!
#WARNING:	Gene DEFA-RS2 in background [1/72] is not recognized, skipping!
#WARNING:	Gene OLFR495 in background [1/75] is not recognized, skipping!
#WARNING:	Gene BC024479 in background [1/79] is not recognized, skipping!
#WARNING:	Gene UGT2B36 in background [1/88] is not recognized, skipping!
#WARNING:	Gene 2310007H11RIK in background [1/96] is not recognized, skipping!
#WARNING:	Gene 1700105P06RIK in background [1/99] is not recognized, skipping!
#WARNING:	Gene GM4262 in background [1/112] is not recognized, skipping!
#WARNING:	Gene 4932414J04RIK in background [1/114] is not recognized, skipping!
#WARNING:	Gene SLCO1A1 in background [1/115] is not recognized, skipping!
#WARNING:	Gene TTC7 in background [1/117] is not recognized, skipping!
#WARNING:	Gene SVS1 in background [1/125] is not recognized, skipping!
#WARNING:	Gene 4930402F06RIK in background [1/129] is not recognized, skipping!
#WARNING:	Gene CYB561D2 in background [1/132] is ambiguous (2 gene matches in Ensembl), skipping!
#WARNING:	Gene GM16486 in background [1/135] is not recognized, skipping!
#WARNING:	Gene A730054J21RIK in background [1/136] is not recognized, skipping!
#WARNING:	Gene SKINT3 in background [1/138] is not recognized, skipping!
#WARNING:	Gene CYP2C29 in background [1/141] is not recognized, skipping!
#WARNING:	Gene MYST1 in background [1/144] is not recognized, skipping!
#WARNING:	Gene ZFP128 in background [1/159] is not recognized, skipping!
#WARNING:	Gene ZFP185 in background [1/162] is not recognized, skipping!
#WARNING:	Gene GM10048 in background [1/163] is not recognized, skipping!
#WARNING:	Gene OLFR1154 in background [1/164] is not recognized, skipping!
#WARNING:	Gene ATRIP in background [1/174] is ambiguous (2 gene matches in Ensembl), skipping!
#WARNING:	Gene OLFR148 in background [1/175] is not recognized, skipping!
#WARNING:	Gene KRTAP16-8 in background [1/179] is not recognized, skipping!
#WARNING:	Gene GH in background [1/180] is not recognized, skipping!
#WARNING:	Gene KLRA5 in background [1/192] is not recognized, skipping!
#WARNING:	Gene OLFR212 in background [1/195] is not recognized, skipping!
#WARNING:	Gene 4931428F04RIK in background [1/202] is not recognized, skipping!
#WARNING:	Gene 2010005H15RIK in background [1/207] is not recognized, skipping!
#WARNING:	Gene ZFP715 in background [1/216] is not recognized, skipping!
#WARNING:	Gene E230025N22RIK in background [1/219] is not recognized, skipping!
#WARNING:	Gene ZFP661 in background [1/222] is not recognized, skipping!
#WARNING:	Gene C530008M17RIK in background [1/228] is not recognized, skipping!
#WARNING:	Gene A230070E04RIK in background [1/230] is not recognized, skipping!
#WARNING:	Gene CMTM2B in background [1/235] is not recognized, skipping!
#WARNING:	Gene ZFP593 in background [1/245] is not recognized, skipping!
#WARNING:	Gene H2-M9 in background [1/250] is not recognized, skipping!
#WARNING:	Gene REX2 in background [1/259] is not recognized, skipping!
#WARNING:	Gene 9330178D15RIK in background [1/261] is not recognized, skipping!
#WARNING:	Gene 4930555G01RIK in background [1/264] is not recognized, skipping!
#WARNING:	Gene BC031181 in background [1/267] is not recognized, skipping!
#WARNING:	Gene 4930443G12RIK in background [1/270] is not recognized, skipping!
#WARNING:	Gene 9430081G06RIK in background [1/278] is not recognized, skipping!
#WARNING:	Gene OLFR571 in background [1/283] is not recognized, skipping!
#WARNING:	Gene KLRB1B in background [1/285] is not recognized, skipping!
#WARNING:	Gene LOC433347 in background [1/287] is not recognized, skipping!
#WARNING:	Gene E430014L09RIK in background [1/293] is not recognized, skipping!
#WARNING:	Gene OLFR586 in background [1/295] is not recognized, skipping!
#WARNING:	Gene 1700034J04RIK in background [1/300] is not recognized, skipping!
#WARNING:	Gene 9930013L23RIK in background [1/302] is not recognized, skipping!
#WARNING:	Gene VMN2R1 in background [1/305] is not recognized, skipping!
#WARNING:	Gene 4930557B06RIK in background [1/307] is not recognized, skipping!
#WARNING:	Gene 1100001G20RIK in background [1/312] is not recognized, skipping!
#WARNING:	Gene 8430410K20RIK in background [1/316] is not recognized, skipping!
#WARNING:	Gene OLFR1494 in background [1/317] is not recognized, skipping!
#WARNING:	Gene 4930441O14RIK in background [1/319] is not recognized, skipping!
#WARNING:	Gene GTL3 in background [1/324] is not recognized, skipping!
#WARNING:	Gene OLFR437 in background [1/326] is not recognized, skipping!
#WARNING:	Gene PRL3B1 in background [1/329] is not recognized, skipping!
#WARNING:	Gene 4931409K22RIK in background [1/335] is not recognized, skipping!
#WARNING:	Gene BPIFB5 in background [1/339] is not recognized, skipping!
#WARNING:	Gene 4931414P19RIK in background [1/347] is not recognized, skipping!
#WARNING:	Gene CETN4 in background [1/349] is not recognized, skipping!
#WARNING:	Gene OLFR109 in background [1/352] is not recognized, skipping!
#WARNING:	Gene 4933404M02RIK in background [1/354] is not recognized, skipping!
#WARNING:	Gene VMN1R233 in background [1/358] is not recognized, skipping!
#WARNING:	Gene OLFR201 in background [1/360] is not recognized, skipping!
#WARNING:	Gene OLFR1120 in background [1/363] is not recognized, skipping!
#WARNING:	Gene KRTAP8-2 in background [1/366] is not recognized, skipping!
#WARNING:	Gene OLFR554 in background [1/368] is not recognized, skipping!
#WARNING:	Gene LTB4R1 in background [1/369] is not recognized, skipping!
#WARNING:	Gene GM13139 in background [1/371] is not recognized, skipping!
#WARNING:	Gene E130308A19RIK in background [1/373] is not recognized, skipping!
#WARNING:	Gene 2510042O18RIK in background [1/374] is not recognized, skipping!
#WARNING:	Gene OLFR33 in background [1/377] is not recognized, skipping!
#WARNING:	Gene OLFR687 in background [1/378] is not recognized, skipping!
#WARNING:	Gene 1700001C02RIK in background [1/387] is not recognized, skipping!
#WARNING:	Gene VMN1R25 in background [1/392] is not recognized, skipping!
#WARNING:	Gene GM9777 in background [1/394] is not recognized, skipping!
#WARNING:	Gene 1110019B22RIK in background [1/400] is not recognized, skipping!
#WARNING:	Gene KLK1B11 in background [1/412] is not recognized, skipping!
#WARNING:	Gene ZFP13 in background [1/413] is not recognized, skipping!
#WARNING:	Gene OLFR926 in background [1/423] is not recognized, skipping!
#WARNING:	Gene OLFR1404 in background [1/424] is not recognized, skipping!
#WARNING:	Gene 1700010D01RIK in background [1/425] is not recognized, skipping!
#WARNING:	Gene ZNRD1AS in background [1/426] is not recognized, skipping!
#WARNING:	Gene 4921524J17RIK in background [1/428] is not recognized, skipping!
#WARNING:	Gene OLFR478 in background [1/430] is not recognized, skipping!
#WARNING:	Gene SKINT2 in background [1/431] is not recognized, skipping!
#WARNING:	Gene CYP2D10 in background [1/434] is not recognized, skipping!
#WARNING:	Gene OLFR606 in background [1/437] is not recognized, skipping!
#WARNING:	Gene IL1F8 in background [1/442] is not recognized, skipping!
#WARNING:	Gene C030040A22RIK in background [1/443] is not recognized, skipping!
#WARNING:	Gene AKR1C19 in background [1/444] is not recognized, skipping!
#WARNING:	Gene AW146020 in background [1/461] is not recognized, skipping!
#WARNING:	Gene SLC22A17 in background [1/462] is ambiguous (2 gene matches in Ensembl), skipping!
#WARNING:	Gene D5ERTD798E in background [1/467] is not recognized, skipping!
#WARNING:	Gene 2810002N01RIK in background [1/468] is not recognized, skipping!
#WARNING:	Gene WDR65 in background [1/473] is not recognized, skipping!
#WARNING:	Gene 1810011O10RIK in background [1/476] is not recognized, skipping!
#WARNING:	Gene IGTP in background [1/479] is not recognized, skipping!
#WARNING:	Gene GM4814 in background [1/481] is not recognized, skipping!
#WARNING:	Gene FAM38B in background [1/483] is not recognized, skipping!
#WARNING:	Gene OLFR159 in background [1/492] is not recognized, skipping!
#WARNING:	Gene D030034A15RIK in background [1/504] is not recognized, skipping!
#WARNING:	Gene OLFR1131 in background [1/505] is not recognized, skipping!
#WARNING:	Gene EIF2C3 in background [1/506] is not recognized, skipping!
#WARNING:	Gene 6530418L21RIK in background [1/513] is not recognized, skipping!
#WARNING:	Gene OLFR421 in background [1/520] is not recognized, skipping!
#WARNING:	Gene NLRP4A in background [1/521] is not recognized, skipping!
#WARNING:	Gene OIT1 in background [1/528] is not recognized, skipping!
#WARNING:	Gene 9430091E24RIK in background [1/536] is not recognized, skipping!
#WARNING:	Gene OLFR348 in background [1/539] is not recognized, skipping!
#WARNING:	Gene GSTM7 in background [1/540] is not recognized, skipping!
#WARNING:	Gene ECI3 in background [1/548] is not recognized, skipping!
#WARNING:	Gene 2210012G02RIK in background [1/560] is not recognized, skipping!
#WARNING:	Gene 4933407P14RIK in background [1/563] is not recognized, skipping!
#WARNING:	Gene 0610037L13RIK in background [1/564] is not recognized, skipping!
#WARNING:	Gene 1110005A03RIK in background [1/567] is not recognized, skipping!
#WARNING:	Gene DEFB12 in background [1/580] is not recognized, skipping!
#WARNING:	Gene CYP3A13 in background [1/583] is not recognized, skipping!
#WARNING:	Gene EPB4.1L1 in background [1/586] is not recognized, skipping!
#WARNING:	Gene OLFR1417 in background [1/591] is not recognized, skipping!
#WARNING:	Gene VMN1R81 in background [1/595] is not recognized, skipping!
#WARNING:	Gene POT1B in background [1/600] is not recognized, skipping!
#WARNING:	Gene OLFR1181 in background [1/601] is not recognized, skipping!
#WARNING:	Gene SPEER6-PS1 in background [1/603] is not recognized, skipping!
#WARNING:	Gene APOL8 in background [1/604] is not recognized, skipping!
#WARNING:	Gene OLFR339 in background [1/606] is not recognized, skipping!
#WARNING:	Gene OLFR770 in background [1/616] is not recognized, skipping!
#WARNING:	Gene 5330430P22RIK in background [1/619] is not recognized, skipping!
#WARNING:	Gene FOSR in background [1/620] is not recognized, skipping!
#WARNING:	Gene 2310057M21RIK in background [1/621] is not recognized, skipping!
#WARNING:	Gene OLFR800 in background [1/622] is not recognized, skipping!
#WARNING:	Gene 4921513I03RIK in background [1/632] is not recognized, skipping!
#WARNING:	Gene D830029L11 in background [1/633] is not recognized, skipping!
#WARNING:	Gene G630030J09RIK in background [1/638] is not recognized, skipping!
#WARNING:	Gene FAM54A in background [1/641] is not recognized, skipping!
#WARNING:	Gene GM19665 in background [1/645] is not recognized, skipping!
#WARNING:	Gene GM15567 in background [1/646] is not recognized, skipping!
#WARNING:	Gene X99384 in background [1/648] is not recognized, skipping!
#WARNING:	Gene 1700092E16RIK in background [1/652] is not recognized, skipping!
#WARNING:	Gene BC024139 in background [1/655] is not recognized, skipping!
#WARNING:	Gene A330021E22RIK in background [1/657] is not recognized, skipping!
#WARNING:	Gene 4933411K16RIK in background [1/660] is not recognized, skipping!
#WARNING:	Gene 1700010I14RIK in background [1/662] is not recognized, skipping!
#WARNING:	Gene OLFR1240 in background [1/664] is not recognized, skipping!
#WARNING:	Gene OLFR92 in background [1/669] is not recognized, skipping!
#WARNING:	Gene OLFR1099 in background [1/670] is not recognized, skipping!
#WARNING:	Gene OLFR1355 in background [1/676] is not recognized, skipping!
#WARNING:	Gene OLFR53 in background [1/679] is not recognized, skipping!
#WARNING:	Gene 6330409D20RIK in background [1/682] is not recognized, skipping!
#WARNING:	Gene PPP4R1L-PS in background [1/683] is not recognized, skipping!
#WARNING:	Gene OLFR54 in background [1/684] is not recognized, skipping!
#WARNING:	Gene ZFP354A in background [1/686] is not recognized, skipping!
#WARNING:	Gene 5830468F06RIK in background [1/701] is not recognized, skipping!
#WARNING:	Gene 1810032O08RIK in background [1/703] is not recognized, skipping!
#WARNING:	Gene OLFR933 in background [1/710] is not recognized, skipping!
#WARNING:	Gene GM15270 in background [1/713] is not recognized, skipping!
#WARNING:	Gene TCRB-J in background [1/715] is not recognized, skipping!
#WARNING:	Gene GM1943 in background [1/726] is not recognized, skipping!
#WARNING:	Gene D10JHU81E in background [1/732] is not recognized, skipping!
#WARNING:	Gene 9130404H23RIK in background [1/733] is not recognized, skipping!
#WARNING:	Gene 2700049A03RIK in background [1/740] is not recognized, skipping!
#WARNING:	Gene 0610007P08RIK in background [1/750] is not recognized, skipping!
#WARNING:	Gene C330006K01RIK in background [1/754] is not recognized, skipping!
#WARNING:	Gene ZFP644 in background [1/755] is not recognized, skipping!
#WARNING:	Gene OLFR1055 in background [1/756] is not recognized, skipping!
#WARNING:	Gene OLFR1462 in background [1/770] is not recognized, skipping!
#WARNING:	Gene 1700003F12RIK in background [1/771] is not recognized, skipping!
#WARNING:	Gene DEB1 in background [1/782] is not recognized, skipping!
#WARNING:	Gene H2-AA in background [1/784] is not recognized, skipping!
#WARNING:	Gene ADH6-PS1 in background [1/796] is not recognized, skipping!
#WARNING:	Gene 9330151L19RIK in background [1/797] is not recognized, skipping!
#WARNING:	Gene FAM82A1 in background [1/800] is not recognized, skipping!
#WARNING:	Gene CYP2D26 in background [1/807] is not recognized, skipping!
#WARNING:	Gene OLFR507 in background [1/812] is not recognized, skipping!
#WARNING:	Gene OLFR181 in background [1/816] is not recognized, skipping!
#WARNING:	Gene KRTAP4-13 in background [1/820] is not recognized, skipping!
#WARNING:	Gene 2410141K09RIK in background [1/822] is not recognized, skipping!
#WARNING:	Gene B130065D12RIK in background [1/826] is not recognized, skipping!
#WARNING:	Gene OLFR868 in background [1/827] is not recognized, skipping!
#WARNING:	Gene OLFR713 in background [1/830] is not recognized, skipping!
#WARNING:	Gene OLFR193 in background [1/833] is not recognized, skipping!
#WARNING:	Gene VMN1R45 in background [1/837] is not recognized, skipping!
#WARNING:	Gene DNAHC6 in background [1/838] is not recognized, skipping!
#WARNING:	Gene LRDD in background [1/842] is not recognized, skipping!
#WARNING:	Gene A930018O16RIK in background [1/849] is not recognized, skipping!
#WARNING:	Gene 1110038F14RIK in background [1/855] is not recognized, skipping!
#WARNING:	Gene ZFP760 in background [1/858] is not recognized, skipping!
#WARNING:	Gene OLFR355 in background [1/859] is not recognized, skipping!
#WARNING:	Gene 4930546C10RIK in background [1/863] is not recognized, skipping!
#WARNING:	Gene 4933401B06RIK in background [1/867] is not recognized, skipping!
#WARNING:	Gene BC089597 in background [1/873] is not recognized, skipping!
#WARNING:	Gene LPHN3 in background [1/875] is not recognized, skipping!
#WARNING:	Gene OLFR154 in background [1/877] is not recognized, skipping!
#WARNING:	Gene D17H6S56E-3 in background [1/879] is not recognized, skipping!
#WARNING:	Gene 1700047E10RIK in background [1/882] is not recognized, skipping!
#WARNING:	Gene OLFR874 in background [1/883] is not recognized, skipping!
#WARNING:	Gene RDH7 in background [1/886] is not recognized, skipping!
#WARNING:	Gene ZFP451 in background [1/887] is not recognized, skipping!
#WARNING:	Gene OLFR1511 in background [1/899] is not recognized, skipping!
#WARNING:	Gene 1700010L04RIK in background [1/901] is not recognized, skipping!
#WARNING:	Gene EPB4.2 in background [1/903] is not recognized, skipping!
#WARNING:	Gene ZFP618 in background [1/912] is not recognized, skipping!
#WARNING:	Gene 4930512B01RIK in background [1/920] is not recognized, skipping!
#WARNING:	Gene 1700045I11RIK in background [1/921] is not recognized, skipping!
#WARNING:	Gene 4930555K19RIK in background [1/926] is not recognized, skipping!
#WARNING:	Gene WBP7 in background [1/928] is not recognized, skipping!
#WARNING:	Gene OLFR281 in background [1/930] is not recognized, skipping!
#WARNING:	Gene 6330527O06RIK in background [1/933] is not recognized, skipping!
#WARNING:	Gene OLFR74 in background [1/935] is not recognized, skipping!
#WARNING:	Gene ARF2 in background [1/937] is not recognized, skipping!
#WARNING:	Gene OLFR503 in background [1/939] is not recognized, skipping!
#WARNING:	Gene OLFR1209 in background [1/942] is not recognized, skipping!
#WARNING:	Gene VMN1R58 in background [1/944] is not recognized, skipping!
#WARNING:	Gene KCTD12B in background [1/946] is not recognized, skipping!
#WARNING:	Gene ZFP637 in background [1/958] is not recognized, skipping!
#WARNING:	Gene D0H4S114 in background [1/962] is not recognized, skipping!
#WARNING:	Gene D17WSU104E in background [1/963] is not recognized, skipping!
#WARNING:	Gene 4932434E15RIK in background [1/964] is not recognized, skipping!
#WARNING:	Gene CYP2D22 in background [1/968] is not recognized, skipping!
#WARNING:	Gene CYP2D9 in background [1/969] is not recognized, skipping!
#WARNING:	Gene OLFR1238 in background [1/970] is not recognized, skipping!
#WARNING:	Gene OLFR381 in background [1/972] is not recognized, skipping!
#WARNING:	Gene OLFR414 in background [1/977] is not recognized, skipping!
#WARNING:	Gene DEFB9 in background [1/979] is not recognized, skipping!
#WARNING:	Gene 5730510P18RIK in background [1/989] is not recognized, skipping!
#WARNING:	Gene 3200002M19RIK in background [1/990] is not recognized, skipping!
#WARNING:	Gene SPRR2H in background [1/991] is not recognized, skipping!
#WARNING:	Gene OLFR58 in background [1/992] is not recognized, skipping!
#WARNING:	Gene ACPL2 in background [1/997] is not recognized, skipping!
#WARNING:	Gene UBE1Y1 in background [1/999] is not recognized, skipping!
#WARNING:	Gene OXCT2A in background [1/1007] is not recognized, skipping!
#WARNING:	Gene 0610037P05RIK in background [1/1009] is not recognized, skipping!
#WARNING:	Gene B430105A11RIK in background [1/1016] is not recognized, skipping!
#WARNING:	Gene 2410076I21RIK in background [1/1038] is not recognized, skipping!
#WARNING:	Gene SERPINA3A in background [1/1046] is not recognized, skipping!
#WARNING:	Gene SPNA2 in background [1/1050] is not recognized, skipping!
#WARNING:	Gene OLFR1241 in background [1/1056] is not recognized, skipping!
#WARNING:	Gene GM14461 in background [1/1061] is not recognized, skipping!
#WARNING:	Gene RG9MTD2 in background [1/1065] is not recognized, skipping!
#WARNING:	Gene GZMN in background [1/1068] is not recognized, skipping!
#WARNING:	Gene D230025D16RIK in background [1/1073] is not recognized, skipping!
#WARNING:	Gene OLFR624 in background [1/1076] is not recognized, skipping!
#WARNING:	Gene ZFP503 in background [1/1077] is not recognized, skipping!
#WARNING:	Gene 1810009A15RIK in background [1/1079] is not recognized, skipping!
#WARNING:	Gene 2700007P21RIK in background [1/1083] is not recognized, skipping!
#WARNING:	Gene VMN1R47 in background [1/1085] is not recognized, skipping!
#WARNING:	Gene OLFR829 in background [1/1088] is not recognized, skipping!
#WARNING:	Gene 4930529M08RIK in background [1/1089] is not recognized, skipping!
#WARNING:	Gene OLFR330 in background [1/1093] is not recognized, skipping!
#WARNING:	Gene 4931407G18RIK in background [1/1096] is not recognized, skipping!
#WARNING:	Gene 4933416I08RIK in background [1/1099] is not recognized, skipping!
#WARNING:	Gene AW146154 in background [1/1112] is not recognized, skipping!
#WARNING:	Gene SCN2A1 in background [1/1119] is not recognized, skipping!
#WARNING:	Gene RAI12 in background [1/1122] is not recognized, skipping!
#WARNING:	Gene SVAL2 in background [1/1130] is not recognized, skipping!
#WARNING:	Gene OLFR248 in background [1/1131] is not recognized, skipping!
#WARNING:	Gene 1700008P20RIK in background [1/1133] is not recognized, skipping!
#WARNING:	Gene OLFR883 in background [1/1137] is not recognized, skipping!
#WARNING:	Gene LOC100505002 in background [1/1140] is not recognized, skipping!
#WARNING:	Gene 2010107E04RIK in background [1/1142] is not recognized, skipping!
#WARNING:	Gene OLFR1006 in background [1/1143] is not recognized, skipping!
#WARNING:	Gene 5730433N10RIK in background [1/1145] is not recognized, skipping!
#WARNING:	Gene GRRP1 in background [1/1149] is not recognized, skipping!
#WARNING:	Gene C87414 in background [1/1155] is not recognized, skipping!
#WARNING:	Gene 4930533L02RIK in background [1/1158] is not recognized, skipping!
#WARNING:	Gene ZFP84 in background [1/1162] is not recognized, skipping!
#WARNING:	Gene 4833424O15RIK in background [1/1163] is not recognized, skipping!
#WARNING:	Gene 4930485G23RIK in background [1/1164] is not recognized, skipping!
#WARNING:	Gene OLFR231 in background [1/1168] is not recognized, skipping!
#WARNING:	Gene AKR1B8 in background [1/1172] is not recognized, skipping!
#WARNING:	Gene H2-T3 in background [1/1178] is not recognized, skipping!
#WARNING:	Gene IFI47 in background [1/1181] is not recognized, skipping!
#WARNING:	Gene SCD2 in background [1/1188] is not recognized, skipping!
#WARNING:	Gene CCL21A in background [1/1189] is not recognized, skipping!
#WARNING:	Gene OLFR1243 in background [1/1201] is not recognized, skipping!
#WARNING:	Gene ZFP866 in background [1/1204] is not recognized, skipping!
#WARNING:	Gene 5930434B04RIK in background [1/1205] is not recognized, skipping!
#WARNING:	Gene OLFR611 in background [1/1206] is not recognized, skipping!
#WARNING:	Gene VMN1R73 in background [1/1216] is not recognized, skipping!
#WARNING:	Gene ZFP493 in background [1/1221] is not recognized, skipping!
#WARNING:	Gene C920006O11RIK in background [1/1224] is not recognized, skipping!
#WARNING:	Gene OLFR480 in background [1/1230] is not recognized, skipping!
#WARNING:	Gene GM10345 in background [1/1231] is not recognized, skipping!
#WARNING:	Gene TPBPB in background [1/1240] is not recognized, skipping!
#WARNING:	Gene COG8 in background [1/1241] is ambiguous (2 gene matches in Ensembl), skipping!
#WARNING:	Gene OLFR1459 in background [1/1245] is not recognized, skipping!
#WARNING:	Gene BC005537 in background [1/1250] is not recognized, skipping!
#WARNING:	Gene CLCA5 in background [1/1254] is not recognized, skipping!
#WARNING:	Gene 1600029D21RIK in background [1/1272] is not recognized, skipping!
#WARNING:	Gene OLFR1408 in background [1/1273] is not recognized, skipping!
#WARNING:	Gene 1700021C14RIK in background [1/1274] is not recognized, skipping!
#WARNING:	Gene OLFR1217 in background [1/1278] is not recognized, skipping!
#WARNING:	Gene OLFR619 in background [1/1280] is not recognized, skipping!
#WARNING:	Gene CST12 in background [1/1281] is not recognized, skipping!
#WARNING:	Gene KLRA22 in background [1/1287] is not recognized, skipping!
#WARNING:	Gene RSL1 in background [1/1288] is not recognized, skipping!
#WARNING:	Gene OLFR958 in background [1/1289] is not recognized, skipping!
#WARNING:	Gene STFA1 in background [1/1291] is not recognized, skipping!
#WARNING:	Gene 2810049E08RIK in background [1/1292] is not recognized, skipping!
#WARNING:	Gene KRTAP14 in background [1/1294] is not recognized, skipping!
#WARNING:	Gene 1700013H16RIK in background [1/1296] is not recognized, skipping!
#WARNING:	Gene 4930474N05RIK in background [1/1297] is not recognized, skipping!
#WARNING:	Gene 4930592A05RIK in background [1/1300] is not recognized, skipping!
#WARNING:	Gene 6030458C11RIK in background [1/1302] is not recognized, skipping!
#WARNING:	Gene 2310010J17RIK in background [1/1306] is not recognized, skipping!
#WARNING:	Gene GM4013 in background [1/1316] is not recognized, skipping!
#WARNING:	Gene 8430416G17RIK in background [1/1317] is not recognized, skipping!
#WARNING:	Gene 4931406B18RIK in background [1/1325] is not recognized, skipping!
#WARNING:	Gene 2310003C23RIK in background [1/1333] is not recognized, skipping!
#WARNING:	Gene OLFR466 in background [1/1334] is not recognized, skipping!
#WARNING:	Gene A230107O07RIK in background [1/1335] is not recognized, skipping!
#WARNING:	Gene 1500002K03RIK in background [1/1336] is not recognized, skipping!
#WARNING:	Gene 3110021A11RIK in background [1/1341] is not recognized, skipping!
#WARNING:	Gene BAI3 in background [1/1348] is not recognized, skipping!
#WARNING:	Gene ZFP219 in background [1/1350] is not recognized, skipping!
#WARNING:	Gene CD209A in background [1/1351] is not recognized, skipping!
#WARNING:	Gene OLFR1043 in background [1/1352] is not recognized, skipping!
#WARNING:	Gene KITL in background [1/1354] is not recognized, skipping!
#WARNING:	Gene 2210404O07RIK in background [1/1355] is not recognized, skipping!
#WARNING:	Gene OAS1E in background [1/1358] is not recognized, skipping!
#WARNING:	Gene CYP2C70 in background [1/1361] is not recognized, skipping!
#WARNING:	Gene GM16982 in background [1/1362] is not recognized, skipping!
#WARNING:	Gene 1700052K11RIK in background [1/1365] is not recognized, skipping!
#WARNING:	Gene D17H6S56E-5 in background [1/1370] is not recognized, skipping!
#WARNING:	Gene 0610042G04RIK in background [1/1377] is not recognized, skipping!
#WARNING:	Gene OLFR1176 in background [1/1379] is not recognized, skipping!
#WARNING:	Gene CLCA6 in background [1/1388] is not recognized, skipping!
#WARNING:	Gene ZFP212 in background [1/1389] is not recognized, skipping!
#WARNING:	Gene 2410012M07RIK in background [1/1393] is not recognized, skipping!
#WARNING:	Gene HEATR7B2 in background [1/1401] is not recognized, skipping!
#WARNING:	Gene ZFP474 in background [1/1406] is not recognized, skipping!
#WARNING:	Gene 4930522H14RIK in background [1/1413] is not recognized, skipping!
#WARNING:	Gene OLFR1269 in background [1/1422] is not recognized, skipping!
#WARNING:	Gene STFA2 in background [1/1424] is not recognized, skipping!
#WARNING:	Gene MS4A4B in background [1/1433] is not recognized, skipping!
#WARNING:	Gene CYP4F15 in background [1/1434] is not recognized, skipping!
#WARNING:	Gene ZFP352 in background [1/1439] is not recognized, skipping!
#WARNING:	Gene 2700060E02RIK in background [1/1442] is not recognized, skipping!
#WARNING:	Gene OLFR796 in background [1/1449] is not recognized, skipping!
#WARNING:	Gene OLFR921 in background [1/1451] is not recognized, skipping!
#WARNING:	Gene KRTAP31-1 in background [1/1453] is not recognized, skipping!
#WARNING:	Gene D7ERTD413E in background [1/1457] is not recognized, skipping!
#WARNING:	Gene RAB7 in background [1/1465] is not recognized, skipping!
#WARNING:	Gene 4930438A08RIK in background [1/1470] is not recognized, skipping!
#WARNING:	Gene BC089491 in background [1/1472] is not recognized, skipping!
#WARNING:	Gene 1700029J11RIK in background [1/1478] is not recognized, skipping!
#WARNING:	Gene VMN1R37 in background [1/1479] is not recognized, skipping!
#WARNING:	Gene CYP2G1 in background [1/1492] is not recognized, skipping!
#WARNING:	Gene 1700011J10RIK in background [1/1493] is not recognized, skipping!
#WARNING:	Gene FCNA in background [1/1497] is not recognized, skipping!
#WARNING:	Gene VMN1R75 in background [1/1502] is not recognized, skipping!
#WARNING:	Gene 5730507C01RIK in background [1/1503] is not recognized, skipping!
#WARNING:	Gene FAM190A in background [1/1504] is not recognized, skipping!
#WARNING:	Gene C330005M16RIK in background [1/1505] is not recognized, skipping!
#WARNING:	Gene ZFP26 in background [1/1506] is not recognized, skipping!
#WARNING:	Gene TPBPA in background [1/1510] is not recognized, skipping!
#WARNING:	Gene OLFR1348 in background [1/1522] is not recognized, skipping!
#WARNING:	Gene GZMC in background [1/1530] is not recognized, skipping!
#WARNING:	Gene H60C in background [1/1546] is not recognized, skipping!
#WARNING:	Gene PEG12 in background [1/1547] is not recognized, skipping!
#WARNING:	Gene SKINT4 in background [1/1552] is not recognized, skipping!
#WARNING:	Gene 1700122O11RIK in background [1/1556] is not recognized, skipping!
#WARNING:	Gene 1700012P22RIK in background [1/1564] is not recognized, skipping!
#WARNING:	Gene OLFR1110 in background [1/1565] is not recognized, skipping!
#WARNING:	Gene 9330159N05RIK in background [1/1566] is not recognized, skipping!
#WARNING:	Gene 5330437I02RIK in background [1/1570] is not recognized, skipping!
#WARNING:	Gene OLFR51 in background [1/1575] is not recognized, skipping!
#WARNING:	Gene ACAT3 in background [1/1577] is not recognized, skipping!
#WARNING:	Gene E130006N16RIK in background [1/1579] is not recognized, skipping!
#WARNING:	Gene VMN1R49 in background [1/1584] is not recognized, skipping!
#WARNING:	Gene A430107J10RIK in background [1/1587] is not recognized, skipping!
#WARNING:	Gene ACCN2 in background [1/1590] is not recognized, skipping!
#WARNING:	Gene 1700029H14RIK in background [1/1593] is not recognized, skipping!
#WARNING:	Gene OLFR655 in background [1/1596] is not recognized, skipping!
#WARNING:	Gene 2310061C15RIK in background [1/1602] is not recognized, skipping!
#WARNING:	Gene 4921504E06RIK in background [1/1605] is not recognized, skipping!
#WARNING:	Gene 4933413L06RIK in background [1/1607] is not recognized, skipping!
#WARNING:	Gene 4933424B01RIK in background [1/1613] is not recognized, skipping!
#WARNING:	Gene FAM176A in background [1/1614] is not recognized, skipping!
#WARNING:	Gene SLCO1B2 in background [1/1623] is not recognized, skipping!
#WARNING:	Gene 4930519P11RIK in background [1/1628] is not recognized, skipping!
#WARNING:	Gene OLFR1359 in background [1/1630] is not recognized, skipping!
#WARNING:	Gene ZFP191 in background [1/1642] is not recognized, skipping!
#WARNING:	Gene GM5433 in background [1/1651] is not recognized, skipping!
#WARNING:	Gene 1700034J05RIK in background [1/1662] is not recognized, skipping!
#WARNING:	Gene 1700063A18RIK in background [1/1663] is not recognized, skipping!
#WARNING:	Gene ANKS1 in background [1/1672] is not recognized, skipping!
#WARNING:	Gene B230120H23RIK in background [1/1673] is not recognized, skipping!
#WARNING:	Gene 1110008L16RIK in background [1/1674] is not recognized, skipping!
#WARNING:	Gene 1810049H13RIK in background [1/1677] is not recognized, skipping!
#WARNING:	Gene 1600029O15RIK in background [1/1687] is not recognized, skipping!
#WARNING:	Gene 1810019J16RIK in background [1/1688] is not recognized, skipping!
#WARNING:	Gene ACN9 in background [1/1693] is not recognized, skipping!
#WARNING:	Gene GM2366 in background [1/1702] is not recognized, skipping!
#WARNING:	Gene 4930435E12RIK in background [1/1706] is not recognized, skipping!
#WARNING:	Gene CD59A in background [1/1711] is not recognized, skipping!
#WARNING:	Gene ZFP429 in background [1/1715] is not recognized, skipping!
#WARNING:	Gene OLFR1129 in background [1/1717] is not recognized, skipping!
#WARNING:	Gene OLFR1126 in background [1/1720] is not recognized, skipping!
#WARNING:	Gene 9930021D14RIK in background [1/1722] is not recognized, skipping!
#WARNING:	Gene TCSTV3 in background [1/1727] is not recognized, skipping!
#WARNING:	Gene OLFR1337 in background [1/1731] is not recognized, skipping!
#WARNING:	Gene OLFR1010 in background [1/1734] is not recognized, skipping!
#WARNING:	Gene ZFP184 in background [1/1739] is not recognized, skipping!
#WARNING:	Gene ZFP318 in background [1/1742] is not recognized, skipping!
#WARNING:	Gene VIPAR in background [1/1744] is not recognized, skipping!
#WARNING:	Gene 4930578I07RIK in background [1/1747] is not recognized, skipping!
#WARNING:	Gene GDAP5 in background [1/1754] is not recognized, skipping!
#WARNING:	Gene D7ERTD443E in background [1/1760] is not recognized, skipping!
#WARNING:	Gene 4930431F10RIK in background [1/1768] is not recognized, skipping!
#WARNING:	Gene SLC22A29 in background [1/1776] is not recognized, skipping!
#WARNING:	Gene 1700063H04RIK in background [1/1777] is not recognized, skipping!
#WARNING:	Gene 4930413E15RIK in background [1/1781] is not recognized, skipping!
#WARNING:	Gene OLFR95 in background [1/1785] is not recognized, skipping!
#WARNING:	Gene 2210403K04RIK in background [1/1787] is not recognized, skipping!
#WARNING:	Gene 9230104L09RIK in background [1/1791] is not recognized, skipping!
#WARNING:	Gene 2310003F16RIK in background [1/1793] is not recognized, skipping!
#WARNING:	Gene ZFP932 in background [1/1795] is not recognized, skipping!
#WARNING:	Gene CMA2 in background [1/1799] is not recognized, skipping!
#WARNING:	Gene MCPT4 in background [1/1800] is not recognized, skipping!
#WARNING:	Gene 2610018G03RIK in background [1/1801] is not recognized, skipping!
#WARNING:	Gene OLFR1115 in background [1/1806] is not recognized, skipping!
#WARNING:	Gene TUBA3A in background [1/1811] is not recognized, skipping!
#WARNING:	Gene PRL2A1 in background [1/1817] is not recognized, skipping!
#WARNING:	Gene GM5622 in background [1/1822] is not recognized, skipping!
#WARNING:	Gene RNF113A2 in background [1/1827] is not recognized, skipping!
#WARNING:	Gene VMN1R171 in background [1/1831] is not recognized, skipping!
#WARNING:	Gene FAM125A in background [1/1843] is not recognized, skipping!
#WARNING:	Gene D11WSU99E in background [1/1845] is not recognized, skipping!
#WARNING:	Gene 9030405F24RIK in background [1/1848] is not recognized, skipping!
#WARNING:	Gene OLFR508 in background [1/1851] is not recognized, skipping!
#WARNING:	Gene TMED11 in background [1/1856] is not recognized, skipping!
#WARNING:	Gene CSF2RB2 in background [1/1857] is not recognized, skipping!
#WARNING:	Gene PCDHB20 in background [1/1858] is not recognized, skipping!
#WARNING:	Gene OLFR1440 in background [1/1862] is not recognized, skipping!
#WARNING:	Gene AI836003 in background [1/1868] is not recognized, skipping!
#WARNING:	Gene UBL4 in background [1/1870] is not recognized, skipping!
#WARNING:	Gene 1600014C23RIK in background [1/1871] is not recognized, skipping!
#WARNING:	Gene OLFR485 in background [1/1875] is not recognized, skipping!
#WARNING:	Gene 3300002I08RIK in background [1/1877] is not recognized, skipping!
#WARNING:	Gene CLEC4A3 in background [1/1879] is not recognized, skipping!
#WARNING:	Gene E330021D16RIK in background [1/1881] is not recognized, skipping!
#WARNING:	Gene DCDC2A in background [1/1892] is not recognized, skipping!
#WARNING:	Gene OLFR784 in background [1/1893] is not recognized, skipping!
#WARNING:	Gene 4921511H03RIK in background [1/1897] is not recognized, skipping!
#WARNING:	Gene ADC in background [1/1915] is not recognized, skipping!
#WARNING:	Gene ZFP710 in background [1/1918] is not recognized, skipping!
#WARNING:	Gene GPR165 in background [1/1919] is not recognized, skipping!
#WARNING:	Gene 5830411J07RIK in background [1/1920] is not recognized, skipping!
#WARNING:	Gene OLFR510 in background [1/1921] is not recognized, skipping!
#WARNING:	Gene A830093I24RIK in background [1/1932] is not recognized, skipping!
#WARNING:	Gene A930005I04RIK in background [1/1933] is not recognized, skipping!
#WARNING:	Gene 1110034A24RIK in background [1/1934] is not recognized, skipping!
#WARNING:	Gene 5730410E19RIK in background [1/1942] is not recognized, skipping!
#WARNING:	Gene ZFP572 in background [1/1947] is not recognized, skipping!
#WARNING:	Gene OLFR850 in background [1/1960] is not recognized, skipping!
#WARNING:	Gene OLFR126 in background [1/1961] is not recognized, skipping!
#WARNING:	Gene 5031426D15RIK in background [1/1964] is not recognized, skipping!
#WARNING:	Gene LEPREL2 in background [1/1967] is not recognized, skipping!
#WARNING:	Gene MS4A6D in background [1/1968] is not recognized, skipping!
#WARNING:	Gene ZFP597 in background [1/1971] is not recognized, skipping!
#WARNING:	Gene GM5766 in background [1/1978] is not recognized, skipping!
#WARNING:	Gene 1700023E05RIK in background [1/1980] is not recognized, skipping!
#WARNING:	Gene PPNR in background [1/1983] is not recognized, skipping!
#WARNING:	Gene OLFR1362 in background [1/1986] is not recognized, skipping!
#WARNING:	Gene OLFR285 in background [1/1988] is not recognized, skipping!
#WARNING:	Gene CD8B1 in background [1/1992] is not recognized, skipping!
#WARNING:	Gene OLFR1044 in background [1/2006] is not recognized, skipping!
#WARNING:	Gene 1700014B07RIK in background [1/2009] is not recognized, skipping!
#WARNING:	Gene ZFP248 in background [1/2014] is not recognized, skipping!
#WARNING:	Gene OLFR967 in background [1/2016] is not recognized, skipping!
#WARNING:	Gene 6720422M22RIK in background [1/2017] is not recognized, skipping!
#WARNING:	Gene TMPRSS11G in background [1/2023] is not recognized, skipping!
#WARNING:	Gene IFI202B in background [1/2025] is not recognized, skipping!
#WARNING:	Gene ABPH in background [1/2026] is not recognized, skipping!
#WARNING:	Gene OLFR630 in background [1/2028] is not recognized, skipping!
#WARNING:	Gene OLFR924 in background [1/2029] is not recognized, skipping!
#WARNING:	Gene ZFP444 in background [1/2034] is not recognized, skipping!
#WARNING:	Gene 4932431P20RIK in background [1/2035] is not recognized, skipping!
#WARNING:	Gene 9230112D13RIK in background [1/2036] is not recognized, skipping!
#WARNING:	Gene B230208H11RIK in background [1/2040] is not recognized, skipping!
#WARNING:	Gene BC025933 in background [1/2057] is not recognized, skipping!
#WARNING:	Gene ZFP385A in background [1/2062] is not recognized, skipping!
#WARNING:	Gene OLFR877 in background [1/2063] is not recognized, skipping!
#WARNING:	Gene ZFP386 in background [1/2070] is not recognized, skipping!
#WARNING:	Gene D030056L22RIK in background [1/2076] is not recognized, skipping!
#WARNING:	Gene 4930465K10RIK in background [1/2077] is not recognized, skipping!
#WARNING:	Gene ADAM26A in background [1/2078] is not recognized, skipping!
#WARNING:	Gene 4932415G12RIK in background [1/2079] is not recognized, skipping!
#WARNING:	Gene TPRGL in background [1/2080] is not recognized, skipping!
#WARNING:	Gene OAS1H in background [1/2085] is not recognized, skipping!
#WARNING:	Gene ZFP553 in background [1/2091] is not recognized, skipping!
#WARNING:	Gene 2810039B14RIK in background [1/2093] is not recognized, skipping!
#WARNING:	Gene VMN1R-PS103 in background [1/2097] is not recognized, skipping!
#WARNING:	Gene GM16516 in background [1/2104] is not recognized, skipping!
#WARNING:	Gene TAS2R108 in background [1/2106] is not recognized, skipping!
#WARNING:	Gene PSG16 in background [1/2107] is not recognized, skipping!
#WARNING:	Gene GM9766 in background [1/2111] is not recognized, skipping!
#WARNING:	Gene VMN1R50 in background [1/2116] is not recognized, skipping!
#WARNING:	Gene KRT42 in background [1/2120] is not recognized, skipping!
#WARNING:	Gene 4921507P07RIK in background [1/2124] is not recognized, skipping!
#WARNING:	Gene DMRTC1C2 in background [1/2127] is not recognized, skipping!
#WARNING:	Gene UTP14B in background [1/2131] is not recognized, skipping!
#WARNING:	Gene CAR13 in background [1/2133] is not recognized, skipping!
#WARNING:	Gene 4933425B07RIK in background [1/2136] is not recognized, skipping!
#WARNING:	Gene ZFP273 in background [1/2137] is not recognized, skipping!
#WARNING:	Gene OLFR1489 in background [1/2140] is not recognized, skipping!
#WARNING:	Gene OLFR481 in background [1/2141] is not recognized, skipping!
#WARNING:	Gene 2410127L17RIK in background [1/2144] is not recognized, skipping!
#WARNING:	Gene OLFR1128 in background [1/2145] is not recognized, skipping!
#WARNING:	Gene OLFR419 in background [1/2146] is not recognized, skipping!
#WARNING:	Gene 1810065E05RIK in background [1/2149] is not recognized, skipping!
#WARNING:	Gene OLFR1012 in background [1/2153] is not recognized, skipping!
#WARNING:	Gene MUTED in background [1/2156] is not recognized, skipping!
#WARNING:	Gene VMN1R195 in background [1/2157] is not recognized, skipping!
#WARNING:	Gene NLRP4F in background [1/2159] is not recognized, skipping!
#WARNING:	Gene PISD-PS3 in background [1/2161] is not recognized, skipping!
#WARNING:	Gene OLFR1331 in background [1/2164] is not recognized, skipping!
#WARNING:	Gene LOC545964 in background [1/2165] is not recognized, skipping!
#WARNING:	Gene B930003M22RIK in background [1/2168] is not recognized, skipping!
#WARNING:	Gene 1700080G18RIK in background [1/2170] is not recognized, skipping!
#WARNING:	Gene OAS1F in background [1/2171] is not recognized, skipping!
#WARNING:	Gene ZFP296 in background [1/2178] is not recognized, skipping!
#WARNING:	Gene ANK in background [1/2185] is not recognized, skipping!
#WARNING:	Gene ZFP672 in background [1/2186] is not recognized, skipping!
#WARNING:	Gene HC in background [1/2194] is not recognized, skipping!
#WARNING:	Gene ABCB1A in background [1/2197] is not recognized, skipping!
#WARNING:	Gene 4933431I19RIK in background [1/2200] is not recognized, skipping!
#WARNING:	Gene KLK1B8 in background [1/2203] is not recognized, skipping!
#WARNING:	Gene C78339 in background [1/2206] is not recognized, skipping!
#WARNING:	Gene 4930590J08RIK in background [1/2208] is not recognized, skipping!
#WARNING:	Gene ABCG3 in background [1/2216] is not recognized, skipping!
#WARNING:	Gene SOX19 in background [1/2217] is not recognized, skipping!
#WARNING:	Gene PSG29 in background [1/2221] is not recognized, skipping!
#WARNING:	Gene FAM70A in background [1/2222] is not recognized, skipping!
#WARNING:	Gene 1700113H08RIK in background [1/2225] is not recognized, skipping!
#WARNING:	Gene 6330416G13RIK in background [1/2226] is not recognized, skipping!
#WARNING:	Gene C030032O16RIK in background [1/2230] is not recognized, skipping!
#WARNING:	Gene OLFR603 in background [1/2236] is not recognized, skipping!
#WARNING:	Gene GPR116 in background [1/2237] is not recognized, skipping!
#WARNING:	Gene ZFP511 in background [1/2241] is not recognized, skipping!
#WARNING:	Gene ZFP369 in background [1/2244] is not recognized, skipping!
#WARNING:	Gene MATR3 in background [1/2246] is ambiguous (2 gene matches in Ensembl), skipping!
#WARNING:	Gene 1700001J11RIK in background [1/2249] is not recognized, skipping!
#WARNING:	Gene ZFP839 in background [1/2253] is not recognized, skipping!
#WARNING:	Gene FAM164B in background [1/2255] is not recognized, skipping!
#WARNING:	Gene ZFP260 in background [1/2258] is not recognized, skipping!
#WARNING:	Gene 2010002N04RIK in background [1/2262] is not recognized, skipping!
#WARNING:	Gene C130074G19RIK in background [1/2269] is not recognized, skipping!
#WARNING:	Gene C630050I24RIK in background [1/2271] is not recognized, skipping!
#WARNING:	Gene SERPINA3C in background [1/2273] is not recognized, skipping!
#WARNING:	Gene 3830431G21RIK in background [1/2281] is not recognized, skipping!
#WARNING:	Gene 4732418C07RIK in background [1/2282] is not recognized, skipping!
#WARNING:	Gene 4930432F03RIK in background [1/2289] is not recognized, skipping!
#WARNING:	Gene BC068281 in background [1/2302] is not recognized, skipping!
#WARNING:	Gene 6330407J23RIK in background [1/2303] is not recognized, skipping!
#WARNING:	Gene FAM115A in background [1/2305] is not recognized, skipping!
#WARNING:	Gene 4833439L19RIK in background [1/2307] is not recognized, skipping!
#WARNING:	Gene A230050P20RIK in background [1/2311] is not recognized, skipping!
#WARNING:	Gene VMN1R199 in background [1/2317] is not recognized, skipping!
#WARNING:	Gene A430035B10RIK in background [1/2321] is not recognized, skipping!
#WARNING:	Gene NPCD in background [1/2323] is not recognized, skipping!
#WARNING:	Gene GM6377 in background [1/2332] is not recognized, skipping!
#WARNING:	Gene SERPINA3N in background [1/2352] is not recognized, skipping!
#WARNING:	Gene OLFR312 in background [1/2358] is not recognized, skipping!
#WARNING:	Gene OLFR203 in background [1/2361] is not recognized, skipping!
#WARNING:	Gene CAR7 in background [1/2363] is not recognized, skipping!
#WARNING:	Gene GM15800 in background [1/2372] is not recognized, skipping!
#WARNING:	Gene OLFR1423 in background [1/2373] is not recognized, skipping!
#WARNING:	Gene 1500035N22RIK in background [1/2375] is not recognized, skipping!
#WARNING:	Gene OLFR1250 in background [1/2377] is not recognized, skipping!
#WARNING:	Gene 5730437C12RIK in background [1/2378] is not recognized, skipping!
#WARNING:	Gene ANKRD5 in background [1/2381] is not recognized, skipping!
#WARNING:	Gene OLFR47 in background [1/2382] is not recognized, skipping!
#WARNING:	Gene 6430548G04 in background [1/2384] is not recognized, skipping!
#WARNING:	Gene 4930470F04RIK in background [1/2389] is not recognized, skipping!
#WARNING:	Gene 1700026D08RIK in background [1/2396] is not recognized, skipping!
#WARNING:	Gene 4930488L21RIK in background [1/2400] is not recognized, skipping!
#WARNING:	Gene KCNE1L in background [1/2403] is not recognized, skipping!
#WARNING:	Gene OLFR854 in background [1/2404] is not recognized, skipping!
#WARNING:	Gene OLFR131 in background [1/2405] is not recognized, skipping!
#WARNING:	Gene 4921515G04RIK in background [1/2417] is not recognized, skipping!
#WARNING:	Gene BC066135 in background [1/2419] is not recognized, skipping!
#WARNING:	Gene 3110082D06RIK in background [1/2426] is not recognized, skipping!
#WARNING:	Gene 4930448F12RIK in background [1/2429] is not recognized, skipping!
#WARNING:	Gene SSTY1 in background [1/2431] is not recognized, skipping!
#WARNING:	Gene 1700063K16RIK in background [1/2441] is not recognized, skipping!
#WARNING:	Gene OLFR512 in background [1/2442] is not recognized, skipping!
#WARNING:	Gene OLFR888 in background [1/2454] is not recognized, skipping!
#WARNING:	Gene E130012A19RIK in background [1/2459] is not recognized, skipping!
#WARNING:	Gene VMN1R76 in background [1/2462] is not recognized, skipping!
#WARNING:	Gene ELFN2 in background [1/2463] is ambiguous (2 gene matches in Ensembl), skipping!
#WARNING:	Gene 2700090O03RIK in background [1/2466] is not recognized, skipping!
#WARNING:	Gene 6720456H20RIK in background [1/2470] is not recognized, skipping!
#WARNING:	Gene TSX in background [1/2472] is not recognized, skipping!
#WARNING:	Gene TSSK5 in background [1/2477] is not recognized, skipping!
#WARNING:	Gene LOC100505088 in background [1/2478] is not recognized, skipping!
#WARNING:	Gene 4930547C10RIK in background [1/2494] is not recognized, skipping!
#WARNING:	Gene ZFP623 in background [1/2496] is not recognized, skipping!
#WARNING:	Gene OLFR1281 in background [1/2502] is not recognized, skipping!
#WARNING:	Gene 4933405L10RIK in background [1/2504] is not recognized, skipping!
#WARNING:	Gene 2810403A07RIK in background [1/2515] is not recognized, skipping!
#WARNING:	Gene SCHIP1 in background [1/2517] is ambiguous (2 gene matches in Ensembl), skipping!
#WARNING:	Gene 5430403G16RIK in background [1/2524] is not recognized, skipping!
#WARNING:	Gene UGT2B35 in background [1/2525] is not recognized, skipping!
#WARNING:	Gene OLFR600 in background [1/2528] is not recognized, skipping!
#WARNING:	Gene OLFR1428 in background [1/2530] is not recognized, skipping!
#WARNING:	Gene 2810025M15RIK in background [1/2532] is not recognized, skipping!
#WARNING:	Gene OLFR1219 in background [1/2537] is not recognized, skipping!
#WARNING:	Gene OLFR49 in background [1/2542] is not recognized, skipping!
#WARNING:	Gene PRSS52 in background [1/2547] is not recognized, skipping!
#WARNING:	Gene BC051019 in background [1/2551] is not recognized, skipping!
#WARNING:	Gene CHI3L7 in background [1/2587] is not recognized, skipping!
#WARNING:	Gene OLFR1323 in background [1/2595] is not recognized, skipping!
#WARNING:	Gene 9630041G16RIK in background [1/2597] is not recognized, skipping!
#WARNING:	Gene SRCRB4D in background [1/2600] is not recognized, skipping!
#WARNING:	Gene PBLD2 in background [1/2603] is not recognized, skipping!
#WARNING:	Gene ZFP770 in background [1/2614] is not recognized, skipping!
#WARNING:	Gene 2310051F07RIK in background [1/2620] is not recognized, skipping!
#WARNING:	Gene 1700047A11RIK in background [1/2632] is not recognized, skipping!
#WARNING:	Gene 4931408A02RIK in background [1/2638] is not recognized, skipping!
#WARNING:	Gene 9230110F11RIK in background [1/2653] is not recognized, skipping!
#WARNING:	Gene DSG1B in background [1/2654] is not recognized, skipping!
#WARNING:	Gene OLFR1270 in background [1/2655] is not recognized, skipping!
#WARNING:	Gene CHI3L3 in background [1/2659] is not recognized, skipping!
#WARNING:	Gene BGLAP-RS1 in background [1/2664] is not recognized, skipping!
#WARNING:	Gene 9630030I15RIK in background [1/2668] is not recognized, skipping!
#WARNING:	Gene BC031353 in background [1/2672] is not recognized, skipping!
#WARNING:	Gene ERDR1 in background [1/2673] is not recognized, skipping!
#WARNING:	Gene 2610204G22RIK in background [1/2674] is not recognized, skipping!
#WARNING:	Gene 4921517L17RIK in background [1/2679] is not recognized, skipping!
#WARNING:	Gene E230019M04RIK in background [1/2684] is not recognized, skipping!
#WARNING:	Gene TTC30A1 in background [1/2695] is not recognized, skipping!
#WARNING:	Gene 2810004N23RIK in background [1/2722] is not recognized, skipping!
#WARNING:	Gene 5730575G16RIK in background [1/2725] is not recognized, skipping!
#WARNING:	Gene 2410002O22RIK in background [1/2727] is not recognized, skipping!
#WARNING:	Gene OLFR190 in background [1/2730] is not recognized, skipping!
#WARNING:	Gene 1700007K13RIK in background [1/2733] is not recognized, skipping!
#WARNING:	Gene 4930529F22RIK in background [1/2734] is not recognized, skipping!
#WARNING:	Gene ETD in background [1/2735] is not recognized, skipping!
#WARNING:	Gene 2310046K01RIK in background [1/2736] is not recognized, skipping!
#WARNING:	Gene MCPT1 in background [1/2741] is not recognized, skipping!
#WARNING:	Gene 5730455P16RIK in background [1/2745] is not recognized, skipping!
#WARNING:	Gene REG3B in background [1/2752] is not recognized, skipping!
#WARNING:	Gene C630004M23RIK in background [1/2753] is not recognized, skipping!
#WARNING:	Gene GPR77 in background [1/2755] is not recognized, skipping!
#WARNING:	Gene SBPL in background [1/2760] is not recognized, skipping!
#WARNING:	Gene NELF in background [1/2764] is not recognized, skipping!
#WARNING:	Gene LCE1M in background [1/2768] is not recognized, skipping!
#WARNING:	Gene OLFR1499 in background [1/2769] is not recognized, skipping!
#WARNING:	Gene OLFR345 in background [1/2773] is not recognized, skipping!
#WARNING:	Gene D530014G21RIK in background [1/2775] is not recognized, skipping!
#WARNING:	Gene APOBEC3 in background [1/2776] is not recognized, skipping!
#WARNING:	Gene VMN1R148 in background [1/2777] is not recognized, skipping!
#WARNING:	Gene 4921511E18RIK in background [1/2780] is not recognized, skipping!
#WARNING:	Gene 4933411G11RIK in background [1/2787] is not recognized, skipping!
#WARNING:	Gene 1300002K09RIK in background [1/2794] is not recognized, skipping!
#WARNING:	Gene 1700016H13RIK in background [1/2795] is not recognized, skipping!
#WARNING:	Gene 4930449A18RIK in background [1/2803] is not recognized, skipping!
#WARNING:	Gene 2510017J16RIK in background [1/2804] is not recognized, skipping!
#WARNING:	Gene C530036F05RIK in background [1/2809] is not recognized, skipping!
#WARNING:	Gene 1700023A16RIK in background [1/2812] is not recognized, skipping!
#WARNING:	Gene OLFR487 in background [1/2821] is not recognized, skipping!
#WARNING:	Gene 2900006K08RIK in background [1/2822] is not recognized, skipping!
#WARNING:	Gene VMN2R107 in background [1/2824] is not recognized, skipping!
#WARNING:	Gene CEACAM2 in background [1/2828] is not recognized, skipping!
#WARNING:	Gene A630033H20RIK in background [1/2833] is not recognized, skipping!
#WARNING:	Gene 1110058L19RIK in background [1/2834] is not recognized, skipping!
#WARNING:	Gene OLFR653 in background [1/2837] is not recognized, skipping!
#WARNING:	Gene D4BWG0951E in background [1/2840] is not recognized, skipping!
#WARNING:	Gene FCRLS in background [1/2842] is not recognized, skipping!
#WARNING:	Gene 5530601H04RIK in background [1/2850] is not recognized, skipping!
#WARNING:	Gene 1500002F19RIK in background [1/2852] is not recognized, skipping!
#WARNING:	Gene 4933406P04RIK in background [1/2863] is not recognized, skipping!
#WARNING:	Gene 5730419I09RIK in background [1/2867] is not recognized, skipping!
#WARNING:	Gene A330043J11RIK in background [1/2869] is not recognized, skipping!
#WARNING:	Gene CMAH in background [1/2876] is not recognized, skipping!
#WARNING:	Gene 4933402N03RIK in background [1/2878] is not recognized, skipping!
#WARNING:	Gene A830018L16RIK in background [1/2879] is not recognized, skipping!
#WARNING:	Gene 1810046K07RIK in background [1/2884] is not recognized, skipping!
#WARNING:	Gene 2410024N13RIK in background [1/2886] is not recognized, skipping!
#WARNING:	Gene 6530401N04RIK in background [1/2894] is not recognized, skipping!
#WARNING:	Gene E130304F04RIK in background [1/2897] is not recognized, skipping!
#WARNING:	Gene IQCA in background [1/2899] is not recognized, skipping!
#WARNING:	Gene 1700009J07RIK in background [1/2900] is not recognized, skipping!
#WARNING:	Gene CLEC2E in background [1/2904] is not recognized, skipping!
#WARNING:	Gene VMN1R22 in background [1/2912] is not recognized, skipping!
#WARNING:	Gene OLFR935 in background [1/2916] is not recognized, skipping!
#WARNING:	Gene IRS3 in background [1/2921] is not recognized, skipping!
#WARNING:	Gene BC028528 in background [1/2931] is not recognized, skipping!
#WARNING:	Gene OLFR893 in background [1/2937] is not recognized, skipping!
#WARNING:	Gene 2900010M23RIK in background [1/2949] is not recognized, skipping!
#WARNING:	Gene PRAMEL1 in background [1/2950] is not recognized, skipping!
#WARNING:	Gene OLFR235 in background [1/2955] is not recognized, skipping!
#WARNING:	Gene DNAHC5 in background [1/2961] is not recognized, skipping!
#WARNING:	Gene OLFR683 in background [1/2962] is not recognized, skipping!
#WARNING:	Gene 8430406M14RIK in background [1/2971] is not recognized, skipping!
#WARNING:	Gene CAR14 in background [1/2972] is not recognized, skipping!
#WARNING:	Gene SERPINA3B in background [1/2973] is not recognized, skipping!
#WARNING:	Gene OLFR843 in background [1/2976] is not recognized, skipping!
#WARNING:	Gene TRP53INP1 in background [1/2979] is not recognized, skipping!
#WARNING:	Gene 4930578C19RIK in background [1/2981] is not recognized, skipping!
#WARNING:	Gene 4930433N12RIK in background [1/2983] is not recognized, skipping!
#WARNING:	Gene GM8995 in background [1/2984] is not recognized, skipping!
#WARNING:	Gene 9430023L20RIK in background [1/2987] is not recognized, skipping!
#WARNING:	Gene FTSJD1 in background [1/3000] is not recognized, skipping!
#WARNING:	Gene SIRPB1B in background [1/3003] is not recognized, skipping!
#WARNING:	Gene 2410089E03RIK in background [1/3006] is not recognized, skipping!
#WARNING:	Gene MYST4 in background [1/3017] is not recognized, skipping!
#WARNING:	Gene METTL11A in background [1/3020] is not recognized, skipping!
#WARNING:	Gene CYPT7 in background [1/3022] is not recognized, skipping!
#WARNING:	Gene 1700109H08RIK in background [1/3024] is not recognized, skipping!
#WARNING:	Gene OLFR1133 in background [1/3028] is not recognized, skipping!
#WARNING:	Gene 4930483J18RIK in background [1/3029] is not recognized, skipping!
#WARNING:	Gene 2700050L05RIK in background [1/3035] is not recognized, skipping!
#WARNING:	Gene OLFR143 in background [1/3042] is not recognized, skipping!
#WARNING:	Gene OLFR29-PS1 in background [1/3046] is not recognized, skipping!
#WARNING:	Gene RDH19 in background [1/3049] is not recognized, skipping!
#WARNING:	Gene SLC6A20B in background [1/3053] is not recognized, skipping!
#WARNING:	Gene TAS2R105 in background [1/3056] is not recognized, skipping!
#WARNING:	Gene ZFP820 in background [1/3058] is not recognized, skipping!
#WARNING:	Gene A630055G03RIK in background [1/3060] is not recognized, skipping!
#WARNING:	Gene C130022K22RIK in background [1/3069] is not recognized, skipping!
#WARNING:	Gene 3110057O12RIK in background [1/3071] is not recognized, skipping!
#WARNING:	Gene RDH9 in background [1/3076] is not recognized, skipping!
#WARNING:	Gene 1700123L14RIK in background [1/3088] is not recognized, skipping!
#WARNING:	Gene BC046331 in background [1/3089] is not recognized, skipping!
#WARNING:	Gene ZFP326 in background [1/3091] is not recognized, skipping!
#WARNING:	Gene TTC18 in background [1/3092] is not recognized, skipping!
#WARNING:	Gene OLFR177 in background [1/3099] is not recognized, skipping!
#WARNING:	Gene OLFR1093 in background [1/3101] is not recognized, skipping!
#WARNING:	Gene CES1F in background [1/3104] is not recognized, skipping!
#WARNING:	Gene VMN1R201 in background [1/3111] is not recognized, skipping!
#WARNING:	Gene OLFR1424 in background [1/3114] is not recognized, skipping!
#WARNING:	Gene 1700080E11RIK in background [1/3119] is not recognized, skipping!
#WARNING:	Gene 2310002L13RIK in background [1/3122] is not recognized, skipping!
#WARNING:	Gene B930096F20RIK in background [1/3125] is not recognized, skipping!
#WARNING:	Gene 4930539E08RIK in background [1/3128] is not recognized, skipping!
#WARNING:	Gene ANG3 in background [1/3130] is not recognized, skipping!
#WARNING:	Gene AI316844 in background [1/3133] is not recognized, skipping!
#WARNING:	Gene 2010204K13RIK in background [1/3134] is not recognized, skipping!
#WARNING:	Gene AKAP17B in background [1/3137] is not recognized, skipping!
#WARNING:	Gene GSTT1 in background [1/3138] is not recognized, skipping!
#WARNING:	Gene HBB-BH1 in background [1/3139] is not recognized, skipping!
#WARNING:	Gene 1810048J11RIK in background [1/3140] is not recognized, skipping!
#WARNING:	Gene CES2E in background [1/3151] is not recognized, skipping!
#WARNING:	Gene EIF2C2 in background [1/3156] is not recognized, skipping!
#WARNING:	Gene GM16223 in background [1/3162] is not recognized, skipping!
#WARNING:	Gene 1700023F06RIK in background [1/3169] is not recognized, skipping!
#WARNING:	Gene OLFR77 in background [1/3170] is not recognized, skipping!
#WARNING:	Gene CTLA2A in background [1/3174] is not recognized, skipping!
#WARNING:	Gene MTAP2 in background [1/3175] is not recognized, skipping!
#WARNING:	Gene OLFR1087 in background [1/3177] is not recognized, skipping!
#WARNING:	Gene 3110073H01RIK in background [1/3183] is not recognized, skipping!
#WARNING:	Gene E230016M11RIK in background [1/3185] is not recognized, skipping!
#WARNING:	Gene POT1A in background [1/3188] is not recognized, skipping!
#WARNING:	Gene 9130401M01RIK in background [1/3191] is not recognized, skipping!
#WARNING:	Gene SERPINB1A in background [1/3194] is not recognized, skipping!
#WARNING:	Gene 5330430B06RIK in background [1/3198] is not recognized, skipping!
#WARNING:	Gene OLFR807 in background [1/3201] is not recognized, skipping!
#WARNING:	Gene FCGR4 in background [1/3204] is not recognized, skipping!
#WARNING:	Gene 4933402N22RIK in background [1/3209] is not recognized, skipping!
#WARNING:	Gene GM6460 in background [1/3210] is not recognized, skipping!
#WARNING:	Gene ZFP428 in background [1/3211] is not recognized, skipping!
#WARNING:	Gene TMSB15L in background [1/3216] is not recognized, skipping!
#WARNING:	Gene FAM123A in background [1/3222] is not recognized, skipping!
#WARNING:	Gene 5330417C22RIK in background [1/3228] is not recognized, skipping!
#WARNING:	Gene 1700019N12RIK in background [1/3232] is not recognized, skipping!
#WARNING:	Gene CLEC2I in background [1/3235] is not recognized, skipping!
#WARNING:	Gene CYP2B10 in background [1/3237] is not recognized, skipping!
#WARNING:	Gene DEFA-RS12 in background [1/3238] is not recognized, skipping!
#WARNING:	Gene OLFR1107 in background [1/3240] is not recognized, skipping!
#WARNING:	Gene CD209C in background [1/3245] is not recognized, skipping!
#WARNING:	Gene MUG1 in background [1/3249] is not recognized, skipping!
#WARNING:	Gene VMN1R230 in background [1/3250] is not recognized, skipping!
#WARNING:	Gene DEFB19 in background [1/3252] is not recognized, skipping!
#WARNING:	Gene 3110005L24RIK in background [1/3258] is not recognized, skipping!
#WARNING:	Gene GM10229 in background [1/3259] is not recognized, skipping!
#WARNING:	Gene OAS1D in background [1/3262] is not recognized, skipping!
#WARNING:	Gene CCDC48 in background [1/3263] is not recognized, skipping!
#WARNING:	Gene OLFR531 in background [1/3267] is not recognized, skipping!
#WARNING:	Gene 2310002J15RIK in background [1/3270] is not recognized, skipping!
#WARNING:	Gene 1700021K19RIK in background [1/3271] is not recognized, skipping!
#WARNING:	Gene OLFR651 in background [1/3279] is not recognized, skipping!
#WARNING:	Gene PPPDE1 in background [1/3280] is not recognized, skipping!
#WARNING:	Gene OLFR295 in background [1/3282] is not recognized, skipping!
#WARNING:	Gene 2210416O15RIK in background [1/3287] is not recognized, skipping!
#WARNING:	Gene SLFN4 in background [1/3298] is not recognized, skipping!
#WARNING:	Gene 1500004A13RIK in background [1/3299] is not recognized, skipping!
#WARNING:	Gene 1500009C09RIK in background [1/3306] is not recognized, skipping!
#WARNING:	Gene 4921530D09RIK in background [1/3313] is not recognized, skipping!
#WARNING:	Gene TTC39D in background [1/3321] is not recognized, skipping!
#WARNING:	Gene OLFR1340 in background [1/3328] is not recognized, skipping!
#WARNING:	Gene SPEER5-PS1 in background [1/3331] is not recognized, skipping!
#WARNING:	Gene OLFR761 in background [1/3333] is not recognized, skipping!
#WARNING:	Gene OLFR675 in background [1/3335] is not recognized, skipping!
#WARNING:	Gene ZFP101 in background [1/3338] is not recognized, skipping!
#WARNING:	Gene ODZ2 in background [1/3342] is not recognized, skipping!
#WARNING:	Gene IFITM7 in background [1/3345] is not recognized, skipping!
#WARNING:	Gene OLFR135 in background [1/3350] is not recognized, skipping!
#WARNING:	Gene OLFR830 in background [1/3357] is not recognized, skipping!
#WARNING:	Gene OLFR787 in background [1/3362] is not recognized, skipping!
#WARNING:	Gene 4930581F22RIK in background [1/3363] is not recognized, skipping!
#WARNING:	Gene 1700020I14RIK in background [1/3364] is not recognized, skipping!
#WARNING:	Gene LOC433197 in background [1/3365] is not recognized, skipping!
#WARNING:	Gene ZFP935 in background [1/3370] is not recognized, skipping!
#WARNING:	Gene CCL9 in background [1/3377] is not recognized, skipping!
#WARNING:	Gene MMP1A in background [1/3379] is not recognized, skipping!
#WARNING:	Gene GM8179 in background [1/3386] is not recognized, skipping!
#WARNING:	Gene DNALC4 in background [1/3387] is not recognized, skipping!
#WARNING:	Gene HBQ1A in background [1/3388] is not recognized, skipping!
#WARNING:	Gene 6430500C12RIK in background [1/3394] is not recognized, skipping!
#WARNING:	Gene 1700042D18RIK in background [1/3397] is not recognized, skipping!
#WARNING:	Gene BC005764 in background [1/3401] is not recognized, skipping!
#WARNING:	Gene FERT2 in background [1/3405] is not recognized, skipping!
#WARNING:	Gene C630004H02RIK in background [1/3416] is not recognized, skipping!
#WARNING:	Gene E130106K03RIK in background [1/3420] is not recognized, skipping!
#WARNING:	Gene OLFR520 in background [1/3427] is not recognized, skipping!
#WARNING:	Gene G6PDX in background [1/3432] is not recognized, skipping!
#WARNING:	Gene BC003266 in background [1/3436] is not recognized, skipping!
#WARNING:	Gene 1500015L24RIK in background [1/3439] is not recognized, skipping!
#WARNING:	Gene PPPDE2 in background [1/3454] is not recognized, skipping!
#WARNING:	Gene DNALC1 in background [1/3456] is not recognized, skipping!
#WARNING:	Gene NHEDC1 in background [1/3458] is not recognized, skipping!
#WARNING:	Gene 8430406I07RIK in background [1/3459] is not recognized, skipping!
#WARNING:	Gene 4933436I01RIK in background [1/3463] is not recognized, skipping!
#WARNING:	Gene OLFR460 in background [1/3464] is not recognized, skipping!
#WARNING:	Gene H60A in background [1/3466] is not recognized, skipping!
#WARNING:	Gene 4930549C01RIK in background [1/3471] is not recognized, skipping!
#WARNING:	Gene ZFP617 in background [1/3481] is not recognized, skipping!
#WARNING:	Gene LOC552912 in background [1/3488] is not recognized, skipping!
#WARNING:	Gene RGNEF in background [1/3496] is not recognized, skipping!
#WARNING:	Gene AKR7A5 in background [1/3498] is not recognized, skipping!
#WARNING:	Gene GM17315 in background [1/3499] is not recognized, skipping!
#WARNING:	Gene WDR67 in background [1/3501] is not recognized, skipping!
#WARNING:	Gene OLFR283 in background [1/3504] is not recognized, skipping!
#WARNING:	Gene AKR1C6 in background [1/3507] is not recognized, skipping!
#WARNING:	Gene 4933417G07RIK in background [1/3513] is not recognized, skipping!
#WARNING:	Gene MTAP7D1 in background [1/3519] is not recognized, skipping!
#WARNING:	Gene 4922501L14RIK in background [1/3520] is not recognized, skipping!
#WARNING:	Gene 2310067E19RIK in background [1/3529] is not recognized, skipping!
#WARNING:	Gene 2810007J24RIK in background [1/3533] is not recognized, skipping!
#WARNING:	Gene OLFR66 in background [1/3536] is not recognized, skipping!
#WARNING:	Gene OLFR1134 in background [1/3540] is not recognized, skipping!
#WARNING:	Gene B130016D09RIK in background [1/3547] is not recognized, skipping!
#WARNING:	Gene 4930455F23RIK in background [1/3559] is not recognized, skipping!
#WARNING:	Gene H2-K1 in background [1/3561] is not recognized, skipping!
#WARNING:	Gene OLFR598 in background [1/3569] is not recognized, skipping!
#WARNING:	Gene ABCA14 in background [1/3571] is not recognized, skipping!
#WARNING:	Gene RTCD1 in background [1/3572] is not recognized, skipping!
#WARNING:	Gene BB283564 in background [1/3577] is not recognized, skipping!
#WARNING:	Gene GZMF in background [1/3579] is not recognized, skipping!
#WARNING:	Gene OLFR1166 in background [1/3580] is not recognized, skipping!
#WARNING:	Gene 2410007B07RIK in background [1/3581] is not recognized, skipping!
#WARNING:	Gene RTDR1 in background [1/3584] is not recognized, skipping!
#WARNING:	Gene D030005H02RIK in background [1/3585] is not recognized, skipping!
#WARNING:	Gene SERPINB6A in background [1/3590] is not recognized, skipping!
#WARNING:	Gene 9530051E23RIK in background [1/3592] is not recognized, skipping!
#WARNING:	Gene H2-M2 in background [1/3594] is not recognized, skipping!
#WARNING:	Gene OLFR411 in background [1/3599] is not recognized, skipping!
#WARNING:	Gene 2510039O18RIK in background [1/3601] is not recognized, skipping!
#WARNING:	Gene LCN5 in background [1/3610] is not recognized, skipping!
#WARNING:	Gene 2410022M11RIK in background [1/3611] is not recognized, skipping!
#WARNING:	Gene ZFP74 in background [1/3618] is not recognized, skipping!
#WARNING:	Gene DIAP2 in background [1/3620] is not recognized, skipping!
#WARNING:	Gene OLFR591 in background [1/3621] is not recognized, skipping!
#WARNING:	Gene 5830474E16RIK in background [1/3631] is not recognized, skipping!
#WARNING:	Gene OLFR1495 in background [1/3633] is not recognized, skipping!
#WARNING:	Gene 1110021J02RIK in background [1/3636] is not recognized, skipping!
#WARNING:	Gene OLFR1311 in background [1/3639] is not recognized, skipping!
#WARNING:	Gene 4931440L10RIK in background [1/3642] is not recognized, skipping!
#WARNING:	Gene MS4A6C in background [1/3652] is not recognized, skipping!
#WARNING:	Gene 4930564K09RIK in background [1/3656] is not recognized, skipping!
#WARNING:	Gene 6330436F06RIK in background [1/3668] is not recognized, skipping!
#WARNING:	Gene A430068E04RIK in background [1/3671] is not recognized, skipping!
#WARNING:	Gene 1700012B09RIK in background [1/3679] is not recognized, skipping!
#WARNING:	Gene 2310057N15RIK in background [1/3682] is not recognized, skipping!
#WARNING:	Gene 1700010B08RIK in background [1/3708] is not recognized, skipping!
#WARNING:	Gene 1110059G10RIK in background [1/3712] is not recognized, skipping!
#WARNING:	Gene OLFR433 in background [1/3714] is not recognized, skipping!
#WARNING:	Gene PRSS34 in background [1/3717] is not recognized, skipping!
#WARNING:	Gene TMCO7 in background [1/3719] is not recognized, skipping!
#WARNING:	Gene VMN1R172 in background [1/3723] is not recognized, skipping!
#WARNING:	Gene 4933408B17RIK in background [1/3730] is not recognized, skipping!
#WARNING:	Gene CCDC75 in background [1/3745] is not recognized, skipping!
#WARNING:	Gene AKR1E1 in background [1/3748] is not recognized, skipping!
#WARNING:	Gene A230101C19RIK in background [1/3757] is not recognized, skipping!
#WARNING:	Gene 4930429B21RIK in background [1/3759] is not recognized, skipping!
#WARNING:	Gene 1700017D01RIK in background [1/3760] is not recognized, skipping!
#WARNING:	Gene OLFR259 in background [1/3763] is not recognized, skipping!
#WARNING:	Gene ZFP330 in background [1/3764] is not recognized, skipping!
#WARNING:	Gene OLFR1079 in background [1/3765] is not recognized, skipping!
#WARNING:	Gene 6030487A22RIK in background [1/3773] is not recognized, skipping!
#WARNING:	Gene VMN2R42 in background [1/3783] is not recognized, skipping!
#WARNING:	Gene E330021A06RIK in background [1/3786] is not recognized, skipping!
#WARNING:	Gene OLFR978 in background [1/3792] is not recognized, skipping!
#WARNING:	Gene 1110004E09RIK in background [1/3797] is not recognized, skipping!
#WARNING:	Gene OLFR920 in background [1/3803] is not recognized, skipping!
#WARNING:	Gene CD209F in background [1/3808] is not recognized, skipping!
#WARNING:	Gene KHDC1B in background [1/3809] is not recognized, skipping!
#WARNING:	Gene 5530402H23RIK in background [1/3816] is not recognized, skipping!
#WARNING:	Gene 2400003C14RIK in background [1/3820] is not recognized, skipping!
#WARNING:	Gene EAR5 in background [1/3829] is not recognized, skipping!
#WARNING:	Gene OLFR370 in background [1/3830] is not recognized, skipping!
#WARNING:	Gene 5830400J07RIK in background [1/3831] is not recognized, skipping!
#WARNING:	Gene ZFP830 in background [1/3835] is not recognized, skipping!
#WARNING:	Gene OLFR393 in background [1/3837] is not recognized, skipping!
#WARNING:	Gene LY6C2 in background [1/3845] is not recognized, skipping!
#WARNING:	Gene 5730407I07RIK in background [1/3850] is not recognized, skipping!
#WARNING:	Gene PRSS40 in background [1/3854] is not recognized, skipping!
#WARNING:	Gene DEM1 in background [1/3858] is not recognized, skipping!
#WARNING:	Gene SPINLW1 in background [1/3864] is not recognized, skipping!
#WARNING:	Gene 1810046J19RIK in background [1/3865] is not recognized, skipping!
#WARNING:	Gene CCDC162 in background [1/3868] is not recognized, skipping!
#WARNING:	Gene OBOX6 in background [1/3875] is not recognized, skipping!
#WARNING:	Gene MRGPRA4 in background [1/3879] is not recognized, skipping!
#WARNING:	Gene GM5591 in background [1/3881] is not recognized, skipping!
#WARNING:	Gene BC055324 in background [1/3883] is not recognized, skipping!
#WARNING:	Gene ZFP108 in background [1/3885] is not recognized, skipping!
#WARNING:	Gene A330027G23RIK in background [1/3886] is not recognized, skipping!
#WARNING:	Gene OLFR1256 in background [1/3891] is not recognized, skipping!
#WARNING:	Gene 2700038G22RIK in background [1/3895] is not recognized, skipping!
#WARNING:	Gene C330007P06RIK in background [1/3898] is not recognized, skipping!
#WARNING:	Gene OLFR272 in background [1/3899] is not recognized, skipping!
#WARNING:	Gene 2310015B20RIK in background [1/3902] is not recognized, skipping!
#WARNING:	Gene B130034C11RIK in background [1/3907] is not recognized, skipping!
#WARNING:	Gene OLFR744 in background [1/3909] is not recognized, skipping!
#WARNING:	Gene 1600014C10RIK in background [1/3912] is not recognized, skipping!
#WARNING:	Gene 3110018I06RIK in background [1/3921] is not recognized, skipping!
#WARNING:	Gene GM505 in background [1/3922] is not recognized, skipping!
#WARNING:	Gene A030003K21RIK in background [1/3932] is not recognized, skipping!
#WARNING:	Gene 4930444G20RIK in background [1/3936] is not recognized, skipping!
#WARNING:	Gene OLFR129 in background [1/3937] is not recognized, skipping!
#WARNING:	Gene OLFR945 in background [1/3944] is not recognized, skipping!
#WARNING:	Gene KLK1B1 in background [1/3954] is not recognized, skipping!
#WARNING:	Gene 4930506M07RIK in background [1/3959] is not recognized, skipping!
#WARNING:	Gene 1700008I05RIK in background [1/3961] is not recognized, skipping!
#WARNING:	Gene 4931417E11RIK in background [1/3974] is not recognized, skipping!
#WARNING:	Gene ZFP385C in background [1/3980] is not recognized, skipping!
#WARNING:	Gene OLFR1054 in background [1/3985] is not recognized, skipping!
#WARNING:	Gene OLFR912 in background [1/3991] is not recognized, skipping!
#WARNING:	Gene OLFR242 in background [1/3995] is not recognized, skipping!
#WARNING:	Gene OLFR870 in background [1/4008] is not recognized, skipping!
#WARNING:	Gene 2810422J05RIK in background [1/4011] is not recognized, skipping!
#WARNING:	Gene 4933411K20RIK in background [1/4016] is not recognized, skipping!
#WARNING:	Gene 1700104B16RIK in background [1/4026] is not recognized, skipping!
#WARNING:	Gene AF366264 in background [1/4028] is not recognized, skipping!
#WARNING:	Gene TEX21 in background [1/4030] is not recognized, skipping!
#WARNING:	Gene VMN1R63 in background [1/4031] is not recognized, skipping!
#WARNING:	Gene ZFP697 in background [1/4046] is not recognized, skipping!
#WARNING:	Gene MYST2 in background [1/4052] is not recognized, skipping!
#WARNING:	Gene 1700128F08RIK in background [1/4054] is not recognized, skipping!
#WARNING:	Gene MLL2 in background [1/4055] is not recognized, skipping!
#WARNING:	Gene OLFR398 in background [1/4058] is not recognized, skipping!
#WARNING:	Gene VMN1R66 in background [1/4072] is not recognized, skipping!
#WARNING:	Gene VMN1R216 in background [1/4073] is not recognized, skipping!
#WARNING:	Gene DNAHC12 in background [1/4075] is not recognized, skipping!
#WARNING:	Gene OLFR1053 in background [1/4077] is not recognized, skipping!
#WARNING:	Gene 4930488B01RIK in background [1/4084] is not recognized, skipping!
#WARNING:	Gene ATP8B5 in background [1/4087] is not recognized, skipping!
#WARNING:	Gene TREM3 in background [1/4088] is not recognized, skipping!
#WARNING:	Gene D10BWG1379E in background [1/4091] is not recognized, skipping!
#WARNING:	Gene A930005C09RIK in background [1/4092] is not recognized, skipping!
#WARNING:	Gene B230312A22RIK in background [1/4094] is not recognized, skipping!
#WARNING:	Gene 4930539H15RIK in background [1/4097] is not recognized, skipping!
#WARNING:	Gene OLFR652 in background [1/4101] is not recognized, skipping!
#WARNING:	Gene HBA-X in background [1/4105] is not recognized, skipping!
#WARNING:	Gene OLFR1442 in background [1/4108] is not recognized, skipping!
#WARNING:	Gene 4921528I01RIK in background [1/4110] is not recognized, skipping!
#WARNING:	Gene 4933434C23RIK in background [1/4113] is not recognized, skipping!
#WARNING:	Gene 2900064A13RIK in background [1/4118] is not recognized, skipping!
#WARNING:	Gene 1200009I06RIK in background [1/4128] is not recognized, skipping!
#WARNING:	Gene ZFP827 in background [1/4129] is not recognized, skipping!
#WARNING:	Gene OLFR493 in background [1/4135] is not recognized, skipping!
#WARNING:	Gene 1500031L02RIK in background [1/4136] is not recognized, skipping!
#WARNING:	Gene A730067D02RIK in background [1/4138] is not recognized, skipping!
#WARNING:	Gene 1700008A04RIK in background [1/4144] is not recognized, skipping!
#WARNING:	Gene 1700016M24RIK in background [1/4146] is not recognized, skipping!
#WARNING:	Gene KRTAP13 in background [1/4147] is not recognized, skipping!
#WARNING:	Gene OLFR76 in background [1/4148] is not recognized, skipping!
#WARNING:	Gene MTAP1B in background [1/4155] is not recognized, skipping!
#WARNING:	Gene OLFR1038-PS in background [1/4156] is not recognized, skipping!
#WARNING:	Gene ZFP282 in background [1/4157] is not recognized, skipping!
#WARNING:	Gene 1700040L02RIK in background [1/4167] is not recognized, skipping!
#WARNING:	Gene 1700019G17RIK in background [1/4171] is not recognized, skipping!
#WARNING:	Gene OLFR1496 in background [1/4174] is not recognized, skipping!
#WARNING:	Gene A630089N07RIK in background [1/4179] is not recognized, skipping!
#WARNING:	Gene OLFR1450 in background [1/4182] is not recognized, skipping!
#WARNING:	Gene HBXIP in background [1/4183] is not recognized, skipping!
#WARNING:	Gene 9030425E11RIK in background [1/4190] is not recognized, skipping!
#WARNING:	Gene 9130230L23RIK in background [1/4192] is not recognized, skipping!
#WARNING:	Gene ZFP773 in background [1/4201] is not recognized, skipping!
#WARNING:	Gene OLFR410 in background [1/4202] is not recognized, skipping!
#WARNING:	Gene LCE1I in background [1/4203] is not recognized, skipping!
#WARNING:	Gene 2210018M11RIK in background [1/4207] is not recognized, skipping!
#WARNING:	Gene CML2 in background [1/4214] is not recognized, skipping!
#WARNING:	Gene CYP2A12 in background [1/4216] is not recognized, skipping!
#WARNING:	Gene GM14435 in background [1/4219] is not recognized, skipping!
#WARNING:	Gene OLFR982 in background [1/4221] is not recognized, skipping!
#WARNING:	Gene OLFR1056 in background [1/4222] is not recognized, skipping!
#WARNING:	Gene E330018M18RIK in background [1/4225] is not recognized, skipping!
#WARNING:	Gene VMN1R227 in background [1/4227] is not recognized, skipping!
#WARNING:	Gene VMN1R87 in background [1/4229] is not recognized, skipping!
#WARNING:	Gene STRM in background [1/4230] is not recognized, skipping!
#WARNING:	Gene 1110008P14RIK in background [1/4231] is not recognized, skipping!
#WARNING:	Gene 4833423E24RIK in background [1/4235] is not recognized, skipping!
#WARNING:	Gene 4930526D03RIK in background [1/4239] is not recognized, skipping!
#WARNING:	Gene ZFP781 in background [1/4242] is not recognized, skipping!
#WARNING:	Gene OLFR969 in background [1/4243] is not recognized, skipping!
#WARNING:	Gene ZFP826 in background [1/4251] is not recognized, skipping!
#WARNING:	Gene SERPINB3B in background [1/4253] is not recognized, skipping!
#WARNING:	Gene OLFR1297 in background [1/4254] is not recognized, skipping!
#WARNING:	Gene PHXR2 in background [1/4256] is not recognized, skipping!
#WARNING:	Gene 3930402G23RIK in background [1/4269] is not recognized, skipping!
#WARNING:	Gene 4931430N09RIK in background [1/4271] is not recognized, skipping!
#WARNING:	Gene OLFR113 in background [1/4275] is not recognized, skipping!
#WARNING:	Gene AKR1C21 in background [1/4282] is not recognized, skipping!
#WARNING:	Gene OLFR906 in background [1/4288] is not recognized, skipping!
#WARNING:	Gene MTERFD2 in background [1/4293] is not recognized, skipping!
#WARNING:	Gene GM7544 in background [1/4294] is not recognized, skipping!
#WARNING:	Gene OLFR827 in background [1/4300] is not recognized, skipping!
#WARNING:	Gene 3110082I17RIK in background [1/4308] is not recognized, skipping!
#WARNING:	Gene 4930509H03RIK in background [1/4309] is not recognized, skipping!
#WARNING:	Gene 1700020N15RIK in background [1/4317] is not recognized, skipping!
#WARNING:	Gene AU022855 in background [1/4320] is not recognized, skipping!
#WARNING:	Gene SC4MOL in background [1/4328] is not recognized, skipping!
#WARNING:	Gene 1810020D17RIK in background [1/4329] is not recognized, skipping!
#WARNING:	Gene OLFR815 in background [1/4332] is not recognized, skipping!
#WARNING:	Gene OLFR1204 in background [1/4339] is not recognized, skipping!
#WARNING:	Gene 9330159F19RIK in background [1/4352] is not recognized, skipping!
#WARNING:	Gene TUBA-RS1 in background [1/4355] is not recognized, skipping!
#WARNING:	Gene SMR2 in background [1/4357] is not recognized, skipping!
#WARNING:	Gene BC017647 in background [1/4364] is not recognized, skipping!
#WARNING:	Gene OLFR502 in background [1/4365] is not recognized, skipping!
#WARNING:	Gene 2310047B19RIK in background [1/4368] is not recognized, skipping!
#WARNING:	Gene 2610306M01RIK in background [1/4369] is not recognized, skipping!
#WARNING:	Gene PPP1R2-PS9 in background [1/4372] is not recognized, skipping!
#WARNING:	Gene R74862 in background [1/4374] is not recognized, skipping!
#WARNING:	Gene FCER2A in background [1/4378] is not recognized, skipping!
#WARNING:	Gene CYP4F13 in background [1/4379] is not recognized, skipping!
#WARNING:	Gene VMN1R82 in background [1/4383] is not recognized, skipping!
#WARNING:	Gene A530054K11RIK in background [1/4388] is not recognized, skipping!
#WARNING:	Gene 4930506C21RIK in background [1/4392] is not recognized, skipping!
#WARNING:	Gene OLFR690 in background [1/4393] is not recognized, skipping!
#WARNING:	Gene GM17066 in background [1/4396] is not recognized, skipping!
#WARNING:	Gene OLFR677 in background [1/4405] is not recognized, skipping!
#WARNING:	Gene C330013J21RIK in background [1/4408] is not recognized, skipping!
#WARNING:	Gene 2700078E11RIK in background [1/4410] is not recognized, skipping!
#WARNING:	Gene 1500010J02RIK in background [1/4416] is not recognized, skipping!
#WARNING:	Gene PRL7A1 in background [1/4423] is not recognized, skipping!
#WARNING:	Gene AI853502 in background [1/4426] is not recognized, skipping!
#WARNING:	Gene OLFR716 in background [1/4441] is not recognized, skipping!
#WARNING:	Gene 8430419K02RIK in background [1/4443] is not recognized, skipping!
#WARNING:	Gene SERPINB1C in background [1/4446] is not recognized, skipping!
#WARNING:	Gene ABP1 in background [1/4447] is not recognized, skipping!
#WARNING:	Gene OLFR733 in background [1/4448] is not recognized, skipping!
#WARNING:	Gene OLFR1406 in background [1/4450] is not recognized, skipping!
#WARNING:	Gene 1200016B10RIK in background [1/4451] is not recognized, skipping!
#WARNING:	Gene 3110001D03RIK in background [1/4452] is not recognized, skipping!
#WARNING:	Gene 9430031K09RIK in background [1/4454] is not recognized, skipping!
#WARNING:	Gene TSGA14 in background [1/4455] is not recognized, skipping!
#WARNING:	Gene CYPT3 in background [1/4458] is not recognized, skipping!
#WARNING:	Gene OLFR551 in background [1/4463] is not recognized, skipping!
#WARNING:	Gene NAT3 in background [1/4470] is not recognized, skipping!
#WARNING:	Gene 2810030E01RIK in background [1/4471] is not recognized, skipping!
#WARNING:	Gene OLFR60 in background [1/4476] is not recognized, skipping!
#WARNING:	Gene ZFP800 in background [1/4483] is not recognized, skipping!
#WARNING:	Gene AA960436 in background [1/4486] is not recognized, skipping!
#WARNING:	Gene WDR8 in background [1/4488] is not recognized, skipping!
#WARNING:	Gene OLFR731 in background [1/4495] is not recognized, skipping!
#WARNING:	Gene GALNTL4 in background [1/4499] is not recognized, skipping!
#WARNING:	Gene B230219D22RIK in background [1/4500] is not recognized, skipping!
#WARNING:	Gene 4930555I21RIK in background [1/4503] is not recognized, skipping!
#WARNING:	Gene 4921527H02RIK in background [1/4507] is not recognized, skipping!
#WARNING:	Gene ACNAT2 in background [1/4510] is not recognized, skipping!
#WARNING:	Gene BC002230 in background [1/4513] is not recognized, skipping!
#WARNING:	Gene D18ERTD653E in background [1/4521] is not recognized, skipping!
#WARNING:	Gene A630038E17RIK in background [1/4528] is not recognized, skipping!
#WARNING:	Gene 2310039H08RIK in background [1/4529] is not recognized, skipping!
#WARNING:	Gene CCR1L1 in background [1/4532] is not recognized, skipping!
#WARNING:	Gene ZFP280D in background [1/4545] is not recognized, skipping!
#WARNING:	Gene 2610019F03RIK in background [1/4548] is not recognized, skipping!
#WARNING:	Gene 3110003A17RIK in background [1/4556] is not recognized, skipping!
#WARNING:	Gene ZFP521 in background [1/4567] is not recognized, skipping!
#WARNING:	Gene 4930569F06RIK in background [1/4568] is not recognized, skipping!
#WARNING:	Gene OLFR1466 in background [1/4574] is not recognized, skipping!
#WARNING:	Gene D430006K04 in background [1/4575] is not recognized, skipping!
#WARNING:	Gene 2610021K21RIK in background [1/4578] is not recognized, skipping!
#WARNING:	Gene H2-AB1 in background [1/4580] is not recognized, skipping!
#WARNING:	Gene BC021614 in background [1/4595] is not recognized, skipping!
#WARNING:	Gene ZFP772 in background [1/4596] is not recognized, skipping!
#WARNING:	Gene 9530053A07RIK in background [1/4598] is not recognized, skipping!
#WARNING:	Gene ABCA8B in background [1/4600] is not recognized, skipping!
#WARNING:	Gene OLFR389 in background [1/4606] is not recognized, skipping!
#WARNING:	Gene C030039E19RIK in background [1/4611] is not recognized, skipping!
#WARNING:	Gene OLFR594 in background [1/4616] is not recognized, skipping!
#WARNING:	Gene OLFR560 in background [1/4619] is not recognized, skipping!
#WARNING:	Gene 2610001A08RIK in background [1/4624] is not recognized, skipping!
#WARNING:	Gene 4933403F05RIK in background [1/4626] is not recognized, skipping!
#WARNING:	Gene TRP63 in background [1/4634] is not recognized, skipping!
#WARNING:	Gene VMN2R10 in background [1/4635] is not recognized, skipping!
#WARNING:	Gene A130022J15RIK in background [1/4642] is not recognized, skipping!
#WARNING:	Gene OLFR665 in background [1/4649] is not recognized, skipping!
#WARNING:	Gene GM3234 in background [1/4654] is not recognized, skipping!
#WARNING:	Gene 4933429H19RIK in background [1/4658] is not recognized, skipping!
#WARNING:	Gene GM16532 in background [1/4662] is not recognized, skipping!
#WARNING:	Gene CYP2D34 in background [1/4666] is not recognized, skipping!
#WARNING:	Gene 2410004P03RIK in background [1/4667] is not recognized, skipping!
#WARNING:	Gene 2410016O06RIK in background [1/4668] is not recognized, skipping!
#WARNING:	Gene 1700054O19RIK in background [1/4676] is not recognized, skipping!
#WARNING:	Gene 1700019L03RIK in background [1/4679] is not recognized, skipping!
#WARNING:	Gene 6430514K02RIK in background [1/4682] is not recognized, skipping!
#WARNING:	Gene 1810037I17RIK in background [1/4685] is not recognized, skipping!
#WARNING:	Gene METTL7A1 in background [1/4689] is not recognized, skipping!
#WARNING:	Gene GM9757 in background [1/4703] is not recognized, skipping!
#WARNING:	Gene 4930588N13RIK in background [1/4707] is not recognized, skipping!
#WARNING:	Gene OLFR851 in background [1/4710] is not recognized, skipping!
#WARNING:	Gene OLFR820 in background [1/4714] is not recognized, skipping!
#WARNING:	Gene 2410066E13RIK in background [1/4716] is not recognized, skipping!
#WARNING:	Gene ZFP536 in background [1/4719] is not recognized, skipping!
#WARNING:	Gene DEFB5 in background [1/4722] is not recognized, skipping!
#WARNING:	Gene GM5115 in background [1/4730] is not recognized, skipping!
#WARNING:	Gene 4933428M09RIK in background [1/4731] is not recognized, skipping!
#WARNING:	Gene GM19272 in background [1/4734] is not recognized, skipping!
#WARNING:	Gene SERPINB9D in background [1/4739] is not recognized, skipping!
#WARNING:	Gene FBXO31 in background [1/4745] is ambiguous (2 gene matches in Ensembl), skipping!
#WARNING:	Gene 1700123K08RIK in background [1/4747] is not recognized, skipping!
#WARNING:	Gene 1300014I06RIK in background [1/4749] is not recognized, skipping!
#WARNING:	Gene BPIFA5 in background [1/4751] is not recognized, skipping!
#WARNING:	Gene OLFR382 in background [1/4752] is not recognized, skipping!
#WARNING:	Gene H2-Q2 in background [1/4753] is not recognized, skipping!
#WARNING:	Gene OLFR599 in background [1/4758] is not recognized, skipping!
#WARNING:	Gene ZFP119A in background [1/4762] is not recognized, skipping!
#WARNING:	Gene MLL3 in background [1/4774] is not recognized, skipping!
#WARNING:	Gene VMN2R89 in background [1/4775] is not recognized, skipping!
#WARNING:	Gene MSL3L2 in background [1/4777] is not recognized, skipping!
#WARNING:	Gene ZFP235 in background [1/4780] is not recognized, skipping!
#WARNING:	Gene 4930431F12RIK in background [1/4783] is not recognized, skipping!
#WARNING:	Gene 4930525F21RIK in background [1/4784] is not recognized, skipping!
#WARNING:	Gene 4930469B13RIK in background [1/4785] is not recognized, skipping!
#WARNING:	Gene B230118H07RIK in background [1/4789] is not recognized, skipping!
#WARNING:	Gene OLFR786 in background [1/4793] is not recognized, skipping!
#WARNING:	Gene 2200002K05RIK in background [1/4798] is not recognized, skipping!
#WARNING:	Gene 4930533I22RIK in background [1/4806] is not recognized, skipping!
#WARNING:	Gene 1300010F03RIK in background [1/4808] is not recognized, skipping!
#WARNING:	Gene A430005L14RIK in background [1/4824] is not recognized, skipping!
#WARNING:	Gene CLN3 in background [1/4825] is ambiguous (3 gene matches in Ensembl), skipping!
#WARNING:	Gene 1700037H04RIK in background [1/4827] is not recognized, skipping!
#WARNING:	Gene KLK1B9 in background [1/4833] is not recognized, skipping!
#WARNING:	Gene ZFP33B in background [1/4835] is not recognized, skipping!
#WARNING:	Gene KRTAP16-7 in background [1/4838] is not recognized, skipping!
#WARNING:	Gene AI314180 in background [1/4840] is not recognized, skipping!
#WARNING:	Gene FAM86 in background [1/4842] is not recognized, skipping!
#WARNING:	Gene OLFR17 in background [1/4847] is not recognized, skipping!
#WARNING:	Gene 3110062M04RIK in background [1/4849] is not recognized, skipping!
#WARNING:	Gene OLFR1463 in background [1/4852] is not recognized, skipping!
#WARNING:	Gene ETL4 in background [1/4855] is not recognized, skipping!
#WARNING:	Gene D14ERTD449E in background [1/4863] is not recognized, skipping!
#WARNING:	Gene 4930595L18RIK in background [1/4866] is not recognized, skipping!
#WARNING:	Gene C030019I05RIK in background [1/4867] is not recognized, skipping!
#WARNING:	Gene ZFP687 in background [1/4870] is not recognized, skipping!
#WARNING:	Gene 2610528J11RIK in background [1/4871] is not recognized, skipping!
#WARNING:	Gene D730001G18RIK in background [1/4877] is not recognized, skipping!
#WARNING:	Gene OLFR922 in background [1/4878] is not recognized, skipping!
#WARNING:	Gene H2-EA-PS in background [1/4879] is not recognized, skipping!
#WARNING:	Gene ZFP523 in background [1/4881] is not recognized, skipping!
#WARNING:	Gene GM10033 in background [1/4887] is not recognized, skipping!
#WARNING:	Gene FTSJD2 in background [1/4891] is not recognized, skipping!
#WARNING:	Gene OLFR1383 in background [1/4893] is not recognized, skipping!
#WARNING:	Gene C030046E11RIK in background [1/4902] is not recognized, skipping!
#WARNING:	Gene D10WSU52E in background [1/4910] is not recognized, skipping!
#WARNING:	Gene AA987161 in background [1/4912] is not recognized, skipping!
#WARNING:	Gene VMN1R33 in background [1/4914] is not recognized, skipping!
#WARNING:	Gene LOC100504864 in background [1/4916] is not recognized, skipping!
#WARNING:	Gene DNAHC2 in background [1/4921] is not recognized, skipping!
#WARNING:	Gene 2210016F16RIK in background [1/4929] is not recognized, skipping!
#WARNING:	Gene 5830462O15RIK in background [1/4941] is not recognized, skipping!
#WARNING:	Gene 1700010M22RIK in background [1/4943] is not recognized, skipping!
#WARNING:	Gene 9430016H08RIK in background [1/4946] is not recognized, skipping!
#WARNING:	Gene D630029K05RIK in background [1/4953] is not recognized, skipping!
#WARNING:	Gene BC027231 in background [1/4965] is not recognized, skipping!
#WARNING:	Gene 4930461C15RIK in background [1/4975] is not recognized, skipping!
#WARNING:	Gene GSDMA2 in background [1/4978] is not recognized, skipping!
#WARNING:	Gene OLFR1371 in background [1/4980] is not recognized, skipping!
#WARNING:	Gene 1700016C15RIK in background [1/4984] is not recognized, skipping!
#WARNING:	Gene OLFR981 in background [1/4988] is not recognized, skipping!
#WARNING:	Gene ZDHHC25 in background [1/4991] is not recognized, skipping!
#WARNING:	Gene OLFR908 in background [1/4993] is not recognized, skipping!
#WARNING:	Gene OLFR25 in background [1/4998] is not recognized, skipping!
#WARNING:	Gene 2700097O09RIK in background [1/5000] is not recognized, skipping!
#WARNING:	Gene 6530403H02RIK in background [1/5002] is not recognized, skipping!
#WARNING:	Gene FAM116A in background [1/5012] is not recognized, skipping!
#WARNING:	Gene 1190002H23RIK in background [1/5015] is not recognized, skipping!
#WARNING:	Gene SPNB4 in background [1/5023] is not recognized, skipping!
#WARNING:	Gene AW495222 in background [1/5024] is not recognized, skipping!
#WARNING:	Gene VMN1R85 in background [1/5025] is not recognized, skipping!
#WARNING:	Gene NR1H5 in background [1/5030] is not recognized, skipping!
#WARNING:	Gene LCE1L in background [1/5035] is not recognized, skipping!
#WARNING:	Gene SOLH in background [1/5041] is not recognized, skipping!
#WARNING:	Gene ZFP711 in background [1/5044] is not recognized, skipping!
#WARNING:	Gene 2310030G06RIK in background [1/5051] is not recognized, skipping!
#WARNING:	Gene OLFR380 in background [1/5052] is not recognized, skipping!
#WARNING:	Gene ZFP868 in background [1/5060] is not recognized, skipping!
#WARNING:	Gene CCDC99 in background [1/5062] is not recognized, skipping!
#WARNING:	Gene VMN1R27 in background [1/5063] is not recognized, skipping!
#WARNING:	Gene VMN1R205 in background [1/5064] is not recognized, skipping!
#WARNING:	Gene GM5176 in background [1/5065] is not recognized, skipping!
#WARNING:	Gene DNAHC7A in background [1/5066] is not recognized, skipping!
#WARNING:	Gene AGXT2L2 in background [1/5071] is not recognized, skipping!
#WARNING:	Gene 4930502E18RIK in background [1/5076] is not recognized, skipping!
#WARNING:	Gene GM2518 in background [1/5078] is not recognized, skipping!
#WARNING:	Gene CST10 in background [1/5081] is not recognized, skipping!
#WARNING:	Gene 4930430O22RIK in background [1/5085] is not recognized, skipping!
#WARNING:	Gene OLFR472 in background [1/5087] is not recognized, skipping!
#WARNING:	Gene TRP53INP2 in background [1/5095] is not recognized, skipping!
#WARNING:	Gene 2310002L09RIK in background [1/5103] is not recognized, skipping!
#WARNING:	Gene SLFN3 in background [1/5107] is not recognized, skipping!
#WARNING:	Gene ZFP72 in background [1/5113] is not recognized, skipping!
#WARNING:	Gene OLFR124 in background [1/5117] is not recognized, skipping!
#WARNING:	Gene SLC5A4B in background [1/5118] is not recognized, skipping!
#WARNING:	Gene OLFR1218 in background [1/5122] is not recognized, skipping!
#WARNING:	Gene CRHR1 in background [1/5124] is ambiguous (2 gene matches in Ensembl), skipping!
#WARNING:	Gene MFAP1A in background [1/5125] is not recognized, skipping!
#WARNING:	Gene 1700003G18RIK in background [1/5126] is not recognized, skipping!
#WARNING:	Gene 2210415F13RIK in background [1/5131] is not recognized, skipping!
#WARNING:	Gene MTAP1A in background [1/5132] is not recognized, skipping!
#WARNING:	Gene 2900027M19RIK in background [1/5133] is not recognized, skipping!
#WARNING:	Gene OLFR206 in background [1/5134] is not recognized, skipping!
#WARNING:	Gene VMN2R-PS104 in background [1/5138] is not recognized, skipping!
#WARNING:	Gene 9530036O11RIK in background [1/5141] is not recognized, skipping!
#WARNING:	Gene 4930481B07RIK in background [1/5146] is not recognized, skipping!
#WARNING:	Gene E330009J07RIK in background [1/5151] is not recognized, skipping!
#WARNING:	Gene CTS6 in background [1/5153] is not recognized, skipping!
#WARNING:	Gene OLFR541 in background [1/5156] is not recognized, skipping!
#WARNING:	Gene ZFP458 in background [1/5157] is not recognized, skipping!
#WARNING:	Gene OLFR961 in background [1/5158] is not recognized, skipping!
#WARNING:	Gene OLFR818 in background [1/5162] is not recognized, skipping!
#WARNING:	Gene A930018P22RIK in background [1/5163] is not recognized, skipping!
#WARNING:	Gene A730008H23RIK in background [1/5165] is not recognized, skipping!
#WARNING:	Gene H2-Q10 in background [1/5167] is not recognized, skipping!
#WARNING:	Gene SERPINB3A in background [1/5181] is not recognized, skipping!
#WARNING:	Gene 2010109K11RIK in background [1/5182] is not recognized, skipping!
#WARNING:	Gene WDR52 in background [1/5186] is not recognized, skipping!
#WARNING:	Gene 2810408B13RIK in background [1/5187] is not recognized, skipping!
#WARNING:	Gene CLEC2H in background [1/5198] is not recognized, skipping!
#WARNING:	Gene OLFR613 in background [1/5200] is not recognized, skipping!
#WARNING:	Gene OLFR704 in background [1/5201] is not recognized, skipping!
#WARNING:	Gene ETOHD2 in background [1/5203] is not recognized, skipping!
#WARNING:	Gene MILL2 in background [1/5211] is not recognized, skipping!
#WARNING:	Gene 7530428D23RIK in background [1/5212] is not recognized, skipping!
#WARNING:	Gene ZFP239 in background [1/5215] is not recognized, skipping!
#WARNING:	Gene 2310035C23RIK in background [1/5220] is not recognized, skipping!
#WARNING:	Gene C130026I21RIK in background [1/5223] is not recognized, skipping!
#WARNING:	Gene 1700029P11RIK in background [1/5226] is not recognized, skipping!
#WARNING:	Gene PHXR1 in background [1/5234] is not recognized, skipping!
#WARNING:	Gene ZFP870 in background [1/5236] is not recognized, skipping!
#WARNING:	Gene BC018507 in background [1/5244] is not recognized, skipping!
#WARNING:	Gene 4933414I06RIK in background [1/5247] is not recognized, skipping!
#WARNING:	Gene OLFR706 in background [1/5251] is not recognized, skipping!
#WARNING:	Gene OLFR1213 in background [1/5257] is not recognized, skipping!
#WARNING:	Gene 1700058G18RIK in background [1/5271] is not recognized, skipping!
#WARNING:	Gene OLFR601 in background [1/5273] is not recognized, skipping!
#WARNING:	Gene FAM82A2 in background [1/5274] is not recognized, skipping!
#WARNING:	Gene E030002O03RIK in background [1/5276] is not recognized, skipping!
#WARNING:	Gene LOC434960 in background [1/5279] is not recognized, skipping!
#WARNING:	Gene 6330406I15RIK in background [1/5283] is not recognized, skipping!
#WARNING:	Gene ZFP944 in background [1/5284] is not recognized, skipping!
#WARNING:	Gene OLFR46 in background [1/5286] is not recognized, skipping!
#WARNING:	Gene 4930519F16RIK in background [1/5291] is not recognized, skipping!
#WARNING:	Gene 1700006E09RIK in background [1/5298] is not recognized, skipping!
#WARNING:	Gene NG23 in background [1/5299] is not recognized, skipping!
#WARNING:	Gene OLFR1491 in background [1/5306] is not recognized, skipping!
#WARNING:	Gene OLFR828 in background [1/5308] is not recognized, skipping!
#WARNING:	Gene 1190005I06RIK in background [1/5314] is not recognized, skipping!
#WARNING:	Gene ADAM6B in background [1/5320] is not recognized, skipping!
#WARNING:	Gene 4930447K03RIK in background [1/5329] is not recognized, skipping!
#WARNING:	Gene HYAL5 in background [1/5336] is not recognized, skipping!
#WARNING:	Gene CEACAM14 in background [1/5340] is not recognized, skipping!
#WARNING:	Gene NLRP4C in background [1/5342] is not recognized, skipping!
#WARNING:	Gene 1700001L19RIK in background [1/5345] is not recognized, skipping!
#WARNING:	Gene 2310003L22RIK in background [1/5349] is not recognized, skipping!
#WARNING:	Gene CEP110 in background [1/5351] is not recognized, skipping!
#WARNING:	Gene CDK3-PS in background [1/5352] is not recognized, skipping!
#WARNING:	Gene OLFR975 in background [1/5356] is not recognized, skipping!
#WARNING:	Gene VMN1R79 in background [1/5359] is not recognized, skipping!
#WARNING:	Gene KBTBD5 in background [1/5361] is not recognized, skipping!
#WARNING:	Gene DNAHC1 in background [1/5362] is not recognized, skipping!
#WARNING:	Gene 9830001H06RIK in background [1/5367] is not recognized, skipping!
#WARNING:	Gene OLFR544 in background [1/5372] is not recognized, skipping!
#WARNING:	Gene CML1 in background [1/5376] is not recognized, skipping!
#WARNING:	Gene OLFR659 in background [1/5381] is not recognized, skipping!
#WARNING:	Gene ZFP740 in background [1/5387] is not recognized, skipping!
#WARNING:	Gene PRL7A2 in background [1/5398] is not recognized, skipping!
#WARNING:	Gene SERPINA1D in background [1/5406] is not recognized, skipping!
#WARNING:	Gene SLCO6C1 in background [1/5408] is not recognized, skipping!
#WARNING:	Gene AGTR1A in background [1/5411] is not recognized, skipping!
#WARNING:	Gene DCPP1 in background [1/5414] is not recognized, skipping!
#WARNING:	Gene 9430038I01RIK in background [1/5416] is not recognized, skipping!
#WARNING:	Gene DLX6AS2 in background [1/5419] is not recognized, skipping!
#WARNING:	Gene 1700001P01RIK in background [1/5428] is not recognized, skipping!
#WARNING:	Gene OLFR1198 in background [1/5431] is not recognized, skipping!
#WARNING:	Gene OLFR1211 in background [1/5434] is not recognized, skipping!
#WARNING:	Gene TCL1 in background [1/5435] is not recognized, skipping!
#WARNING:	Gene GM16279 in background [1/5440] is not recognized, skipping!
#WARNING:	Gene 4930533N22RIK in background [1/5441] is not recognized, skipping!
#WARNING:	Gene OLFR1509 in background [1/5444] is not recognized, skipping!
#WARNING:	Gene 4921533I20RIK in background [1/5445] is not recognized, skipping!
#WARNING:	Gene 4833422M21RIK in background [1/5449] is not recognized, skipping!
#WARNING:	Gene FAM33A in background [1/5450] is not recognized, skipping!
#WARNING:	Gene 6330439K17RIK in background [1/5452] is not recognized, skipping!
#WARNING:	Gene C130076G22RIK in background [1/5459] is not recognized, skipping!
#WARNING:	Gene 1110003E01RIK in background [1/5461] is not recognized, skipping!
#WARNING:	Gene 4930448N21RIK in background [1/5463] is not recognized, skipping!
#WARNING:	Gene H2-T23 in background [1/5464] is not recognized, skipping!
#WARNING:	Gene OLFR1284 in background [1/5468] is not recognized, skipping!
#WARNING:	Gene 4921524L21RIK in background [1/5469] is not recognized, skipping!
#WARNING:	Gene IFI203 in background [1/5471] is not recognized, skipping!
#WARNING:	Gene 9330182L06RIK in background [1/5480] is not recognized, skipping!
#WARNING:	Gene CYP4F18 in background [1/5481] is not recognized, skipping!
#WARNING:	Gene ZFP280C in background [1/5482] is not recognized, skipping!
#WARNING:	Gene A130096G17RIK in background [1/5486] is not recognized, skipping!
#WARNING:	Gene 0610009O20RIK in background [1/5489] is not recognized, skipping!
#WARNING:	Gene CBR2 in background [1/5490] is not recognized, skipping!
#WARNING:	Gene CYP4A14 in background [1/5496] is not recognized, skipping!
#WARNING:	Gene A230046K03RIK in background [1/5497] is not recognized, skipping!
#WARNING:	Gene CTSLL3 in background [1/5502] is not recognized, skipping!
#WARNING:	Gene VMN1R211 in background [1/5504] is not recognized, skipping!
#WARNING:	Gene 4930447A16RIK in background [1/5508] is not recognized, skipping!
#WARNING:	Gene ZFP35 in background [1/5509] is not recognized, skipping!
#WARNING:	Gene ZFP94 in background [1/5510] is not recognized, skipping!
#WARNING:	Gene APOL7C in background [1/5512] is not recognized, skipping!
#WARNING:	Gene OLFR769 in background [1/5521] is not recognized, skipping!
#WARNING:	Gene HPRT in background [1/5525] is not recognized, skipping!
#WARNING:	Gene MLL5 in background [1/5526] is not recognized, skipping!
#WARNING:	Gene AI853363 in background [1/5530] is not recognized, skipping!
#WARNING:	Gene GYG in background [1/5536] is not recognized, skipping!
#WARNING:	Gene SERPINA3K in background [1/5537] is not recognized, skipping!
#WARNING:	Gene OLFR70 in background [1/5540] is not recognized, skipping!
#WARNING:	Gene CAR5A in background [1/5543] is not recognized, skipping!
#WARNING:	Gene ZFP422 in background [1/5545] is not recognized, skipping!
#WARNING:	Gene A830010M20RIK in background [1/5548] is not recognized, skipping!
#WARNING:	Gene OLFR918 in background [1/5550] is not recognized, skipping!
#WARNING:	Gene DNAHC11 in background [1/5553] is not recognized, skipping!
#WARNING:	Gene 4930583H14RIK in background [1/5554] is not recognized, skipping!
#WARNING:	Gene OLFR578 in background [1/5555] is not recognized, skipping!
#WARNING:	Gene ZFP7 in background [1/5556] is not recognized, skipping!
#WARNING:	Gene OLFR642 in background [1/5558] is not recognized, skipping!
#WARNING:	Gene 1700022A21RIK in background [1/5561] is not recognized, skipping!
#WARNING:	Gene E430013K19RIK in background [1/5562] is not recognized, skipping!
#WARNING:	Gene 4930482G09RIK in background [1/5568] is not recognized, skipping!
#WARNING:	Gene 4930503E24RIK in background [1/5570] is not recognized, skipping!
#WARNING:	Gene 4732468M13RIK in background [1/5571] is not recognized, skipping!
#WARNING:	Gene A030005L19RIK in background [1/5578] is not recognized, skipping!
#WARNING:	Gene 1810011H11RIK in background [1/5589] is not recognized, skipping!
#WARNING:	Gene SELM in background [1/5592] is not recognized, skipping!
#WARNING:	Gene TMEM194 in background [1/5593] is not recognized, skipping!
#WARNING:	Gene PRSS30 in background [1/5605] is not recognized, skipping!
#WARNING:	Gene 5730528L13RIK in background [1/5614] is not recognized, skipping!
#WARNING:	Gene OLFR915 in background [1/5621] is not recognized, skipping!
#WARNING:	Gene E430018J23RIK in background [1/5632] is not recognized, skipping!
#WARNING:	Gene ZFP747 in background [1/5633] is not recognized, skipping!
#WARNING:	Gene AKR1C12 in background [1/5642] is not recognized, skipping!
#WARNING:	Gene CCDC135 in background [1/5646] is not recognized, skipping!
#WARNING:	Gene VMN1R42 in background [1/5650] is not recognized, skipping!
#WARNING:	Gene A630006J10RIK in background [1/5651] is not recognized, skipping!
#WARNING:	Gene OLFR1497 in background [1/5655] is not recognized, skipping!
#WARNING:	Gene ALS2CR4 in background [1/5656] is not recognized, skipping!
#WARNING:	Gene OLFR697 in background [1/5657] is not recognized, skipping!
#WARNING:	Gene ZFP574 in background [1/5659] is not recognized, skipping!
#WARNING:	Gene 1110020G09RIK in background [1/5663] is not recognized, skipping!
#WARNING:	Gene OLFR1163 in background [1/5666] is not recognized, skipping!
#WARNING:	Gene CLEC2G in background [1/5667] is not recognized, skipping!
#WARNING:	Gene 4931431F19RIK in background [1/5669] is not recognized, skipping!
#WARNING:	Gene 4933426D04RIK in background [1/5670] is not recognized, skipping!
#WARNING:	Gene ITCH in background [1/5671] is ambiguous (2 gene matches in Ensembl), skipping!
#WARNING:	Gene 4833431D13RIK in background [1/5674] is not recognized, skipping!
#WARNING:	Gene GM4922 in background [1/5679] is not recognized, skipping!
#WARNING:	Gene AOX4 in background [1/5680] is not recognized, skipping!
#WARNING:	Gene 4930404A10RIK in background [1/5692] is not recognized, skipping!
#WARNING:	Gene CAR5B in background [1/5693] is not recognized, skipping!
#WARNING:	Gene GM20172 in background [1/5703] is not recognized, skipping!
#WARNING:	Gene OLFR263 in background [1/5714] is not recognized, skipping!
#WARNING:	Gene 2610507B11RIK in background [1/5716] is not recognized, skipping!
#WARNING:	Gene OLFR62 in background [1/5718] is not recognized, skipping!
#WARNING:	Gene 6430527G18RIK in background [1/5719] is not recognized, skipping!
#WARNING:	Gene AI837181 in background [1/5728] is not recognized, skipping!
#WARNING:	Gene H2-M11 in background [1/5733] is not recognized, skipping!
#WARNING:	Gene 1700011A15RIK in background [1/5734] is not recognized, skipping!
#WARNING:	Gene OLFR1298 in background [1/5739] is not recognized, skipping!
#WARNING:	Gene 4931402G19RIK in background [1/5741] is not recognized, skipping!
#WARNING:	Gene ABCB1B in background [1/5743] is not recognized, skipping!
#WARNING:	Gene UGT2B1 in background [1/5749] is not recognized, skipping!
#WARNING:	Gene TEX19.1 in background [1/5751] is not recognized, skipping!
#WARNING:	Gene JHDM1D in background [1/5757] is not recognized, skipping!
#WARNING:	Gene C130098B18RIK in background [1/5760] is not recognized, skipping!
#WARNING:	Gene 1700025F22RIK in background [1/5769] is not recognized, skipping!
#WARNING:	Gene 1700019M22RIK in background [1/5770] is not recognized, skipping!
#WARNING:	Gene 2310037I24RIK in background [1/5773] is not recognized, skipping!
#WARNING:	Gene EXPI in background [1/5774] is not recognized, skipping!
#WARNING:	Gene MT2 in background [1/5777] is not recognized, skipping!
#WARNING:	Gene OLFR15 in background [1/5782] is not recognized, skipping!
#WARNING:	Gene 1700018C11RIK in background [1/5793] is not recognized, skipping!
#WARNING:	Gene 4930583I09RIK in background [1/5799] is not recognized, skipping!
#WARNING:	Gene OLFR1208 in background [1/5809] is not recognized, skipping!
#WARNING:	Gene H2-BL in background [1/5810] is not recognized, skipping!
#WARNING:	Gene WDR96 in background [1/5812] is not recognized, skipping!
#WARNING:	Gene GM15506 in background [1/5817] is not recognized, skipping!
#WARNING:	Gene 9330101J02RIK in background [1/5818] is not recognized, skipping!
#WARNING:	Gene 3200001D21RIK in background [1/5819] is not recognized, skipping!
#WARNING:	Gene 1700026J04RIK in background [1/5820] is not recognized, skipping!
#WARNING:	Gene GM9767 in background [1/5823] is not recognized, skipping!
#WARNING:	Gene NCRNA00086 in background [1/5826] is not recognized, skipping!
#WARNING:	Gene TTC15 in background [1/5828] is not recognized, skipping!
#WARNING:	Gene GPR97 in background [1/5829] is not recognized, skipping!
#WARNING:	Gene OLFR705 in background [1/5837] is not recognized, skipping!
#WARNING:	Gene OLFR1109 in background [1/5838] is not recognized, skipping!
#WARNING:	Gene RAB42-PS in background [1/5839] is not recognized, skipping!
#WARNING:	Gene SKINT7 in background [1/5844] is not recognized, skipping!
#WARNING:	Gene OLFR180 in background [1/5854] is not recognized, skipping!
#WARNING:	Gene NAIP6 in background [1/5855] is not recognized, skipping!
#WARNING:	Gene ZFP961 in background [1/5869] is not recognized, skipping!
#WARNING:	Gene 1700008H02RIK in background [1/5871] is not recognized, skipping!
#WARNING:	Gene 4930471G03RIK in background [1/5873] is not recognized, skipping!
#WARNING:	Gene 6230427J02RIK in background [1/5874] is not recognized, skipping!
#WARNING:	Gene GM9973 in background [1/5878] is not recognized, skipping!
#WARNING:	Gene SPEER4F in background [1/5884] is not recognized, skipping!
#WARNING:	Gene KLK1B24 in background [1/5887] is not recognized, skipping!
#WARNING:	Gene D130043K22RIK in background [1/5892] is not recognized, skipping!
#WARNING:	Gene 1300017J02RIK in background [1/5893] is not recognized, skipping!
#WARNING:	Gene LOC100504416 in background [1/5896] is not recognized, skipping!
#WARNING:	Gene HEATR7A in background [1/5901] is not recognized, skipping!
#WARNING:	Gene GM20559 in background [1/5903] is not recognized, skipping!
#WARNING:	Gene 6530406A20RIK in background [1/5905] is not recognized, skipping!
#WARNING:	Gene 4930461L14RIK in background [1/5909] is not recognized, skipping!
#WARNING:	Gene 2310050C09RIK in background [1/5910] is not recognized, skipping!
#WARNING:	Gene MTAP9 in background [1/5926] is not recognized, skipping!
#WARNING:	Gene VMN1R71 in background [1/5927] is not recognized, skipping!
#WARNING:	Gene OLFR866 in background [1/5929] is not recognized, skipping!
#WARNING:	Gene ZFP763 in background [1/5930] is not recognized, skipping!
#WARNING:	Gene OLFR23 in background [1/5932] is not recognized, skipping!
#WARNING:	Gene ZFP276 in background [1/5938] is not recognized, skipping!
#WARNING:	Gene TAS2R140 in background [1/5941] is not recognized, skipping!
#WARNING:	Gene MKI67IP in background [1/5943] is not recognized, skipping!
#WARNING:	Gene OLFR1289 in background [1/5950] is not recognized, skipping!
#WARNING:	Gene 5430411K18RIK in background [1/5953] is not recognized, skipping!
#WARNING:	Gene CTPS in background [1/5964] is not recognized, skipping!
#WARNING:	Gene 9130004C02RIK in background [1/5969] is not recognized, skipping!
#WARNING:	Gene DNAHC10 in background [1/5971] is not recognized, skipping!
#WARNING:	Gene OLFR1214 in background [1/5976] is not recognized, skipping!
#WARNING:	Gene CSN1S2B in background [1/5978] is not recognized, skipping!
#WARNING:	Gene OLFR195 in background [1/5979] is not recognized, skipping!
#WARNING:	Gene SERPINB9G in background [1/5980] is not recognized, skipping!
#WARNING:	Gene L7RN6 in background [1/5982] is not recognized, skipping!
#WARNING:	Gene DXBAY18 in background [1/5984] is not recognized, skipping!
#WARNING:	Gene 2300009A05RIK in background [1/5985] is not recognized, skipping!
#WARNING:	Gene EMR1 in background [1/5986] is not recognized, skipping!
#WARNING:	Gene ZFP317 in background [1/5989] is not recognized, skipping!
#WARNING:	Gene E330034G19RIK in background [1/5992] is not recognized, skipping!
#WARNING:	Gene VMN1R16 in background [1/5993] is not recognized, skipping!
#WARNING:	Gene DNAHC17 in background [1/5995] is not recognized, skipping!
#WARNING:	Gene 4930488N24RIK in background [1/6001] is not recognized, skipping!
#WARNING:	Gene OLFR1484 in background [1/6010] is not recognized, skipping!
#WARNING:	Gene OLFR1474 in background [1/6012] is not recognized, skipping!
#WARNING:	Gene OLFR338 in background [1/6013] is not recognized, skipping!
#WARNING:	Gene 1110007C09RIK in background [1/6014] is not recognized, skipping!
#WARNING:	Gene 1500011H22RIK in background [1/6016] is not recognized, skipping!
#WARNING:	Gene BC010981 in background [1/6020] is not recognized, skipping!
#WARNING:	Gene 1700024J04RIK in background [1/6022] is not recognized, skipping!
#WARNING:	Gene BC022960 in background [1/6024] is not recognized, skipping!
#WARNING:	Gene 9430076C15RIK in background [1/6028] is not recognized, skipping!
#WARNING:	Gene OSTA in background [1/6030] is not recognized, skipping!
#WARNING:	Gene ZFP831 in background [1/6032] is not recognized, skipping!
#WARNING:	Gene 5730403B10RIK in background [1/6037] is not recognized, skipping!
#WARNING:	Gene 4930408K08RIK in background [1/6038] is not recognized, skipping!
#WARNING:	Gene OLFR494 in background [1/6039] is not recognized, skipping!
#WARNING:	Gene CES1G in background [1/6040] is not recognized, skipping!
#WARNING:	Gene A830012C17RIK in background [1/6047] is not recognized, skipping!
#WARNING:	Gene OLFR27 in background [1/6051] is not recognized, skipping!
#WARNING:	Gene GM9857 in background [1/6059] is not recognized, skipping!
#WARNING:	Gene VMN1R13 in background [1/6065] is not recognized, skipping!
#WARNING:	Gene OLFR792 in background [1/6069] is not recognized, skipping!
#WARNING:	Gene KIF4 in background [1/6077] is not recognized, skipping!
#WARNING:	Gene CYP4A10 in background [1/6080] is not recognized, skipping!
#WARNING:	Gene 4933426M11RIK in background [1/6081] is not recognized, skipping!
#WARNING:	Gene SERF1 in background [1/6084] is not recognized, skipping!
#WARNING:	Gene OLFR513 in background [1/6090] is not recognized, skipping!
#WARNING:	Gene 2810013P06RIK in background [1/6097] is not recognized, skipping!
[truncated: 29,127 more rows]
