# Supplementary material for: Tensor decomposition-based unsupervised feature extraction identifies candidate genes that induce post-traumatic stress disorder-mediated heart diseases
Source: BMC Med Genomics. 2017 Dec 21;10(Suppl 4):67. doi: 10.1186/s12920-017-0302-1 (PMC5763504; doi:10.1186/s12920-017-0302-1)
Supplement: Supplementary file 7 — Transcription factors PPI. A full list of enrichment analyses of transcription factors PPI provided by Enrichr. (CSV 70 kb) [file 12920_2017_302_MOESM7_ESM.csv]

Term	Overlap	P-value	Adjusted P-value	Old P-value	Old Adjusted P-value	Z-score	Combined Score	Genes
ILF3	50/297	0.0000000000000000000000000000689849343814414939893025243140611427102806937617469478014259297392779499993008263114546707583940587937831878662109375	0.00000000000000000000000001586653490773154464889525033529942702322953286658007061660075306114953651304144699452081113122403621673583984375	0.0000000000000000062399746857021650545920273120479458356401860613508515707170687392135732807219028472900390625	0.00000000000000143519417771149794098575090463398598797028983715950989363818735000677406787872314453125	-1.8095674856380533	107.49841570097416	RPL5;RPL3;RPL32;YBX1;RPL8;RPL9;RPL6;RPL7;RPS4X;RPL7A;RPS14;RPS16;RPL18A;KIF5C;RPS13;HSP90AA1;GABARAPL1;RPS8;RPL23;TUBA4A;EEF1A1;RPL37A;UQCRC1;RPL27;MALAT1;NDUFB9;RPL10;RPL12;RPL11;UQCRH;RPS15A;UBC;RPS3;RPL13;PCBD2;RPS2;NDUFV1;RPL17;RPL19;NDUFA2;RPL23A;MYO1E;RPS25;RPS28;SON;HNRNPK;RPS20;SERINC1;RPS24;RPS23
ESR1	81/871	0.000000000000000000000000000984775567426265487736131186797377087632740749499080314005272329554751859111150213976770828594453632831573486328125	0.0000000000000000000000001132491902540205271435986109430134933565426796479904104253886895745280505298779871736769564449787139892578125	0.00000000000000884147667103055926532408189087914292063861976256333718993118964135646820068359375	0.0000000000010167698171685142902687204503787236626981271836456244272994808852672576904296875	-1.8391765067961692	105.64267906969484	RPL5;HSP90AB1;RPL3;RPLP0;FHL2;ATP2A2;CHD4;YBX1;CHD3;RPL8;RPL9;RPL6;RPL7;RPS4X;RPS14;RPL7A;TUBA1A;RPS16;RPL18A;RPS19;RPS18;NPPA;RPL36;KIF1A;RPS11;RPS13;RPS12;YWHAH;HSP90AA1;RPS7;RPS8;TPM1;NME2;RPL13A;ATP5F1;EEF1A1;NCOR2;EEF1G;MYL6;NCOR1;TUBB2A;RPL37A;VDAC1;ALDOC;PTPLAD1;ALDOA;GAPDH;RPL10;RPL12;RPL11;RPL36A;ATP1A1;NDRG2;PRDX2;ATP5B;LDHA;RPS15A;UBB;UBC;PGK1;RPS3;RPL13;COX2;RPS2;PPARGC1A;RPL17;RPL19;…
RAD21	37/237	0.0000000000000000000189467649592919109736882462032864848345309190471815854518201904799212798025109805166721343994140625	0.0000000000000000014525853135457133451744793682051383266454174599910278802006313725314612383954226970672607421875	0.00000000000180711410765046959530858458722287604903029845093698213531752116978168487548828125	0.0000000001385454149198693325437828117262088235828176863151384168304502964019775390625	-1.7425937863809755	71.57387998293657	RPL5;HSP90AB1;RPL10;RPL11;CHD4;YBX1;CHD3;CLU;RPL6;RPS4X;C3;RPS14;RPS16;RPS15A;RPS19;RPS18;H2AFJ;TMSB4X;UBC;PGK1;RPS3;COX2;RPL13;RPS2;RPS11;RPS27A;RPL17;RPS13;HSP90AA1;RPS7;RPL23;RPL35A;RPL23A;CP;RPS25;RPS20;UBA52
HTT	38/293	0.000000000000000003984519339327668497284036270255841409148165300981199454799508430369314737617969512939453125	0.0000000000000002291098620113409154826727528928806443542841937872911461937519561615772545337677001953125	0.000000000131762500104456252665719288795476669962081217590821324847638607025146484375	0.0000000075763437560062352262125009473570091955707539455033838748931884765625	-1.6913758182995156	60.91038418791921	SNAP25;NDUFB9;NDUFA13;HSP90AB1;NDUFB10;SLC1A2;MRFAP1;THY1;CHD3;ATP5O;COX5B;COX6A1;COX5A;UQCRH;LDHB;LDHA;JPH2;CHCHD2;TUBA1A;UBC;COX2;PRNP;HSPA8;SYT1;MDH1;TPM1;COX6C;GNB2L1;NCOR1;NDUFS5;UQCRC1;PLP1;VDAC1;ALDOC;UQCRC2;ALDOA;SQSTM1;GAPDH
ILF2	28/184	0.00000000000000181394554562997705659056178558876247775192669213495388902401828090660274028778076171875	0.000000000000083441495098978943814304936916071268564860062555421649221898405812680721282958984375	0.000000001988953246182855995210953070997418612453344621826545335352420806884765625	0.0000000914918493244113732981620036067982315586277763941325247287750244140625	-1.558000134144718	46.91859861754344	RPL10;RPLP0;RPL11;YBX1;RPL8;RPL9;RPL6;RPL7;RPS4X;RPL7A;RPS16;RPS15A;UBC;RPS3;RPS2;RPL17;RPS13;RPL19;GABARAPL1;RPS8;RPL23;RPL23A;EEF1G;EEF1A1;SON;RPS20;RPS24;RPS23
ESR2	34/365	0.0000000000041949297653953704864125090974704876921330676253774072392843663692474365234375	0.0000000001608056410068225299271890690942614365877005866423132829368114471435546875	0.000002250469665953574720132328301769319978120620362460613250732421875	0.000086268003861553690264120375363887660569162108004093170166015625	-1.6782825697269195	37.84665599158366	NUP205;RPL32;RPLP0;RPL7;RPS4X;RPL7A;RPS16;RPL18A;RPS18;UBC;RPL36;RPS3;RPS11;RPS27A;PPARGC1A;RPL17;RPS13;YWHAH;HSPA8;HSP90AA1;GSN;RPS7;RFC2;RPL23;RPL23A;GNB2L1;NCOR2;RPS25;MYL6;NCOR1;ANAPC5;MYH4;CALM2;RPS24
ATF2	26/237	0.00000000004127657121816052736853765326647852824948348171574252774007618427276611328125	0.0000000013562301971681317058569305440489903558098916391827515326440334320068359375	0.00000271453589985684106574673375711359568640546058304607868194580078125	0.000089191893852439067097957747787262405836372636258602142333984375	-1.645257794443357	33.59378989086661	HSP90AB1;GSTP1;ATP5C1;ATP2A2;ATP1A1;ATP5O;LDHB;ATP5B;LDHA;UBC;NPPA;PGK1;HSP90AA1;TPI1;ANXA3;MDH2;PGAM1;TPM1;CS;MYL6;UQCRC1;ERP29;VDAC1;UQCRC2;ALDOA;GAPDH
NR3C1	18/239	0.00001051945886699447290919644248941011710485327057540416717529296875	0.0003024344424260911223974190864538513778825290501117706298828125	0.0056615869634223763007252472334585036151111125946044921875	0.13021650015871466532502154223038814961910247802734375	-1.653713533738231	13.401109101244373	HSP90AA1;HSP90AB1;SYT1;ATP1B1;CLU;GNB2L1;PTMS;NCOR2;PPP3CA;TUBA1A;NCOR1;UBB;FTH1;UBC;TCEB2;PPARGC1A;SLC25A4;YWHAH
TP53	31/628	0.000053771396041683034035772725811597183565027080476284027099609375	0.00112431100814428170699132980558943017967976629734039306640625	0.08044169612661013213372740437989705242216587066650390625	0.50933884397837869695280232917866669595241546630859375	-1.6015294692482007	10.8753217797685	RPL5;HSP90AB1;VPRBP;COX17;RPL11;YBX1;CHD3;SAT1;UCHL1;UBB;TMSB4X;UBC;RPS3;ANXA7;RPS27A;PPARGC1A;LYN;HSPA8;HSP90AA1;MDH1;RPS7;ANXA3;RPL23;MIF;S100B;USP29;NCOR1;HNRNPK;FXYD6;RPL26;GAPDH
TP63	12/120	0.0000198913372800041472385733365424442808944149874150753021240234375	0.000508334174933439304766569222238103975541889667510986328125	0.002997026634725153369787076229613376199267804622650146484375	0.07659068066519836293082335032522678375244140625	-1.4226725197191101	10.79007691521549	EEF1A1;HSP90AB1;RPL3;HNRNPK;RPL12;ATP5A1;RPLP0;PINX1;UBC;RPL13A;HNRNPAB;GNB2L1
PPARG	11/116	0.000071636089060783843252000480106289614923298358917236328125	0.00137302504033169040127682070107084655319340527057647705078125	0.006371322084991211560922597101352948811836540699005126953125	0.13321855268617988077295422044699080288410186767578125	-1.4382578307211913	9.479181854284235	NCOR2;PRNP;HSP90AA1;HSP90AB1;NCOR1;SYT1;STMN1;UBC;KIF1A;PPARGC1A;CLU
TCF3	16/248	0.00020001333246762024488385467435591635876335203647613525390625	0.0035386974205809736300498702377126392093487083911895751953125	0.030890447637855165952114333549616276286542415618896484375	0.316399967911133506159870876217610202729701995849609375	-1.5194424601145573	8.575728048147672	NDUFB4;RPL36A;RPL23A;COX7A2;CHD4;RPL7A;SON;NCOR1;UBB;UBC;RPS3;RPL13;UQCRC2;RPL37;SLC25A4;RPS13
ERG	7/41	0.0000356564802455092456369943609839623377411044202744960784912109375	0.00082009904564671266997966103673434190568514168262481689453125	0.001600430030773731561455353045175797888077795505523681640625	0.046012363384744785210767048511115717701613903045654296875	-1.0618376454746934	7.545509029630949	HSPA8;RPL7A;RPS18;ATP5A1;RPLP0;TPM1;UBC
NR4A1	10/115	0.0003089409066292761094595087367764563168748281896114349365234375	0.005075457751766679521943093078562014852650463581085205078125	0.0154360765711681162393187349834988708607852458953857421875	0.2109453095819543710920385137796984054148197174072265625	-1.2814579902768184	6.770376413984286	EEF1A1;NCOR2;FABP3;HSP90AB1;UBC;VPRBP;CHD4;CHD3;CLU;RPL7
SP1	15/263	0.001122080411995155131699153372437649522908031940460205078125	0.01372335577162154228447743520291624008677899837493896484375	0.0817368064162597163235801644987077452242374420166015625	0.50933884397837869695280232917866669595241546630859375	-1.4432327957288702	6.189529128537904	HSPA8;HSP90AA1;TPI1;TPM1;YBX1;CHD3;NCOR2;MYO1E;HINT1;NCOR1;ACTC1;UBC;MYL3;KIF1A;BCOR
EED	8/91	0.00113366852026438821345044605237717405543662607669830322265625	0.01372335577162154228447743520291624008677899837493896484375	0.027367298435752605845205920331864035688340663909912109375	0.314723932011154949872633324048365466296672821044921875	-0.962946228153504	4.129745212283491	RPL7A;HSP90AA1;HSP90AB1;RPL3;UBC;RPLP0;HNRNPAB;RPL19
STAT3	13/246	0.004496500825394218747721453155463677830994129180908203125	0.03652229117813272918358080687539768405258655548095703125	0.149837909071303787555962117039598524570465087890625	0.65498474542804807629892138720606453716754913330078125	-1.0480708685990703	3.46893901019262	LYN;HSP90AA1;NDUFA13;HSP90AB1;RPL11;FHL2;STMN3;CORO1A;GNB2L1;STMN1;UBC;PCBD2;PPARGC1A
NANOG	10/160	0.00381518320056081945701453861374830012209713459014892578125	0.03478990621072040878569708866052678786218166351318359375	0.09114787264636163566233761912371846847236156463623046875	0.55168449233324157177094093640334904193878173828125	-1.024274555972294	3.4399523338084075	MYO1E;TUBA1A;RPS27;RFC2;RPS29;UBC;RPS3;CHD4;GAPDH;TUBA4A
BACH1	5/31	0.000633888845219331251330807663890709591214545071125030517578125	0.00971962896002974592601919567869117599911987781524658203125	0.0092151241627677349388392258333624340593814849853515625	0.163036812110506079687155533974873833358287811279296875	-0.6771277313519076	3.1375443606615203	ARF3;NCOR1;UBC;ANAPC5;DYNLL1
NR1I2	5/33	0.000852850665788184073533295670443976632668636739253997802734375	0.01153856783125190195449238927949409116990864276885986328125	0.01156943060221736312154217074521511676721274852752685546875	0.1773979359006662426256895059850648976862430572509765625	-0.6869909344619061	3.0653948585729984	HSP90AA1;NCOR1;HSP90AB1;UBC;PPARGC1A
SETDB1	9/136	0.00408403246821500455487896630302202538587152957916259765625	0.03478990621072040878569708866052678786218166351318359375	0.08193711837913049411685761924672988243401050567626953125	0.50933884397837869695280232917866669595241546630859375	-0.9006479878279379	3.0247614075774862	HSP90AA1;HSP90AB1;TPI1;PTPRS;UBC;APLP1;CLSTN1;ANXA7;SAT1
NFKB1	13/254	0.005854075870416346021041231750814404222182929515838623046875	0.039601101476345872132167613699493813328444957733154296875	0.1752054321123767410828264701194711960852146148681640625	0.7069692874709938568145162207656539976596832275390625	-0.8625014940130608	2.784929647483817	HSPA8;HSP90AA1;HSP90AB1;RPS8;ATP5J;CLU;NCOR2;MYL6;NCOR1;UBC;RPS3;CKB;GLUL
CTCF	6/60	0.0024312919857966165670948299748488352634012699127197265625	0.024312919857966165670948299748488352634012699127197265625	0.032297146845540199155966121224992093630135059356689453125	0.316399967911133506159870876217610202729701995849609375	-0.7459215654775176	2.772402030537015	UBC;RPL36A;FAU;YBX1;LLPH;RPL17
ATF3	5/46	0.003864590443183809308214105016077155596576631069183349609375	0.03478990621072040878569708866052678786218166351318359375	0.037067271880117082238914605341051355935633182525634765625	0.316399967911133506159870876217610202729701995849609375	-0.7082928183503594	2.378750423211683	HSP90AA1;HSP90AB1;HSF1;UBC;FHL2
PPARD	5/40	0.00207445012366505414369566295818003709428012371063232421875	0.02168743311104374960063267963050748221576213836669921875	0.0229486474967092457521999904201948083937168121337890625	0.29323271801350703213984161266125738620758056640625	-0.6165277083663243	2.3619314027082257	NCOR2;HSP90AA1;NCOR1;HSP90AB1;GLUL
SMAD2	17/384	0.007520687748830088940887872439589045825414359569549560546875	0.043243954555773012060626570018939673900604248046875	0.2922922338445645973337150280713103711605072021484375	0.72146898788282898262735898242681287229061126708984375	-0.6884218336768637	2.162262646571039	MTCH1;SYT1;CAMK2A;FHL2;ATP1A1;ATP1B1;TUBA4A;SOD1;PTMS;EEF1A1;RPS14;UBC;STAMBP;RPS27A;SQSTM1;UBA52;CHGB
MYC	34/957	0.007478207431616126256435084229678977862931787967681884765625	0.043243954555773012060626570018939673900604248046875	0.6801361037891557881351900505251251161098480224609375	0.88881422654264674587665240323985926806926727294921875	-0.6874234498207247	2.159126824879361	NUP205;CLSTN1;RPL11;FHL2;ATP5C1;ATP2A2;NOL9;CHD4;YBX1;ATP1A1;ATP5O;RPS16;TUBA1A;UBB;PSMD3;UBC;RPL13;RPS2;RPS27A;HSPA8;HSP90AA1;NDUFA5;RFC2;TUBA4A;ATP5J2;NCOR2;EEF1G;ACTC1;NCOR1;HNRNPK;MFGE8;ALDOA;RPS21;SQSTM1
CDKN1B	7/93	0.005446200627487772678858579666894002002663910388946533203125	0.038653380841199021233922650253589381463825702667236328125	0.0716502613762446671774597461990197189152240753173828125	0.499380609592008306574228981844498775899410247802734375	-0.5987003519082416	1.9476447081684418	LYN;UCHL1;UBB;STMN1;UBC;CAMK2A;YWHAH
AR	13/271	0.00982188465759419558620546553129315725527703762054443359375	0.053786511220158685075976023881594301201403141021728515625	0.235489309393259904634732038175570778548717498779296875	0.71825674057644606218531180275022052228450775146484375	-0.6639748076216501	1.9406207919545975	HSP90AA1;GSN;FHL2;COX5B;GNB2L1;NISCH;NCOR2;NCOR1;CDC37;UBC;KIF1A;SLC25A4;GAPDH
JUN	12/248	0.01203747436910253265640591280316584743559360504150390625	0.06438649081147866659602385652760858647525310516357421875	0.238687051007754502673918750588200055062770843505859375	0.71825674057644606218531180275022052228450775146484375	-0.601057714407371	1.6486120162139668	NCOR2;HSPA8;HSP90AA1;ELOF1;TUBA1A;UBB;RPL18A;UBC;TPM1;FHL2;CHD3;GNB2L1
BCL11A	4/19	0.00079399656454911811225005902059592699515633285045623779296875	0.01141370061539357348701084760023150010965764522552490234375	0.0088119817538343699070413350682429154403507709503173828125	0.163036812110506079687155533974873833358287811279296875	-0.3678582450054766	1.6454081662413051	ACTC1;CDCA3;UBC;CHD4
NFATC1	5/50	0.005545919859824207341636448376220869249664247035980224609375	0.038653380841199021233922650253589381463825702667236328125	0.048904104261777263384924907541062566451728343963623046875	0.37493146600695903547517673359834589064121246337890625	-0.4509630440214881	1.467037364298387	PPP3CA;TUBA1A;UBC;GNB2L1;YWHAH
E2F4	6/73	0.006455210763310536593861943543970483005978167057037353515625	0.040126985825984416711431634894324815832078456878662109375	0.0673132201536252861018283510929904878139495849609375	0.483813769854181729979103465666412375867366790771484375	-0.35276611969321336	1.1343922009871064	NCOR2;LDHA;JPH2;UBC;FHL2;TRIM55
NFIC	4/23	0.0016875197021219601363484219547217435319907963275909423828125	0.018482358642288136685305488526864792220294475555419921875	0.01559160983866619311355439236876918585039675235748291015625	0.2109453095819543710920385137796984054148197174072265625	-0.24219691502093416	0.9665930142343262	HSP90AA1;HSP90AB1;UBC;LLPH
POU5F1	14/338	0.0241228730003658110858655305719366879202425479888916015625	0.11804810191668375918272460012303781695663928985595703125	0.406938979118356358721797505495487712323665618896484375	0.80617920711928470201002028261427767574787139892578125	-0.4506635180345184	0.9629161068951315	CHD4;YBX1;CHD3;ATP1A1;HNRNPAB;EEF1A1;NCOR2;RPS25;TUBA1A;HNRNPK;RPS19;UBC;GAPDH;RPS23
ZBTB7A	4/29	0.004063215613665509262641961640838417224586009979248046875	0.03478990621072040878569708866052678786218166351318359375	0.0307001934880097686331179573926419834606349468231201171875	0.316399967911133506159870876217610202729701995849609375	-0.2701491101640337	0.9072763318843675	NCOR2;EEF1A1;NCOR1;BCOR
SIN3A	10/214	0.025747565239688983973476155142634524963796138763427734375	0.12094462221919488609245263432967476546764373779296875	0.299727721583755102319202023863908834755420684814453125	0.72146898788282898262735898242681287229061126708984375	-0.38327502857782814	0.8096387962625158	NCOR2;MORF4L1;HSP90AA1;HINT1;NCOR1;SYT1;UBC;CHD4;ACO2;CHD3
HIF1A	7/126	0.025766462994524126639550587469784659333527088165283203125	0.12094462221919488609245263432967476546764373779296875	0.2108674963664990131828602670793770812451839447021484375	0.71825674057644606218531180275022052228450775146484375	-0.26006713015672955	0.5493716587507473	HSP90AA1;HSP90AB1;UBC;PGK1;TCEB2;SAT1;GNB2L1
HSF1	6/109	0.039043958075707645150043134663064847700297832489013671875	0.1603591135252278310208140510439989157021045684814453125	0.2415672515015307164620850244318717159330844879150390625	0.71825674057644606218531180275022052228450775146484375	0.036123526868338765	-0.06611831880189527	HSPA8;HSP90AA1;CAMK2A;UBC;CHD3;ZWINT
FOXM1	4/31	0.0051932950133921351731913773619453422725200653076171875	0.038530898486457777762925758224810124374926090240478515625	0.0371426049286982806751922225885209627449512481689453125	0.316399967911133506159870876217610202729701995849609375	0.024523712963325613	-0.07985643903536985	HSP90AA1;HSP90AB1;CDC37;UBC
IRF3	5/75	0.0285259080318894901739934510942475753836333751678466796875	0.1312191769466916346775775537025765515863895416259765625	0.166204035862890175945238979693385772407054901123046875	0.69207667853056431539471304859034717082977294921875	0.041584971619871236	-0.08445434696136148	HSP90AA1;HSP90AB1;SYT1;UBC;CAMK2A
FOXP3	4/350	0.9604055211526481006245603566640056669712066650390625	0.9604055211526481006245603566640056669712066650390625	0.999226733864855276578964549116790294647216796875	0.999226733864855276578964549116790294647216796875	5.001805042705106	-0.2020712523532428	GSN;CHD4;UBA52;CORO1A
HDAC8	5/77	0.031486626087836512566386915068505913950502872467041015625	0.1419985098078901664120365921917255036532878875732421875	0.1784053968681048318867254920405684970319271087646484375	0.70746967723558806806494203556212596595287322998046875	0.1487879881758236	-0.2904250345584336	HSP90AA1;RPS28;RTN1;PDPK1;UBC
POLR2A	3/239	0.91299999187177893755773538941866718232631683349609375	0.9169868913996033210622726983274333178997039794921875	0.9941855101756773560595092931180261075496673583984375	0.9985269316174925080531465937383472919464111328125	5.214167642981373	-0.45187072770909736	GABARAPL1;UBC;RPS20
MYB	5/84	0.043324959117688681409230611052407766692340373992919921875	0.164479421911655376842276155002764426171779632568359375	0.2235346898245886004819027448320412077009677886962890625	0.71825674057644606218531180275022052228450775146484375	0.25980142885085256	-0.4689337360249395	COX7B;NCOR1;UBC;CHD3;PTMS
CBX3	6/114	0.046860569726966554149338861634532804600894451141357421875	0.1658143236492662653258634009034722112119197845458984375	0.272450853875852605501250991437700577080249786376953125	0.71825674057644606218531180275022052228450775146484375	0.3113224106519028	-0.5594110831984656	OXCT1;UBC;TALDO1;CHD4;CHD3;PTMS
E2F2	4/30	0.004604984539851517989783591389141292893327772617340087890625	0.03652229117813272918358080687539768405258655548095703125	0.033831691401581424905042894124562735669314861297607421875	0.316399967911133506159870876217610202729701995849609375	0.17392351776607612	-0.5756577094592149	RPS3;FHL2;RPS2;RPS24
E2F1	6/126	0.06933194578268107866048097776001668535172939300537109375	0.2154911828380628169288257822699961252510547637939453125	0.349730357788876122793197964710998348891735076904296875	0.7911853941904070097734802402555942535400390625	0.4705136679365367	-0.72216097970844	NCOR2;NPDC1;UBC;FHL2;ANAPC5;TUBA4A
NOD2	4/45	0.019165477022198486312110077278703101910650730133056640625	0.09582738511099242462165648248628713190555572509765625	0.10200856135464701768267303805259871296584606170654296875	0.5865492277892203620837108246632851660251617431640625	0.35285644139713235	-0.8275213179359597	NDUFA13;HSP90AB1;UBC;SQSTM1
CCNE1	1/82	0.85033150867081719326279198867268860340118408203125	0.85779055699249096011982373966020531952381134033203125	0.95504367262657174908468959984020330011844635009765625	0.967665395172297326809029982541687786579132080078125	5.669490248641121	-0.8696732446336115	UBC
FOS	8/199	0.08708524259607881845557386668588151223957538604736328125	0.2441121983684943208547935000751749612390995025634765625	0.484481263921106852787801244630827568471431732177734375	0.80617920711928470201002028261427767574787139892578125	0.6688160177018806	-0.9431157453025107	NCOR2;RPS25;AGTPBP1;UBC;APLP1;FHL2;RPS11;CLU
NR2C2	4/34	0.00725434822604165661930064601392587064765393733978271484375	0.043243954555773012060626570018939673900604248046875	0.048155910777474240924700410459990962408483028411865234375	0.37493146600695903547517673359834589064121246337890625	0.31433793488189427	-0.9873033389502187	HSP90AA1;HSP90AB1;CDC37;CHD4
NFE2	1/77	0.8319163079922053949388782712048850953578948974609375	0.84291079664408474769743406795896589756011962890625	0.945741063204246668050245716585777699947357177734375	0.9665414249037223015648123691789805889129638671875	6.535413215356313	-1.116863841466949	CHD4
SIRT3	5/95	0.066676178892079829285677305961144156754016876220703125	0.2100756321257309655603506826082593761384487152099609375	0.300111151677123821901460587469046004116535186767578125	0.72146898788282898262735898242681287229061126708984375	0.7554734460667528	-1.1787558954496968	ATP5B;GRN;ATP5A1;UBC;UQCRH
ETS1	5/102	0.08455242548165668725612675871161627583205699920654296875	0.2430882232597629533099592435974045656621456146240234375	0.350873522640963109164857769428635947406291961669921875	0.7911853941904070097734802402555942535400390625	0.8348182260350068	-1.1807091652540422	NCOR1;CAMK2A;UBC;RPL13A;CPLX2
CEBPB	6/142	0.10744904490141238273537283021141774952411651611328125	0.268263130138041983041574667367967776954174041748046875	0.45475057950481823088040300717693753540515899658203125	0.80617920711928470201002028261427767574787139892578125	0.930566728076453	-1.2244275580952493	NCOR2;NCOR1;HNRNPK;CAMK2A;UBC;HSF1
RARA	7/175	0.10720445423860607003785361257541808299720287322998046875	0.268263130138041983041574667367967776954174041748046875	0.49746202381377491175129534894949756562709808349609375	0.80617920711928470201002028261427767574787139892578125	0.9311794899021927	-1.225233822109798	NCOR2;BTG1;NCOR1;UBC;TCEB2;YBX1;SQSTM1
YY1	2/120	0.76332751307572166421522297241608612239360809326171875	0.7837737857473927594043061617412604391574859619140625	0.94112721954837075255539957652217708528041839599609375	0.9665414249037223015648123691789805889129638671875	5.052356964960777	-1.2309301749936588	GRN;UBC
UPF1	5/98	0.0740540823814793414126000925534754060208797454833984375	0.223354492587428066219246147738886065781116485595703125	0.321754629214559828565000998423784039914608001708984375	0.74751075474089656580645169015042483806610107421875	0.8254284039891927	-1.237313146867859	RPL7A;UBC;RPL11;RPS3;MID1
RUNX1	5/106	0.095790789644222440468723789308569394052028656005859375	0.25834488712428427259482077715802006423473358154296875	0.380129182529210629670757271014736033976078033447265625	0.80617920711928470201002028261427767574787139892578125	0.9334776891364802	-1.2634245403938866	NCOR2;IGHM;NCOR1;UBC;FHL2
YAP1	2/115	0.74237602639476263366447028602124191820621490478515625	0.76912831563421357738974393214448355138301849365234375	0.93131070802895077331839956968906335532665252685546875	0.9665414249037223015648123691789805889129638671875	5.055975095431074	-1.3271806356103273	KIF5A;UBC
SUZ12	1/66	0.78305482747827193090728314928128384053707122802734375	0.79691420495576348326238758090767078101634979248046875	0.9179779931144282922872434937744401395320892333984375	0.9665414249037223015648123691789805889129638671875	6.065263268113502	-1.3768648213282886	UBC
PPARGC1A	1/64	0.77275557548133655405564468310330994427204132080078125	0.789927921603144067574930886621586978435516357421875	0.9115853467805303811388739632093347609043121337890625	0.9665414249037223015648123691789805889129638671875	5.90075570037154	-1.3914783037545744	UBC
TARDBP	4/59	0.0457681869667214968888657722345669753849506378173828125	0.164479421911655376842276155002764426171779632568359375	0.196333718002355162024485935035045258700847625732421875	0.71825674057644606218531180275022052228450775146484375	0.7734330068820768	-1.396023228534391	HSP90AA1;HNRNPK;UBC;SQSTM1
TBP	3/160	0.71148894121699990389373624566360376775264739990234375	0.74589444629292478428084223196492530405521392822265625	0.94097136758647981213954381018993444740772247314453125	0.9665414249037223015648123691789805889129638671875	4.770149838944383	-1.3984704651425248	HNRNPK;UBC;HSF1
CEBPA	2/113	0.73356112451758825887537796006654389202594757080078125	0.763434654475318108524106719414703547954559326171875	0.9269678274131762929499700476299040019512176513671875	0.9665414249037223015648123691789805889129638671875	5.242914234468482	-1.4152080154373827	PGAM1;UBC
SREBF2	1/62	0.76196849744313521757277385404449887573719024658203125	0.7837737857473927594043061617412604391574859619140625	0.90469683346858598138595652926596812903881072998046875	0.9665414249037223015648123691789805889129638671875	5.956418853276532	-1.4511911474679682	UBC
NFE2L2	4/61	0.0506784065004541595111930973871494643390178680419921875	0.17141225728094788838262729768757708370685577392578125	0.21155539282065893846862536520347930490970611572265625	0.71825674057644606218531180275022052228450775146484375	0.8249099043398513	-1.4548802039342301	NCOR2;NCOR1;UBC;SQSTM1
SOX2	4/70	0.0761629613980366604319982570814318023622035980224609375	0.224583091301902959546765714549110271036624908447265625	0.28345055020003873114120551690575666725635528564453125	0.71825674057644606218531180275022052228450775146484375	0.9846738658987145	-1.470619795885728	NCOR2;NCOR1;UBC;CHD4
PML	7/178	0.114450252611902947297295440876041539013385772705078125	0.274203730216017460552535567330778576433658599853515625	0.514952641560540769205545075237751007080078125	0.806742344165999103466901942738331854343414306640625	1.1779215084608328	-1.5240936846248492	NCOR2;NCOR1;UBC;RPL11;SLC1A2;CHD4;PCBD2
NOTCH1	4/204	0.68861612051866083472617674487992189824581146240234375	0.72916771918005951480523663121857680380344390869140625	0.949732008818440220920820138417184352874755859375	0.9665414249037223015648123691789805889129638671875	4.846249574841271	-1.5306952265325922	UBB;UBC;ANAPC5;CHD4
KLF4	3/31	0.033192467694047690651704130004873150028288364410400390625	0.1468128378775186149152176540155778639018535614013671875	0.1253991436349299604113838313423912040889263153076171875	0.64267773458869481562061309887212701141834259033203125	0.810615070525331	-1.5552434115558345	UBC;TCEB2;YBX1
ETS2	3/34	0.042043375495967476307423993375778081826865673065185546875	0.164479421911655376842276155002764426171779632568359375	0.1507631070601045120138650190710905008018016815185546875	0.65498474542804807629892138720606453716754913330078125	0.862057520052157	-1.555987799353189	NCOR1;CAMK2A;UBC
NCOR1	3/155	0.69112418600544767155469116914900951087474822998046875	0.72916771918005951480523663121857680380344390869140625	0.9323448451153255600587499429821036756038665771484375	0.9665414249037223015648123691789805889129638671875	4.98581196826359	-1.5747762186721697	NCOR2;UBC;SQSTM1
SMARCB1	5/116	0.126969107262375702216417039380758069455623626708984375	0.292028946703464076239953328695264644920825958251953125	0.452805625126851241102343692546128295361995697021484375	0.80617920711928470201002028261427767574787139892578125	1.3071316719948882	-1.6089514456167504	SON;NCOR1;UBB;UBC;HSF1
EZH2	5/115	0.12366180673944511536621604363972437568008899688720703125	0.287295106566387625779412928750389255583286285400390625	0.445612976789221681972463784404681064188480377197265625	0.80617920711928470201002028261427767574787139892578125	1.3513729471249738	-1.685493618510955	UBB;CCDC85B;UBC;ATP1A1;ATP1B1
SMC3	3/137	0.6090156106219641873877890247968025505542755126953125	0.67755781690151450913361941275070421397686004638671875	0.8909110661717882795329614964430220425128936767578125	0.962016644223057770801688093342818319797515869140625	4.36603800016454	-1.6995256602410775	RPL5;RPL3;UBC
HDAC2	8/387	0.662153868024455416474438607110641896724700927734375	0.70835064951453363679689800846972502768039703369140625	0.9796271781396297395616556968889199197292327880859375	0.98822039900050373528728187011438421905040740966796875	4.943680506219127	-1.704660336252839	NCOR2;MORF4L1;HNRNPK;HSF1;UBC;CHD4;CHD3;DYNLL1
CBFB	3/34	0.042043375495967476307423993375778081826865673065185546875	0.164479421911655376842276155002764426171779632568359375	0.1507631070601045120138650190710905008018016815185546875	0.65498474542804807629892138720606453716754913330078125	1.077021162674357	-1.9439906848270325	UBC;SPARCL1;CHGB
CTNNB1	12/398	0.20210290581871925841284109992557205259799957275390625	0.37186934670644344880230391936493106186389923095703125	0.8251894503009202797016996555612422525882720947265625	0.91928576002641204656384843474370427429676055908203125	1.974196824086447	-1.952900580422185	LDHB;HSPA8;HINT1;UCHL1;RPL41;TUBA1A;HSP90AB1;PTPRZ1;UBC;FHL2;RPLP2;TUBA4A
NCOA1	4/89	0.1465245003908027532357749578295624814927577972412109375	0.31819748900836131166869336084346286952495574951171875	0.441432247544655431692461888815159909427165985107421875	0.80617920711928470201002028261427767574787139892578125	1.7098815023505478	-1.957956333282431	NCOR1;UBC;PPARGC1A;YWHAH
KLF5	3/35	0.045230685330593101145524315143120475113391876220703125	0.164479421911655376842276155002764426171779632568359375	0.159558009596878658253871208216878585517406463623046875	0.679598929764483106197303641238249838352203369140625	1.0878191685208622	-1.9634807594029027	LYN;UBC;RPS27A
ATF1	3/32	0.0360230819818777303620294105712673626840114593505859375	0.1506419791969432486755664513111696578562259674072265625	0.1336731941389031341760329496537451632320880889892578125	0.65414541812654725116971121678943745791912078857421875	1.0419274962570872	-1.972211686232912	CAMK2A;UBC;ACO2
IKZF1	3/42	0.0707057834739479584840182724292390048503875732421875	0.2168310693201070671332075789905502460896968841552734375	0.224826721260119322121084906029864214360713958740234375	0.71825674057644606218531180275022052228450775146484375	1.2937468413911661	-1.9776689165067078	UBC;CHD4;CHD3
NRF1	3/10	0.00126187294162801995171807600826241468894295394420623779296875	0.01451153882872222890265678785226555191911756992340087890625	0.01041811939876091143430958396720598102547228336334228515625	0.1711548186939292615083019200028502382338047027587890625	0.4752134734272615	-2.0114888959532595	UBC;DYNLL1;PPARGC1A
BCLAF1	1/54	0.71346425297584115110538505177828483283519744873046875	0.74589444629292478428084223196492530405521392822265625	0.87137302203548860912718510007834993302822113037109375	0.94983789131830509422371733307954855263233184814453125	6.891603851405869	-2.020419644886118	SLC25A4
HCFC1	4/87	0.13818582924303679515531939614447765052318572998046875	0.30560327621056215807726630373508669435977935791015625	0.424996462575654099236288629981572739779949188232421875	0.80617920711928470201002028261427767574787139892578125	1.7187783760823387	-2.03755590654722	HSPA8;HSP90AA1;UBC;PPARGC1A
RXRA	5/139	0.2129214098344861805234273788300924934446811676025390625	0.38259315829634232830613882470061071217060089111328125	0.60810188121973463015734751024865545332431793212890625	0.8549409405921413185325263839331455528736114501953125	2.147991992387692	-2.0637544143885216	NCOR2;NCOR1;UBC;KIF1A;PPARGC1A
MEF2C	1/50	0.685631703314786289382709583151154220104217529296875	0.72916771918005951480523663121857680380344390869140625	0.8505898932682598445609301052172668278217315673828125	0.936055863405262034149245664593763649463653564453125	6.557566309566904	-2.071217194391762	UBC
SMAD1	6/192	0.27619893803593897896320186191587708890438079833984375	0.4386587564550625817361151348450221121311187744140625	0.7351698773592014735100974576198495924472808837890625	0.91928576002641204656384843474370427429676055908203125	2.522000234252329	-2.078212650587019	UBC;RPS27A;RAB6B;SQSTM1;UBA52;TUBA4A
CCND1	4/108	0.2339160080386115669881519352202303707599639892578125	0.41385139883754351597389131711679510772228240966796875	0.587993625260522012609953890205360949039459228515625	0.8549409405921413185325263839331455528736114501953125	2.3711347822851376	-2.0919296534980436	NPDC1;HSPA8;RASSF1;UBC
TFAP2A	3/46	0.08758305235976403257946998337502009235322475433349609375	0.2441121983684943208547935000751749612390995025634765625	0.2641683969853316771292384146363474428653717041015625	0.71825674057644606218531180275022052228450775146484375	1.4852940547294935	-2.094453739659076	SYT1;UBC;YBX1
VDR	4/109	0.238838818948582776169331509663606993854045867919921875	0.415876014520839831778431516795535571873188018798828125	0.59508491793954820803236316351103596389293670654296875	0.8549409405921413185325263839331455528736114501953125	2.3977228013191945	-2.1036855108957884	NCOR2;GABARAPL1;NCOR1;UBC
STAT6	2/83	0.568743144371662623370866640470921993255615234375	0.64858729991334118647472450902569107711315155029296875	0.8223565308140319274343710276298224925994873046875	0.91928576002641204656384843474370427429676055908203125	4.860042440283724	-2.104197491986149	EEF1A1;UBC
STAT5B	2/81	0.5554758608977541367579533471143804490566253662109375	0.6452497374064820601091696516959927976131439208984375	0.81196560431725173234696057988912798464298248291015625	0.91928576002641204656384843474370427429676055908203125	4.811270310921063	-2.1079033916276337	NCOR2;UBC
SMAD4	7/245	0.3282957358312472706529661081731319427490234375	0.48402576436658251157751919890870340168476104736328125	0.82002982074094854514356711661093868315219879150390625	0.91928576002641204656384843474370427429676055908203125	2.9281601521755203	-2.1247231995341527	EEF1A1;UBB;UBC;FHL2;RPS27A;UBA52;SQSTM1
BCL11B	3/22	0.01321727540537152856270353140644147060811519622802734375	0.06909030325535116257018586338745080865919589996337890625	0.060905988082143931727774344153658603318035602569580078125	0.451883137383648492146903663524426519870758056640625	0.7975877078531367	-2.131426242832939	UBC;CHD4;CHD3
STAT2	3/50	0.10597343067224336554676966670740512199699878692626953125	0.268263130138041983041574667367967776954174041748046875	0.304271703585366981581472600737470202147960662841796875	0.72146898788282898262735898242681287229061126708984375	1.6223272769914119	-2.134637061765559	HSP90AA1;HSP90AB1;UBC
SRF	4/93	0.1637633577184948452387658335283049382269382476806640625	0.33771431467027490658239230469916947185993194580078125	0.473866782048073476030225492650060914456844329833984375	0.80617920711928470201002028261427767574787139892578125	1.9847957790001345	-2.154604909964095	NCOR2;CAMK2A;FHL2;CRIP2
STAT1	5/196	0.4653119912670067304105714356410317122936248779296875	0.57849598914276512129362117775599472224712371826171875	0.86371358386770136217336357731255702674388885498046875	0.94597202042653005804595522931776940822601318359375	3.952832771913755	-2.1634789221257784	HSP90AB1;FBXO2;UBC;HSF1;GNB2L1
ESRRB	2/84	0.57526873557531132963305253724684007465839385986328125	0.64858729991334118647472450902569107711315155029296875	0.82735718402377089741861482252716086804866790771484375	0.91928576002641204656384843474370427429676055908203125	5.001437791089876	-2.165415834459602	UBC;CHD4
TCOF1	3/44	0.07894603339869825375796352773249964229762554168701171875	0.2298428820468430000545367875020019710063934326171875	0.2443679923394694031291152214180328883230686187744140625	0.71825674057644606218531180275022052228450775146484375	1.4785157372354056	-2.173949401445079	OXCT1;UBC;NDUFV1
BRCA1	11/418	0.359732718676220475373384033446200191974639892578125	0.50759831469650740221055684742168523371219635009765625	0.920779633764058136335961535223759710788726806640625	0.9665414249037223015648123691789805889129638671875	3.2156913599361387	-2.1804473223523386	MORF4L1;HSPA8;UBB;RFC2;UBC;TPM1;FHL2;YBX1;ATP1B1;GNB2L1;TUBA4A
SMAD3	9/375	0.48794327868973852435630078616668470203876495361328125	0.5854307557495290748050820184289477765560150146484375	0.94659207633537523207678532344289124011993408203125	0.9665414249037223015648123691789805889129638671875	4.088905937399632	-2.1892303663394532	RPL3;HNRNPK;RPLP0;UBC;FHL2;YBX1;SQSTM1;CORO1A;VAV2
EPAS1	3/106	0.437600598431327980630811680384795181453227996826171875	0.568013818777424628336802925332449376583099365234375	0.76578043674654872052798282311414368450641632080078125	0.91928576002641204656384843474370427429676055908203125	3.875648821573994	-2.192103915094941	HSP90AA1;UBC;TCEB2
BCL3	1/46	0.65510213342117251666962829403928481042385101318359375	0.70408173218163405682190614243154413998126983642578125	0.82646583539269025120432843323214910924434661865234375	0.91928576002641204656384843474370427429676055908203125	6.256774376194844	-2.1952570677347167	UBC
CREB1	4/134	0.366813703284438463736449875796097330749034881591796875	0.5077593985946637911155221445369534194469451904296875	0.74737499450668043454726330310222692787647247314453125	0.91928576002641204656384843474370427429676055908203125	3.2522941095181905	-2.204234424489774	UBC;CAMK2A;FHL2;CHD3
KAT2A	3/107	0.443617392375310004570820865410496480762958526611328125	0.568013818777424628336802925332449376583099365234375	0.7711687108438913806907066827989183366298675537109375	0.91928576002641204656384843474370427429676055908203125	3.9174777595518058	-2.21576276111706	LDHA;UBC;MAPK8IP3
SMARCC1	3/114	0.484974764858077722617935023663449101150035858154296875	0.5854307557495290748050820184289477765560150146484375	0.80611328863270925726425275570363737642765045166015625	0.91928576002641204656384843474370427429676055908203125	4.147398710823725	-2.220547828211143	NCOR1;UBC;CHD4
MYBL2	3/48	0.0965985230116888915485873212674050591886043548583984375	0.25834488712428427259482077715802006423473358154296875	0.284158263542864109041374831576831638813018798828125	0.71825674057644606218531180275022052228450775146484375	1.6460835449387596	-2.227907930116717	NCOR2;NCOR1;UBB
MTA3	3/40	0.06287973555614100040767056043478078208863735198974609375	0.2008658219154504098735714023860055021941661834716796875	0.2056178049709668498312709061792702414095401763916015625	0.71825674057644606218531180275022052228450775146484375	1.3910960398315597	-2.232873497050965	UBC;CHD4;CHD3
EP300	12/473	0.39724291249034748840784914136747829616069793701171875	0.5301765727106120262845934121287427842617034912109375	0.9470471947284042624204403182375244796276092529296875	0.9665414249037223015648123691789805889129638671875	3.5346885456942405	-2.2429195507074935	NCOR2;NCOR1;UBC;FHL2;RPL27;ANAPC5;CHD4;MAPT;YBX1;PPARGC1A;GAPDH;PTMS
SMARCC2	3/114	0.484974764858077722617935023663449101150035858154296875	0.5854307557495290748050820184289477765560150146484375	0.80611328863270925726425275570363737642765045166015625	0.91928576002641204656384843474370427429676055908203125	4.209208680798745	-2.2536413415576244	NCOR1;UBC;CHD3
RNF2	5/175	0.370885125930015269180017867256538011133670806884765625	0.5077593985946637911155221445369534194469451904296875	0.79216037207802114661348014124087058007717132568359375	0.91928576002641204656384843474370427429676055908203125	3.3510577791768115	-2.271171261448446	HSPA8;MORF4L1;UBC;BCOR;PPARGC1A
JUND	1/44	0.63874544643269703936283576695132069289684295654296875	0.69297855037509581421772963949479162693023681640625	0.81298715908019125730987752831424586474895477294921875	0.91928576002641204656384843474370427429676055908203125	6.225254924815075	-2.283151040155253	UBC
IRF8	3/32	0.0360230819818777303620294105712673626840114593505859375	0.1506419791969432486755664513111696578562259674072265625	0.1336731941389031341760329496537451632320880889892578125	0.65414541812654725116971121678943745791912078857421875	1.224259886804707	-2.3173394160496046	UBC;MID1;SQSTM1
ELF1	1/45	0.64701831325552372486953345287474803626537322998046875	0.6986582725294387952175156897283159196376800537109375	0.81985195773604557789582258919836021959781646728515625	0.91928576002641204656384843474370427429676055908203125	6.481282550017209	-2.3241460325516834	UBC
SMARCA4	6/219	0.384748159048374060997588230748078785836696624755859375	0.517497523866234043765643946244381368160247802734375	0.8363095971944576323409137330600060522556304931640625	0.92476541997464067890177830122411251068115234375	3.5539427438170743	-2.341161696833579	NCOR2;NCOR1;ACTC1;UBC;HSF1;CHD4
UBTF	3/61	0.163072683244042393457817752278060652315616607666015625	0.33771431467027490658239230469916947185993194580078125	0.41453951200466410131895145241287536919116973876953125	0.80617920711928470201002028261427767574787139892578125	2.1782911434989014	-2.3646547633622905	UBC;CHD4;CHGB
STAT5A	4/96	0.177147753248833639272419304688810370862483978271484375	0.33953319372693113731287439804873429238796234130859375	0.497728032221471383689248568771290592849254608154296875	0.80617920711928470201002028261427767574787139892578125	2.192855120832261	-2.368686060570329	LYN;NCOR2;UBC;SQSTM1
USF1	1/43	0.6302791217298227000043198131606914103031158447265625	0.687034113733929974188185951788909733295440673828125	0.80586196355756956055671480498858727514743804931640625	0.91928576002641204656384843474370427429676055908203125	6.338945704098674	-2.3794584918049284	UBC
SALL4	3/53	0.12066687885915546030179967829099041409790515899658203125	0.28319777691434444566453976221964694559574127197265625	0.33453915312292625827694791951216757297515869140625	0.76944005218273037183251972237485460937023162841796875	1.8945419303704174	-2.3901726034829682	KIF5A;UBC;CHD4
MAX	4/96	0.177147753248833639272419304688810370862483978271484375	0.33953319372693113731287439804873429238796234130859375	0.497728032221471383689248568771290592849254608154296875	0.80617920711928470201002028261427767574787139892578125	2.2154629926160045	-2.3931067120965412	HSP90AB1;TUBA1A;FTH1;RPL34
TAF7	3/50	0.10597343067224336554676966670740512199699878692626953125	0.268263130138041983041574667367967776954174041748046875	0.304271703585366981581472600737470202147960662841796875	0.72146898788282898262735898242681287229061126708984375	1.842752015846619	-2.424669056889815	HSF1;UBC;FAU
LMO2	3/43	0.07477519969231287422228859895767527632415294647216796875	0.223354492587428066219246147738886065781116485595703125	0.234560468656951404131660865459707565605640411376953125	0.71825674057644606218531180275022052228450775146484375	1.6178639967455772	-2.4251702308074337	BEX2;UBC;CORO1A
GTF2B	3/86	0.313721603328193765491960220970213413238525390625	0.47785409778466603203384011067100800573825836181640625	0.635630003657635445080131830764003098011016845703125	0.8549409405921413185325263839331455528736114501953125	3.331179367643783	-2.4599088305553853	NCOR1;UBC;HSF1
NFYA	1/42	0.6216148254781843629501736359088681638240814208984375	0.6808162374284876250385423190891742706298828125	0.79846653911160936356594675089581869542598724365234375	0.91928576002641204656384843474370427429676055908203125	6.435231434543007	-2.474107427357959	UBC
TBL1XR1	3/36	0.048534294032045420530518953228238387964665889739990234375	0.16913466102076435415568766984506510198116302490234375	0.168505626077006975815919531669351272284984588623046875	0.69207667853056431539471304859034717082977294921875	1.397834227721608	-2.4840353913607953	NCOR1;UBC;CHD4
BMI1	2/70	0.47747660828311444536353747025714255869388580322265625	0.5854307557495290748050820184289477765560150146484375	0.7446779302073451844989904202520847320556640625	0.91928576002641204656384843474370427429676055908203125	4.721334310061504	-2.5278371768562335	UBC;RPS27A
RARG	3/40	0.06287973555614100040767056043478078208863735198974609375	0.2008658219154504098735714023860055021941661834716796875	0.2056178049709668498312709061792702414095401763916015625	0.71825674057644606218531180275022052228450775146484375	1.5877589845109468	-2.548540758298991	NCOR2;NCOR1;UBC
GLI1	1/41	0.61274793876310884588320959664997644722461700439453125	0.67755781690151450913361941275070421397686004638671875	0.79079068412953557043465480091981589794158935546875	0.91928576002641204656384843474370427429676055908203125	6.564022766142374	-2.5551140702497697	UBC
SREBF1	3/69	0.20914682968247133576511487262905575335025787353515625	0.37876984903124732984025513360393233597278594970703125	0.491302413569404683446606441066251136362552642822265625	0.80617920711928470201002028261427767574787139892578125	2.648337572495331	-2.5710763409448636	HSP90AA1;HSP90AB1;UBC
GATA1	3/69	0.20914682968247133576511487262905575335025787353515625	0.37876984903124732984025513360393233597278594970703125	0.491302413569404683446606441066251136362552642822265625	0.80617920711928470201002028261427767574787139892578125	2.6588999610425152	-2.5813305878277277	UBC;CHD4;RPS27A
USF2	3/25	0.0187713811024389186365990411786697222851216793060302734375	0.09582738511099242462165648248628713190555572509765625	0.0802010056919282565690565434124437160789966583251953125	0.50933884397837869695280232917866669595241546630859375	1.1128017533941306	-2.609750214347771	RPL3;UBC;PPARGC1A
TAL1	3/65	0.185730635150826994816952719702385365962982177734375	0.35014791872696893193506184616126120090484619140625	0.45347066204526498278681856390903703868389129638671875	0.80617920711928470201002028261427767574787139892578125	2.4910424406882576	-2.6140989130543115	UBC;CHD4;CHD3
KDM5B	3/63	0.174297108800698652419924883361090905964374542236328125	0.33953319372693113731287439804873429238796234130859375	0.43412668400724829798065229624626226723194122314453125	0.80617920711928470201002028261427767574787139892578125	2.424099205246876	-2.618472119913073	MORF4L1;UBC;CHD3
HNF4A	2/71	0.48490806552666076978397313723689876496791839599609375	0.5854307557495290748050820184289477765560150146484375	0.75155444344124366917725410530692897737026214599609375	0.91928576002641204656384843474370427429676055908203125	4.920023900331488	-2.6342170474509627	NPPA;PPARGC1A
BRF2	3/60	0.1575450958611550322796546197423595003783702850341796875	0.332434605945556460593337533282465301454067230224609375	0.404665881497774215791451979384873993694782257080078125	0.80617920711928470201002028261427767574787139892578125	2.3952780764519472	-2.6379487573890668	PSMD3;UBC;PTPLAD1
RUNX3	1/41	0.61274793876310884588320959664997644722461700439453125	0.67755781690151450913361941275070421397686004638671875	0.79079068412953557043465480091981589794158935546875	0.91928576002641204656384843474370427429676055908203125	6.839370841886425	-2.662296169949173	UBC
SIN3B	2/55	0.358950607839292723522106598466052673757076263427734375	0.50759831469650740221055684742168523371219635009765625	0.62096083051964334753591856497223488986492156982421875	0.8549409405921413185325263839331455528736114501953125	3.940487595780504	-2.671906182921994	MORF4L1;UBC
GFI1B	3/80	0.276231417399145195989973444739007391035556793212890625	0.4386587564550625817361151348450221121311187744140625	0.58805724745768250816269073766306973993778228759765625	0.8549409405921413185325263839331455528736114501953125	3.327278264422131	-2.7417887148592	GRN;HNRNPK;CCDC85B
CHD1	3/65	0.185730635150826994816952719702385365962982177734375	0.35014791872696893193506184616126120090484619140625	0.45347066204526498278681856390903703868389129638671875	0.80617920711928470201002028261427767574787139892578125	2.6358209777714303	-2.7660294503430087	NCOR1;RPL3;UBC
MITF	1/42	0.6216148254781843629501736359088681638240814208984375	0.6808162374284876250385423190891742706298828125	0.79846653911160936356594675089581869542598724365234375	0.91928576002641204656384843474370427429676055908203125	7.20853025601403	-2.7714120973188274	HINT1
JUNB	2/48	0.300228860002762776293394608728704042732715606689453125	0.472963272607092033439357692259363830089569091796875	0.54916173068083529162919376176432706415653228759765625	0.8255372421999485066379520503687672317028045654296875	3.757979858010433	-2.8137405990292197	UBC;SAT1
SP3	1/38	0.58488391934198791233256997657008469104766845703125	0.65621122657881569839588564718724228441715240478515625	0.765972683288025368852913743467070162296295166015625	0.91928576002641204656384843474370427429676055908203125	6.703513144643862	-2.8240060772758535	UBC
TCF7L2	1/37	0.57515829401005558185744348520529456436634063720703125	0.64858729991334118647472450902569107711315155029296875	0.75706520494222562245312246886896900832653045654296875	0.91928576002641204656384843474370427429676055908203125	6.630488924264271	-2.8707276400377117	UBC
PDX1	1/36	0.56520532017597002738540368227404542267322540283203125	0.64858729991334118647472450902569107711315155029296875	0.74782024292540205667734198868856765329837799072265625	0.91928576002641204656384843474370427429676055908203125	6.702000425573245	-2.9016891642530687	UBC
ESRRA	2/51	0.325565759522472963904959897263324819505214691162109375	0.48309757864625024748050918788067065179347991943359375	0.581053793764547688027732874616049230098724365234375	0.8549409405921413185325263839331455528736114501953125	4.012992716263896	-2.9195991550749967	UBC;PPARGC1A
IRF1	2/45	0.274739304649703031113716633626609109342098236083984375	0.4386587564550625817361151348450221121311187744140625	0.5156135851843559603224775855778716504573822021484375	0.806742344165999103466901942738331854343414306640625	3.654934025406579	-3.0117880345529455	UBC;YBX1
REST	1/37	0.57515829401005558185744348520529456436634063720703125	0.64858729991334118647472450902569107711315155029296875	0.75706520494222562245312246886896900832653045654296875	0.91928576002641204656384843474370427429676055908203125	6.963116514339121	-3.014741637734414	UBC
TCF4	2/57	0.37541953796118432418182919718674384057521820068359375	0.510925998408712445097989984788000583648681640625	0.63979353783810710698531920570530928671360015869140625	0.8555378703649105798234586472972296178340911865234375	4.5314912092345585	-3.043034632114471	UBC;CALM2
HNF1A	2/52	0.3339608606122741463195779942907392978668212890625	0.489242025100783795021897049082326702773571014404296875	0.591311430127039017179413349367678165435791015625	0.8549409405921413185325263839331455528736114501953125	4.392110568704028	-3.139910943165505	LDHA;PCBD2
RCOR1	2/43	0.25771438248408251592280748809571377933025360107421875	0.42958205674825167275088233509450219571590423583984375	0.492353360804628825686535265049315057694911956787109375	0.80617920711928470201002028261427767574787139892578125	3.7314829279620736	-3.1528885288062165	UBC;DYNLL1
GATA4	2/42	0.2492055833009596543803354506962932646274566650390625	0.421450618817799382842537170290597714483737945556640625	0.480463287929251858798807006678543984889984130859375	0.80617920711928470201002028261427767574787139892578125	3.725397486620759	-3.218939623642202	UBC;CRIP2
MEF2A	1/37	0.57515829401005558185744348520529456436634063720703125	0.64858729991334118647472450902569107711315155029296875	0.75706520494222562245312246886896900832653045654296875	0.91928576002641204656384843474370427429676055908203125	7.4493406150609545	-3.225256575793756	NDUFB9
PCGF2	2/45	0.274739304649703031113716633626609109342098236083984375	0.4386587564550625817361151348450221121311187744140625	0.5156135851843559603224775855778716504573822021484375	0.806742344165999103466901942738331854343414306640625	4.071545601161731	-3.355089924598973	HSF1;UBC
NR0B1	1/33	0.533928662366920381288082353421486914157867431640625	0.62336848905782582530576974022551439702510833740234375	0.71793077034889007936868665638030506670475006103515625	0.9173559843346927866747364532784558832645416259765625	7.235295671658417	-3.4195270614871385	UBC
CREM	2/39	0.2237524767813047488207445212538004852831363677978515625	0.398938524493799129277959991668467409908771514892578125	0.4438002031697718674507768810144625604152679443359375	0.80617920711928470201002028261427767574787139892578125	3.8001326889645908	-3.4921241363221176	CAMK2A;UBC
PAX3	2/41	0.2407055928252813392642650569541729055345058441162109375	0.415876014520839831778431516795535571873188018798828125	0.468404775384373917024305455925059504806995391845703125	0.80617920711928470201002028261427767574787139892578125	4.043504505931166	-3.54764188658055	UBB;UBC
AHR	2/42	0.2492055833009596543803354506962932646274566650390625	0.421450618817799382842537170290597714483737945556640625	0.480463287929251858798807006678543984889984130859375	0.80617920711928470201002028261427767574787139892578125	4.146413784421402	-3.5827198774424316	NCOR2;HSP90AA1
NACC1	1/31	0.511840253967562386350209635565988719463348388671875	0.6037090175002017833350009823334403336048126220703125	0.69607060352849325912671929472708143293857574462890625	0.899417071975019410956520005129277706146240234375	7.419651547175762	-3.744423284039847	UBC
TCF12	2/36	0.1985228272121318526810540561200468800961971282958984375	0.36822782466766390552237453448469750583171844482421875	0.4057566479886125510034844410256482660770416259765625	0.80617920711928470201002028261427767574787139892578125	3.8127069520752874	-3.8090980099038134	UBC;CHD4
PRDM1	3/19	0.0087473991884606770719212676112874760292470455169677734375	0.049070775935267214873380936523972195573151111602783203125	0.044133026803857840214551089275119011290371417999267578125	0.362521291603118023250118540090625174343585968017578125	1.3023746572774344	-3.9259974854900523	HSP90AA1;HSP90AB1;CDC37
NR4A2	1/33	0.533928662366920381288082353421486914157867431640625	0.62336848905782582530576974022551439702510833740234375	0.71793077034889007936868665638030506670475006103515625	0.9173559843346927866747364532784558832645416259765625	8.473550700143564	-4.004748007676467	NDUFS5
CUX1	2/33	0.1736794776493179870424654609450954012572765350341796875	0.33953319372693113731287439804873429238796234130859375	0.366516675990282425612321048902231268584728240966796875	0.80617920711928470201002028261427767574787139892578125	3.7392372103305	-4.0390625778843905	CNBP;UBC
XRCC4	2/33	0.1736794776493179870424654609450954012572765350341796875	0.33953319372693113731287439804873429238796234130859375	0.366516675990282425612321048902231268584728240966796875	0.80617920711928470201002028261427767574787139892578125	3.7989343041803734	-4.103546397501752	UBC;CHD3
BCOR	1/25	0.439109030555433765830031234145280905067920684814453125	0.568013818777424628336802925332449376583099365234375	0.61984581298820395911519653964205645024776458740234375	0.8549409405921413185325263839331455528736114501953125	7.469200409520011	-4.2246509459770865	UBC
THAP11	2/13	0.03440498531506695767401282637365511618554592132568359375	0.14930465325406416798870168349822051823139190673828125	0.1017233319506947453181311402659048326313495635986328125	0.5865492277892203620837108246632851660251617431640625	2.2347816911302325	-4.250032748918309	UBC;ZWINT
KDM6A	1/26	0.4519414297229074062300924197188578546047210693359375	0.568013818777424628336802925332449376583099365234375	0.63375762992796003114648328846669755876064300537109375	0.8549409405921413185325263839331455528736114501953125	7.5154662725672186	-4.250819359109998	UBC
E2F6	1/29	0.48870741349525903540751414766418747603893280029296875	0.5854307557495290748050820184289477765560150146484375	0.67252432522302740824926559071172960102558135986328125	0.883889113150264638107955761370249092578887939453125	7.958416177772886	-4.260994659962201	UBC
BHLHE40	2/26	0.118299051789511777688090887750149704515933990478515625	0.2805029063050279436453138259821571409702301025390625	0.271826077800656096261633365429588593542575836181640625	0.71825674057644606218531180275022052228450775146484375	3.3647359470271505	-4.277155407624189	UBC;CHD3
GATA3	1/26	0.4519414297229074062300924197188578546047210693359375	0.568013818777424628336802925332449376583099365234375	0.63375762992796003114648328846669755876064300537109375	0.8549409405921413185325263839331455528736114501953125	7.682530873474666	-4.345312689796821	UBC
CNOT3	2/28	0.13364571415954851207885667463415302336215972900390625	0.29843217724947723734629789760219864547252655029296875	0.2991592916919552092025469391955994069576263427734375	0.72146898788282898262735898242681287229061126708984375	3.6367492184425476	-4.397602919285792	UBC;FHL2
DACH1	2/15	0.044950602669359761287548593600149615667760372161865234375	0.164479421911655376842276155002764426171779632568359375	0.1257412958977881245470342719272593967616558074951171875	0.64267773458869481562061309887212701141834259033203125	2.451066918304039	-4.424101793171013	NCOR1;UBC
POLR3A	1/27	0.464480869317382916161562889101332984864711761474609375	0.57849598914276512129362117775599472224712371826171875	0.6471625022268547855475162577931769192218780517578125	0.86038945382761033986440679655061103403568267822265625	8.138162619233636	-4.454208995798125	UBC
WRNIP1	1/26	0.4519414297229074062300924197188578546047210693359375	0.568013818777424628336802925332449376583099365234375	0.63375762992796003114648328846669755876064300537109375	0.8549409405921413185325263839331455528736114501953125	7.900464212146039	-4.468577863429661	UBC
BRF1	2/22	0.0891540202737109710451335331526934169232845306396484375	0.2441121983684943208547935000751749612390995025634765625	0.217223353123564943967238605182501487433910369873046875	0.71825674057644606218531180275022052228450775146484375	3.2102238145068194	-4.526824336249677	UBC;PCBD2
NR2F2	2/22	0.0891540202737109710451335331526934169232845306396484375	0.2441121983684943208547935000751749612390995025634765625	0.217223353123564943967238605182501487433910369873046875	0.71825674057644606218531180275022052228450775146484375	3.232676219954698	-4.558485086795949	UBC;SQSTM1
KDM5A	2/25	0.11080433636136517716597182925397646613419055938720703125	0.268263130138041983041574667367967776954174041748046875	0.258138572650941144903669055565842427313327789306640625	0.71825674057644606218531180275022052228450775146484375	3.4686394346163643	-4.563990506752	MORF4L1;UBC
IRF4	1/29	0.48870741349525903540751414766418747603893280029296875	0.5854307557495290748050820184289477765560150146484375	0.67252432522302740824926559071172960102558135986328125	0.883889113150264638107955761370249092578887939453125	8.539997647018327	-4.572377663744905	UBC
MYCN	1/26	0.4519414297229074062300924197188578546047210693359375	0.568013818777424628336802925332449376583099365234375	0.63375762992796003114648328846669755876064300537109375	0.8549409405921413185325263839331455528736114501953125	8.122364014906513	-4.594086506958535	UBC
NFYB	2/25	0.11080433636136517716597182925397646613419055938720703125	0.268263130138041983041574667367967776954174041748046875	0.258138572650941144903669055565842427313327789306640625	0.71825674057644606218531180275022052228450775146484375	3.542471937088179	-4.661138350084518	UBC;YBX1
NEUROD1	1/30	0.5004074140988417074282779140048660337924957275390625	0.5932665218697608100484330861945636570453643798828125	0.68451609456702955380791308925836347043514251708984375	0.88948419068032091860942500716191716492176055908203125	8.98581029658218	-4.6915952008293385	CALM2
CHD7	1/26	0.4519414297229074062300924197188578546047210693359375	0.568013818777424628336802925332449376583099365234375	0.63375762992796003114648328846669755876064300537109375	0.8549409405921413185325263839331455528736114501953125	8.395966826458869	-4.748838865078878	UBC
RCOR3	2/16	0.0506123873035482507720672629147884435951709747314453125	0.17141225728094788838262729768757708370685577392578125	0.138208699388718603273673579678870737552642822265625	0.65498474542804807629892138720606453716754913330078125	2.736685738918581	-4.8266482012094025	UBC;DYNLL1
ZBTB33	2/17	0.05651412161238879294788972629248746670782566070556640625	0.1856892567264203375287934250081889331340789794921875	0.150931267424724124825985427378327585756778717041015625	0.65498474542804807629892138720606453716754913330078125	2.920728146945905	-4.917573509153033	NCOR1;UBC
MAFK	1/19	0.3555687302631242996397986644296906888484954833984375	0.50759831469650740221055684742168523371219635009765625	0.52460881685438309762758990473230369389057159423828125	0.80979884480877928343289795520831830799579620361328125	7.447409794109143	-5.049826903894269	UBC
SIRT6	2/15	0.044950602669359761287548593600149615667760372161865234375	0.164479421911655376842276155002764426171779632568359375	0.1257412958977881245470342719272593967616558074951171875	0.64267773458869481562061309887212701141834259033203125	2.8044190695522935	-5.061891758954528	UBC;CHD3
CEBPZ	1/22	0.39878498729972122749387608564575202763080596923828125	0.5301765727106120262845934121287427842617034912109375	0.5748742565501101520197835270664654672145843505859375	0.85303921939693772014123851477052085101604461669921875	7.98914713023426	-5.069474738788238	UBC
RBM15	2/17	0.05651412161238879294788972629248746670782566070556640625	0.1856892567264203375287934250081889331340789794921875	0.150931267424724124825985427378327585756778717041015625	0.65498474542804807629892138720606453716754913330078125	3.2233050436156576	-5.427016379794998	TPM1;UBC
PHF8	1/20	0.370307987069602384533340000416501425206661224365234375	0.5077593985946637911155221445369534194469451904296875	0.54198903888156679808929538921802304685115814208984375	0.82011499304447610381174627036671154201030731201171875	8.065438962299368	-5.4663316448816115	UBC
RFX5	3/17	0.006349380016773062927748494388424660428427159786224365234375	0.040126985825984416711431634894324815832078456878662109375	0.03444601587683700227859873166380566544830799102783203125	0.316399967911133506159870876217610202729701995849609375	1.7016010565633322	-5.471849080732453	NDUFA7;RPS19;NDUFA2
ZNF148	1/16	0.30925330474580980943954955364461056888103485107421875	0.474188400610241755916973716011852957308292388916015625	0.46842939536054772897699649547575972974300384521484375	0.80617920711928470201002028261427767574787139892578125	7.400523809358777	-5.521905033603319	UBC
FLI1	1/21	0.384710852417501747435579773082281462848186492919921875	0.517497523866234043765643946244381368160247802734375	0.55873654020475826964542420682846568524837493896484375	0.83447665095515854982721748456242494285106658935546875	8.395256332814721	-5.53037963137681	UBC
TFAP2C	1/17	0.32504950370988561214602441395982168614864349365234375	0.48309757864625024748050918788067065179347991943359375	0.487854142184535266579814560827799141407012939453125	0.80617920711928470201002028261427767574787139892578125	7.657150385466815	-5.570857306839171	UBC
WT1	1/25	0.439109030555433765830031234145280905067920684814453125	0.568013818777424628336802925332449376583099365234375	0.61984581298820395911519653964205645024776458740234375	0.8549409405921413185325263839331455528736114501953125	9.90480433174563	-5.6022517398908755	FHL2
ZBTB7B	1/18	0.340485242929235265574305913105490617454051971435546875	0.492525823105183058192579892420326359570026397705078125	0.50657207967589557018328605408896692097187042236328125	0.806742344165999103466901942738331854343414306640625	7.933127283613616	-5.618307277740052	UBC
ZFP42	1/20	0.370307987069602384533340000416501425206661224365234375	0.5077593985946637911155221445369534194469451904296875	0.54198903888156679808929538921802304685115814208984375	0.82011499304447610381174627036671154201030731201171875	8.422775044751317	-5.708515305869636	UBC
KRT7	1/19	0.3555687302631242996397986644296906888484954833984375	0.50759831469650740221055684742168523371219635009765625	0.52460881685438309762758990473230369389057159423828125	0.80979884480877928343289795520831830799579620361328125	8.45380751694824	-5.732229838244778	UBC
POLE	1/18	0.340485242929235265574305913105490617454051971435546875	0.492525823105183058192579892420326359570026397705078125	0.50657207967589557018328605408896692097187042236328125	0.806742344165999103466901942738331854343414306640625	8.228871797529544	-5.827756022917463	UBC
SALL1	1/16	0.30925330474580980943954955364461056888103485107421875	0.474188400610241755916973716011852957308292388916015625	0.46842939536054772897699649547575972974300384521484375	0.80617920711928470201002028261427767574787139892578125	7.934919160296111	-5.920644427501811	UBC
GTF3C2	1/16	0.30925330474580980943954955364461056888103485107421875	0.474188400610241755916973716011852957308292388916015625	0.46842939536054772897699649547575972974300384521484375	0.80617920711928470201002028261427767574787139892578125	7.963669800534994	-5.942096734006607	UBC
PHC1	1/25	0.439109030555433765830031234145280905067920684814453125	0.568013818777424628336802925332449376583099365234375	0.61984581298820395911519653964205645024776458740234375	0.8549409405921413185325263839331455528736114501953125	10.552151862543342	-5.968397673647689	HSPA8
MBD4	1/12	0.242292982373011056562717158158193342387676239013671875	0.415876014520839831778431516795535571873188018798828125	0.383115834415299227888596078628324903547763824462890625	0.80617920711928470201002028261427767574787139892578125	7.535754496026374	-6.611630643140421	UBC
KLF1	1/17	0.32504950370988561214602441395982168614864349365234375	0.48309757864625024748050918788067065179347991943359375	0.487854142184535266579814560827799141407012939453125	0.80617920711928470201002028261427767574787139892578125	9.255066689331471	-6.733399932878919	RPS27A
CDX2	1/17	0.32504950370988561214602441395982168614864349365234375	0.48309757864625024748050918788067065179347991943359375	0.487854142184535266579814560827799141407012939453125	0.80617920711928470201002028261427767574787139892578125	9.396441406919465	-6.836255217002921	UBB
POU2F2	1/13	0.259616982121769479530115631860098801553249359130859375	0.42958205674825167275088233509450219571590423583984375	0.40564361845472329815009970843675546348094940185546875	0.80617920711928470201002028261427767574787139892578125	8.131785213361287	-6.8708909602127495	UBC
CDKN2AIP	1/14	0.27654573776514812522009378881193697452545166015625	0.4386587564550625817361151348450221121311187744140625	0.427352210339607629929759013975854031741619110107421875	0.80617920711928470201002028261427767574787139892578125	8.945120100056696	-7.371078519534393	UBC
ZNF217	1/13	0.259616982121769479530115631860098801553249359130859375	0.42958205674825167275088233509450219571590423583984375	0.40564361845472329815009970843675546348094940185546875	0.80617920711928470201002028261427767574787139892578125	8.894681158974452	-7.515494170794815	UBC
MXI1	1/12	0.242292982373011056562717158158193342387676239013671875	0.415876014520839831778431516795535571873188018798828125	0.383115834415299227888596078628324903547763824462890625	0.80617920711928470201002028261427767574787139892578125	8.893796325577892	-7.803133229864004	UBC
GABPB1	1/14	0.27654573776514812522009378881193697452545166015625	0.4386587564550625817361151348450221121311187744140625	0.427352210339607629929759013975854031741619110107421875	0.80617920711928470201002028261427767574787139892578125	9.522570165226648	-7.846916711069797	UBC
ZZZ3	1/20	0.370307987069602384533340000416501425206661224365234375	0.5077593985946637911155221445369534194469451904296875	0.54198903888156679808929538921802304685115814208984375	0.82011499304447610381174627036671154201030731201171875	11.58779958428286	-7.8536029915045145	PCBD2
POU3F2	1/9	0.1878563709811575666019933805728214792907238006591796875	0.35127614085907510332873471270431764423847198486328125	0.310303824144064266388198802815168164670467376708984375	0.72826407707280382819448050213395617902278900146484375	7.607396221016533	-7.958725852358563	UBC
KLF2	1/7	0.1494144730995783654226016778920893557369709014892578125	0.31819748900836131166869336084346286952495574951171875	0.257070869177083272116846046628779731690883636474609375	0.71825674057644606218531180275022052228450775146484375	7.123084447277689	-8.15652329525797	UBC
IRF6	1/8	0.168857157335137453291196152349584735929965972900390625	0.33771431467027490658239230469916947185993194580078125	0.284179840836767783063265824239351786673069000244140625	0.71825674057644606218531180275022052228450775146484375	7.84792229056695	-8.519350997809166	UBC
HOXD13	1/8	0.168857157335137453291196152349584735929965972900390625	0.33771431467027490658239230469916947185993194580078125	0.284179840836767783063265824239351786673069000244140625	0.71825674057644606218531180275022052228450775146484375	8.335442322327332	-9.048580788224143	UBC
MYBL1	1/8	0.168857157335137453291196152349584735929965972900390625	0.33771431467027490658239230469916947185993194580078125	0.284179840836767783063265824239351786673069000244140625	0.71825674057644606218531180275022052228450775146484375	8.374490410916941	-9.09096963461834	UBC
HNF4G	1/16	0.30925330474580980943954955364461056888103485107421875	0.474188400610241755916973716011852957308292388916015625	0.46842939536054772897699649547575972974300384521484375	0.80617920711928470201002028261427767574787139892578125	12.432744157857785	-9.276699097969065	GAPDH
TEAD4	1/7	0.1494144730995783654226016778920893557369709014892578125	0.31819748900836131166869336084346286952495574951171875	0.257070869177083272116846046628779731690883636474609375	0.71825674057644606218531180275022052228450775146484375	8.164125868088442	-9.348602185101338	UBC
HMGN3	1/7	0.1494144730995783654226016778920893557369709014892578125	0.31819748900836131166869336084346286952495574951171875	0.257070869177083272116846046628779731690883636474609375	0.71825674057644606218531180275022052228450775146484375	8.466361054824716	-9.694686575860347	UBC
SP4	1/6	0.1295179902346926537060056716654798947274684906005859375	0.292050370137052095476093427350861020386219024658203125	0.228939941290759285674738521265680901706218719482421875	0.71825674057644606218531180275022052228450775146484375	7.918381056074685	-9.746172966559994	UBC
KLF9	1/5	0.10915714068362902811060166641254909336566925048828125	0.268263130138041983041574667367967776954174041748046875	0.19974870824332213725682549920747987926006317138671875	0.71825674057644606218531180275022052228450775146484375	7.517178552871636	-9.89100545028556	UBC
CHD2	1/5	0.10915714068362902811060166641254909336566925048828125	0.268263130138041983041574667367967776954174041748046875	0.19974870824332213725682549920747987926006317138671875	0.71825674057644606218531180275022052228450775146484375	7.669684248748241	-10.09167045491537	UBC
FOXP2	2/5	0.00497699157128623885515406044532937812618911266326904296875	0.038156935379861166290904606057665660046041011810302734375	0.0246013099840708994447968649410540820099413394927978515625	0.29780533138612141907941577301244251430034637451171875	3.2411460011119813	-10.58573758937633	HSP90AA1;HSP90AB1
ZNF143	1/5	0.10915714068362902811060166641254909336566925048828125	0.268263130138041983041574667367967776954174041748046875	0.19974870824332213725682549920747987926006317138671875	0.71825674057644606218531180275022052228450775146484375	8.209347244910798	-10.80175198335295	UBC
LMX1B	1/8	0.168857157335137453291196152349584735929965972900390625	0.33771431467027490658239230469916947185993194580078125	0.284179840836767783063265824239351786673069000244140625	0.71825674057644606218531180275022052228450775146484375	14.325019322443888	-15.550595831585575	CDC37
TAF1	10/171	0.0060681434736586416234249696799452067352831363677978515625	0.039876371398328218365048059013133752159774303436279296875	0.1238242496059685227027813425593194551765918731689453125	0.64267773458869481562061309887212701141834259033203125	6.607676241864131	-21.289743383002143	RPL5;RPL7A;MDH1;RPL37A;UBC;HSF1;RPL36A;RPS3;RPL35A;COX5A
NELFE	1/6	0.1295179902346926537060056716654798947274684906005859375	0.292050370137052095476093427350861020386219024658203125	0.228939941290759285674738521265680901706218719482421875	0.71825674057644606218531180275022052228450775146484375	19.552809709728912	-24.06616504860641	NCOR1
SPATA20	1/2	0.04517899395199609369200288710999302566051483154296875	0.164479421911655376842276155002764426171779632568359375	0.10540788129944479722954753242447623051702976226806640625	0.59131250485054398513540263593313284218311309814453125	23.605672141892093	-42.607525593064	CORO1A
TRIM28	5/204	0.50027055649119545055469870931119658052921295166015625	0.5932665218697608100484330861945636570453643798828125	0.8849547870609040245426513138227164745330810546875	0.96009245766041484415609374991618096828460693359375	100.78617421593603	-52.621624055571964	NCOR1;FTH1;UBC;CHD3;ZWINT
