# Supplementary material for: Tensor decomposition-based unsupervised feature extraction identifies candidate genes that induce post-traumatic stress disorder-mediated heart diseases
Source: BMC Med Genomics. 2017 Dec 21;10(Suppl 4):67. doi: 10.1186/s12920-017-0302-1 (PMC5763504; doi:10.1186/s12920-017-0302-1)
Supplement: Supplementary file 8 — MSigDB. A full list of enrichment analyses of DrugMatrix provided by MSigDB. (CSV 193 kb) [file 12920_2017_302_MOESM8_ESM.csv]

Overlap Results
Collection(s):	C2
# overlaps shown:	100
# genesets in collections:	4729
# genes in comparison (n):	400
# genes in universe (N):	45956
Gene Set Name	# Genes in Gene Set (K)	Description	# Genes in Overlap (k)	k/K	p-value	FDR q-value
HSIAO_HOUSEKEEPING_GENES	389	Housekeeping genes identified as expressed across 19 normal tissues.	98	0.2519	4.94E-115	2.34E-111
KEGG_RIBOSOME	88	Ribosome	55	0.6250	1.34E-91	3.17E-88
KIM_BIPOLAR_DISORDER_OLIGODENDROCYTE_DENSITY_CORR_UP	682	Genes whose expression significantly and positively correlated with oligodendrocyte density in layer VI of BA9 brain region in patients with bipolar disorder.	90	0.1320	2.3E-78	3.62E-75
REACTOME_PEPTIDE_CHAIN_ELONGATION	153	Genes involved in Peptide chain elongation	57	0.3725	1.41E-77	1.67E-74
REACTOME_INFLUENZA_VIRAL_RNA_TRANSCRIPTION_AND_REPLICATION	169	Genes involved in Influenza Viral RNA Transcription and Replication	57	0.3373	1.34E-74	1.27E-71
KIM_ALL_DISORDERS_OLIGODENDROCYTE_NUMBER_CORR_UP	756	Genes whose expression was significantly and positively correlated with the number of perineuronal oligodendrocytes in the layer III of BA9 brain region.	88	0.1164	1.03E-71	7.74E-69
REACTOME_3_UTR_MEDIATED_TRANSLATIONAL_REGULATION	176	Genes involved in 3' -UTR-mediated translational regulation	56	0.3182	1.31E-71	7.74E-69
REACTOME_NONSENSE_MEDIATED_DECAY_ENHANCED_BY_THE_EXON_JUNCTION_COMPLEX	176	Genes involved in Nonsense Mediated Decay Enhanced by the Exon Junction Complex	56	0.3182	1.31E-71	7.74E-69
REACTOME_SRP_DEPENDENT_COTRANSLATIONAL_PROTEIN_TARGETING_TO_MEMBRANE	179	Genes involved in SRP-dependent cotranslational protein targeting to membrane	56	0.3128	3.98E-71	2.09E-68
REACTOME_INFLUENZA_LIFE_CYCLE	203	Genes involved in Influenza Life Cycle	58	0.2857	5.06E-71	2.39E-68
BLALOCK_ALZHEIMERS_DISEASE_DN	1237	Genes down-regulated in brain from patients with Alzheimer's disease.	104	0.0841	7.1E-71	3.05E-68
REACTOME_TRANSLATION	222	Genes involved in Translation	58	0.2613	1.86E-68	7.32E-66
REACTOME_METABOLISM_OF_MRNA	284	Genes involved in Metabolism of mRNA	58	0.2042	1.29E-61	4.71E-59
REACTOME_METABOLISM_OF_PROTEINS	518	Genes involved in Metabolism of proteins	70	0.1351	2.67E-61	9.02E-59
REACTOME_METABOLISM_OF_RNA	330	Genes involved in Metabolism of RNA	59	0.1788	4.91E-59	1.53E-56
KEGG_PARKINSONS_DISEASE	133	Parkinson's disease	45	0.3383	5.19E-59	1.53E-56
KEGG_ALZHEIMERS_DISEASE	169	Alzheimer's disease	47	0.2781	5.99E-57	1.67E-54
KEGG_OXIDATIVE_PHOSPHORYLATION	135	Oxidative phosphorylation	44	0.3259	7.3E-57	1.92E-54
REACTOME_TCA_CYCLE_AND_RESPIRATORY_ELECTRON_TRANSPORT	141	Genes involved in The citric acid (TCA) cycle and respiratory electron transport	44	0.3121	6.91E-56	1.72E-53
REACTOME_RESPIRATORY_ELECTRON_TRANSPORT_ATP_SYNTHESIS_BY_CHEMIOSMOTIC_COUPLING_AND_HEAT_PRODUCTION_BY_UNCOUPLING_PROTEINS_	98	Genes involved in Respiratory electron transport, ATP synthesis by chemiosmotic coupling, and heat production by uncoupling proteins.	39	0.3980	1.41E-54	3.34E-52
PECE_MAMMARY_STEM_CELL_UP	146	The '3/3 signature': genes consistently up-regulated in all three pools of normal mammary stem cells (defined by their ability to retain the dye PKH26).	43	0.2945	2.24E-53	5.05E-51
KEGG_HUNTINGTONS_DISEASE	185	Huntington's disease	46	0.2486	3.17E-53	6.82E-51
MOOTHA_VOXPHOS	87	Genes involved in oxidative phosphorylation; based on literature and sequence annotation resources and converted to Affymetrix HG-U133A probe sets.	37	0.4253	3.66E-53	7.53E-51
BILANGES_SERUM_AND_RAPAMYCIN_SENSITIVE_GENES	68	Genes translationally regulated in MEF cells (embryonic fibroblasts) in response to serum starvation and by rapamycin (sirolimus) [PubChem=6610346].	31	0.4559	6.8E-46	1.34E-43
WONG_MITOCHONDRIA_GENE_MODULE	217	Genes that comprise the mitochondria gene module	42	0.1935	1.16E-43	2.19E-41
GRADE_COLON_CANCER_UP	871	Up-regulated genes in colon carcinoma tumors compared to the matched normal mucosa samples.	67	0.0769	1.58E-42	2.87E-40
MOOTHA_HUMAN_MITODB_6_2002	429	Mitochondrial genes; based on literature and sequence annotation resources and converted to Affymetrix HG-U133A probe sets.	51	0.1189	9.51E-42	1.67E-39
MARTENS_TRETINOIN_RESPONSE_DN	841	Genes down-regulated in NB4 cells (acute promyelocytic leukemia, APL) in response to tretinoin [PubChem=444795]; based on Chip-seq data.	65	0.0773	2.25E-41	3.81E-39
MOOTHA_MITOCHONDRIA	447	Mitochondrial genes	51	0.1141	7.69E-41	1.25E-38
REACTOME_RESPIRATORY_ELECTRON_TRANSPORT	79	Genes involved in Respiratory electron transport	29	0.3671	1.43E-39	2.26E-37
KIM_ALL_DISORDERS_CALB1_CORR_UP	548	Genes whose expression significantly and positively correlated with the density of CALB1-positive [GeneID=793] GABAergic interneurons in the BA9 brain region across all subjects with psychiatric disorders.	52	0.0949	1.52E-37	2.25E-35
KEGG_CARDIAC_MUSCLE_CONTRACTION	80	Cardiac muscle contraction	28	0.3500	1.52E-37	2.25E-35
MOOTHA_PGC	420	Genes up-regulated in differentiating C2C12 cells (myoblasts) upon expression of PPARGC1A [GeneID=10891] off an adenoviral vector.	46	0.1095	4.48E-36	6.42E-34
TIEN_INTESTINE_PROBIOTICS_24HR_DN	214	Genes down-regulated in Caco-2 cells (intestinal epithelium) after coculture with the probiotic bacteria L. casei for 24h.	36	0.1682	3.16E-35	4.4E-33
TIEN_INTESTINE_PROBIOTICS_6HR_UP	55	Genes up-regulated in Caco-2 cells (intestinal epithelium) after coculture with the probiotic bacteria L. casei for 6h.	24	0.4364	3.47E-35	4.68E-33
TAKAO_RESPONSE_TO_UVB_RADIATION_UP	86	Genes up-regulated in primary tissue culture of epidermal kerationcytes after UVB irradiation.	27	0.3140	9.77E-35	1.28E-32
WANG_TUMOR_INVASIVENESS_UP	374	Up-regulated genes in the subpopulation of invasive PyMT cells (breast cancer) compared to the general population of PyMT cells.	43	0.1150	1.15E-34	1.47E-32
SPIELMAN_LYMPHOBLAST_EUROPEAN_VS_ASIAN_UP	479	Genes up-regulated in lymphoblastoid cells from the European population compared to those from the Asian population.	45	0.0939	2.26E-32	2.81E-30
DANG_BOUND_BY_MYC	1103	Genes whose promoters are bound by MYC [GeneID=4609], according to MYC Target Gene Database.	61	0.0553	1.17E-30	1.42E-28
PUJANA_BRCA1_PCC_NETWORK	1652	Genes constituting the BRCA1-PCC network of transcripts whose expression positively correlated (Pearson correlation coefficient, PCC >= 0.4) with that of BRCA1 [GeneID=672] across a compendium of normal tissues.	72	0.0436	1.05E-29	1.24E-27
OSMAN_BLADDER_CANCER_DN	406	Genes down-regulated in blood samples from bladder cancer patients.	40	0.0985	1.15E-29	1.33E-27
REACTOME_FORMATION_OF_THE_TERNARY_COMPLEX_AND_SUBSEQUENTLY_THE_43S_COMPLEX	74	Genes involved in Formation of the ternary complex, and subsequently, the 43S complex	23	0.3108	1.2E-29	1.35E-27
REACTOME_ACTIVATION_OF_THE_MRNA_UPON_BINDING_OF_THE_CAP_BINDING_COMPLEX_AND_EIFS_AND_SUBSEQUENT_BINDING_TO_43S	84	Genes involved in Activation of the mRNA upon binding of the cap-binding complex and eIFs, and subsequent binding to 43S	23	0.2738	3.38E-28	3.72E-26
LI_AMPLIFIED_IN_LUNG_CANCER	178	Genes with increased copy number that correlates with increased expression across six different lung adenocarcinoma cell lines.	29	0.1629	3.66E-28	3.94E-26
HILLION_HMGA1B_TARGETS	92	Genes changed in Rat1a cells (fibroblasts) by overexpression of HMGA1 isoform b [GeneID=3159] off a plasmid vector.	23	0.2500	3.53E-27	3.71E-25
ENK_UV_RESPONSE_KERATINOCYTE_UP	530	Genes up-regulated in NHEK cells (normal epidermal keratinocytes) after UVB irradiation.	41	0.0774	2.89E-26	2.98E-24
LOPEZ_MBD_TARGETS	957	Genes up-regulated in HeLa cells (cervical cancer) after simultaneus knockdown of all three MBD (methyl-CpG binding domain) proteins MeCP2, MBD1 and MBD2 [GeneID=4204;4152;8932] by RNAi.	52	0.0543	7.96E-26	8.01E-24
STARK_PREFRONTAL_CORTEX_22Q11_DELETION_DN	517	Genes down-regulated in prefrontal cortex (PFC) of mice carrying a hemizygotic microdeletion in the 22q11.2 region.	38	0.0735	1.28E-23	1.26E-21
BENPORATH_MYC_MAX_TARGETS	775	Set 'Myc targets2': targets of c-Myc [GeneID=4609] and Max [GeneID=4149] identified by ChIP on chip in a Burkitt's lymphoma cell line; overlap set.	45	0.0581	1.35E-23	1.31E-21
DAZARD_RESPONSE_TO_UV_NHEK_UP	244	Genes up-regulated in NHEK cells (normal keratinocytes) by UV-B irradiation.	28	0.1148	6.63E-23	6.27E-21
JISON_SICKLE_CELL_DISEASE_DN	181	Genes down-regulated in peripheral blood mononuclear cells (PBMC) from sickle cell disease patients compared to those from healthy subjects.	25	0.1381	1.34E-22	1.24E-20
HILLION_HMGA1_TARGETS	90	Genes changed in Rat1a cells (fibroblasts) by overexpression of HMGA1 isoform a [GeneID=3159] off a plasmid vector.	19	0.2111	3.81E-21	3.46E-19
CHNG_MULTIPLE_MYELOMA_HYPERPLOID_UP	52	Protein biosynthesis, transport or catabolism genes up-regulated in hyperploid multiple myeloma (MM) compared to the non-hyperploid MM samples.	16	0.3077	6.26E-21	5.59E-19
DAZARD_UV_RESPONSE_CLUSTER_G1	67	Cluster G1: genes most highly up-regulated in NHEK cells (normal keratinocyte) between 6 h and 12 h after UV-B irradiation.	17	0.2537	1.52E-20	1.33E-18
LEE_TARGETS_OF_PTCH1_AND_SUFU_DN	83	Genes down-regulated in medulloblastoma tumors from animals with inactivating mutations of one copy of PTCH1 or SUFU [GeneID=5727;51684] in conjunction with TP53 [GeneID=7157] loss.	18	0.2169	2.5E-20	2.15E-18
LEIN_NEURON_MARKERS	69	Genes enriched in neurons in the adult mouse brain identified through correlation-based searches seeded with neuron cell-type specific gene expression patterns.	17	0.2464	2.65E-20	2.24E-18
ROME_INSULIN_TARGETS_IN_MUSCLE_UP	442	Genes up-regulated by 3 h of euglycemic hyperinsulinemic clamp in the vastus lateralis muscle of healthy lean subjects.	32	0.0724	7.3E-20	6.06E-18
ZHONG_SECRETOME_OF_LUNG_CANCER_AND_MACROPHAGE	77	Proteins secreted in co-culture of LKR-13 tumor cells (non-small cell lung cancer, NSCLC) and MHS stroma cells (macrophages).	17	0.2208	2.05E-19	1.67E-17
ZHONG_SECRETOME_OF_LUNG_CANCER_AND_FIBROBLAST	132	Proteins secreted in co-culture of LKR-13 tumor cells (non-small cell lung cancer, NSCLC) and MLg stroma cells (fibroblasts).	20	0.1515	3.7E-19	2.97E-17
FLOTHO_PEDIATRIC_ALL_THERAPY_RESPONSE_UP	53	Up-regulated genes significantly associated with positive minimal residual disease (MRD) on day 46 after chemotherapy treatment of children with acute lymphoblastic leukemia (ALL).	15	0.2830	4.44E-19	3.5E-17
NING_CHRONIC_OBSTRUCTIVE_PULMONARY_DISEASE_DN	121	Down-regulated genes in lung tissue of smokers with chronic obstructive pulmonary disease (COPD) vs smokers without disease (GOLD-2 vs GOLD-0).	19	0.1570	1.44E-18	1.11E-16
JOHANSSON_BRAIN_CANCER_EARLY_VS_LATE_DN	45	Genes down-regulated in early vs late brain tumors induced by retroviral delivery of PDGFB [GeneID=5155].	14	0.3111	1.49E-18	1.14E-16
DANG_MYC_TARGETS_UP	143	Genes up-regulated by MYC [GeneID=4609] and whose promoters are bound by MYC, according to MYC Target Gene Database.	20	0.1399	1.9E-18	1.43E-16
BILANGES_SERUM_RESPONSE_TRANSLATION	37	Genes translationally repressed upon serum deprivation in MEF cells (embryonic fibroblast).	13	0.3514	3.99E-18	2.95E-16
MODY_HIPPOCAMPUS_POSTNATAL	63	Genes up-regulated in hyppocampus at late postnatal stages (clusters 11 and 15).	15	0.2381	8.01E-18	5.83E-16
YOSHIMURA_MAPK8_TARGETS_UP	1305	Genes up-regulated in vascular smooth muscle cells (VSMC) by MAPK8 (JNK1) [GeneID=5599].	49	0.0375	1.15E-17	8.24E-16
SWEET_LUNG_CANCER_KRAS_UP	491	Genes up-regulated in the Kras2LA mouse lung cancer model with mutated KRAS [GeneID=3845].	31	0.0631	1.38E-17	9.75E-16
YAGI_AML_WITH_INV_16_TRANSLOCATION	422	Genes specifically expressed in samples from patients with pediatric acute myeloid leukemia (AML) bearing inv(16) translocation.	29	0.0687	1.67E-17	1.16E-15
REACTOME_FORMATION_OF_ATP_BY_CHEMIOSMOTIC_COUPLING	16	Genes involved in Formation of ATP by chemiosmotic coupling	10	0.6250	1.7E-17	1.16E-15
STEIN_ESRRA_TARGETS_UP	388	Genes up-regulated by ESRRA [GeneID=2101] only.	28	0.0722	1.72E-17	1.16E-15
PUJANA_ATM_PCC_NETWORK	1442	Genes constituting the ATM-PCC network of transcripts whose expression positively correlated (Pearson correlation coefficient, PCC >= 0.4) with that of ATM [GeneID=472] across a compendium of normal tissues.	51	0.0354	2.75E-17	1.83E-15
RHEIN_ALL_GLUCOCORTICOID_THERAPY_DN	362	Genes down-regulated in ALL (acute lymphoblastic leukemia) blasts after 1 week of treatment with glucocorticoids.	27	0.0746	2.86E-17	1.88E-15
ONKEN_UVEAL_MELANOMA_DN	526	Genes down-regulated in uveal melanoma: class 2 vs class 1 tumors.	31	0.0589	9.47E-17	6.13E-15
KAAB_HEART_ATRIUM_VS_VENTRICLE_DN	261	Genes down-regulated in the ventricles of healthy hearts, compared to atria.	23	0.0881	1.8E-16	1.15E-14
LEIN_LOCALIZED_TO_PROXIMAL_DENDRITES	37	Transcripts showing subcellular localization only to proximal dendrites in the adult mouse brain.	12	0.3243	2.44E-16	1.54E-14
MARTINEZ_TP53_TARGETS_DN	593	Genes down-regulated in mice with skin specific knockout of TP53 [GeneID=7157].	32	0.0540	3.65E-16	2.27E-14
BURTON_ADIPOGENESIS_6	189	Strongly up-regulated at 96 h during differentiation of 3T3-L1 cells (fibroblast) into adipocytes.	20	0.1058	4.97E-16	3.05E-14
YAMASHITA_LIVER_CANCER_WITH_EPCAM_UP	53	Up-regulated genes distinguishing hepatocellular carcinoma (HCC) samples positive for EPCAM [GeneID=4072] from the negative ones.	13	0.2453	8.32E-16	5.04E-14
KAYO_AGING_MUSCLE_DN	123	Downregulated in the vastus lateralis muscle of aged vs young adult rhesus monkeys	17	0.1382	8.65E-16	5.18E-14
KIM_ALL_DISORDERS_DURATION_CORR_DN	146	Genes whose expression in brain significantly and negatively correlated with the duration of all psychiatric disorders studied.	18	0.1233	9.68E-16	5.72E-14
JIANG_AGING_CEREBRAL_CORTEX_DN	54	Down-regulated in the cerebral cortex of aged (22 months) BALB/c mice, compared to young (2 months) controls	13	0.2407	1.09E-15	6.35E-14
STEIN_ESRRA_TARGETS	535	Genes regulated by ESRRA [GeneID=2101] in MCF-7 cells (breast cancer).	30	0.0561	1.14E-15	6.57E-14
YAO_TEMPORAL_RESPONSE_TO_PROGESTERONE_CLUSTER_13	172	Genes co-regulated in uterus during a time course response to progesterone [PubChem=5994]: SOM cluster 13.	19	0.1105	1.21E-15	6.91E-14
LEIN_ASTROCYTE_MARKERS	42	Genes enriched in astrocytes in the adult mouse brain identified through correlation-based searches seeded with the astrocyte cell-type specific gene expression patterns.	12	0.2857	1.4E-15	7.8E-14
MODY_HIPPOCAMPUS_PRENATAL	42	Genes highly expressed in prenatal hippocampus (cluster 1).	12	0.2857	1.4E-15	7.8E-14
MARTINEZ_RB1_TARGETS_DN	543	Genes down-regulated in mice with skin specific knockout of RB1 [GeneID=5925] by Cre-lox.	30	0.0552	1.69E-15	9.29E-14
MARTINEZ_RESPONSE_TO_TRABECTEDIN_UP	71	Genes up-regulated in at least 8 of 11 sarcoma cell lines by trabectedin [PubChem=3199].	14	0.1972	1.75E-15	9.53E-14
MARTINEZ_RB1_AND_TP53_TARGETS_DN	591	Genes down-regulated in mice with skin specific double knockout of both RB1 and TP53 [GeneID=5925;7157] by Cre-lox.	31	0.0525	2.33E-15	1.24E-13
DIAZ_CHRONIC_MEYLOGENOUS_LEUKEMIA_UP	1382	Genes up-regulated in CD34+ [GeneID=947] cells isolated from bone marrow of CML (chronic myelogenous leukemia) patients, compared to those from normal donors.	47	0.0340	2.34E-15	1.24E-13
BILANGES_RAPAMYCIN_SENSITIVE_VIA_TSC1_AND_TSC2	73	Genes translationally repressed by rapamycin (sirolimus) [PubChem=6610346] in MEF cells (embryonic fibroblast) lacking either TSC1 or TSC2 [GeneID=7248, 7249] but not in the wild type cells.	14	0.1918	2.65E-15	1.39E-13
TIEN_INTESTINE_PROBIOTICS_24HR_UP	557	Genes up-regulated in Caco-2 cells (intestinal epithelium) after coculture with the probiotic bacteria L. casei for 24h.	30	0.0539	3.32E-15	1.72E-13
JIANG_AGING_HYPOTHALAMUS_UP	47	Up-regulated in the hypothalamus of aged (22 months) BALB/c mice, compared to young (2 months) controls	12	0.2553	6.37E-15	3.27E-13
LEI_MYB_TARGETS	318	Myb-regulated genes in MCF7 (breast cancer) and lung epithelial cell lines overexpressing MYBL2, MYBL1 or MYB [GeneID=4605;4603;4602].	23	0.0723	1.3E-14	6.59E-13
FLECHNER_BIOPSY_KIDNEY_TRANSPLANT_REJECTED_VS_OK_DN	546	Genes down-regulated in kidney biopsies from patients with acute transplant rejection compared to the biopsies from patients with well functioning kidneys more than 1-year post transplant.	29	0.0531	1.39E-14	6.98E-13
CHAUHAN_RESPONSE_TO_METHOXYESTRADIOL_DN	102	Genes down-regulated by 2-methoxyestradiol (2ME2) [PubChem=1573] in the MM.1S cell line (multiple myeloma) sensitive to dexamethasone [PubChem=5743].	15	0.1471	1.68E-14	8.38E-13
FLECHNER_PBL_KIDNEY_TRANSPLANT_OK_VS_DONOR_UP	151	Genes upregulated in peripheral blood lymphocytes (PBL) from patients with well functioning kidneys more than 1-year post transplant compared to those from normal living kidney donors.	17	0.1126	2.83E-14	1.4E-12
LU_AGING_BRAIN_DN	153	Age down-regulated genes in the human frontal cortex.	17	0.1111	3.53E-14	1.72E-12
LEE_LIVER_CANCER_MYC_UP	54	Genes up-regulated in hepatocellular carcinoma (HCC) induced by overexpression of MYC [GeneID=4609].	12	0.2222	3.96E-14	1.91E-12
ALCALA_APOPTOSIS	88	Genes able to induce cell death in an expression cDNA library screen.	14	0.1591	4.1E-14	1.96E-12
ACEVEDO_LIVER_TUMOR_VS_NORMAL_ADJACENT_TISSUE_UP	863	Genes up-regulated in liver tumor compared to the normal adjacent tissue.	35	0.0406	7.36E-14	3.48E-12
Gene/Gene Set Overlap Matrix
Entrez Gene Id	Gene Symbol	Gene Description	HSIAO_HOUSEKEEPING_GENES	KEGG_RIBOSOME	KIM_BIPOLAR_DISORDER_OLIGODENDROCYTE_DENSITY_CORR_UP	REACTOME_PEPTIDE_CHAIN_ELONGATION	REACTOME_INFLUENZA_VIRAL_RNA_TRANSCRIPTION_AND_REPLICATION	KIM_ALL_DISORDERS_OLIGODENDROCYTE_NUMBER_CORR_UP	REACTOME_3_UTR_MEDIATED_TRANSLATIONAL_REGULATION	REACTOME_NONSENSE_MEDIATED_DECAY_ENHANCED_BY_THE_EXON_JUNCTION_COMPLEX	REACTOME_SRP_DEPENDENT_COTRANSLATIONAL_PROTEIN_TARGETING_TO_MEMBRANE	REACTOME_INFLUENZA_LIFE_CYCLE	BLALOCK_ALZHEIMERS_DISEASE_DN	REACTOME_TRANSLATION	REACTOME_METABOLISM_OF_MRNA	REACTOME_METABOLISM_OF_PROTEINS	REACTOME_METABOLISM_OF_RNA	KEGG_PARKINSONS_DISEASE	KEGG_ALZHEIMERS_DISEASE	KEGG_OXIDATIVE_PHOSPHORYLATION	REACTOME_TCA_CYCLE_AND_RESPIRATORY_ELECTRON_TRANSPORT	REACTOME_RESPIRATORY_ELECTRON_TRANSPORT_ATP_SYNTHESIS_BY_CHEMIOSMOTIC_COUPLING_AND_HEAT_PRODUCTION_BY_UNCOUPLING_PROTEINS_	PECE_MAMMARY_STEM_CELL_UP	KEGG_HUNTINGTONS_DISEASE	MOOTHA_VOXPHOS	BILANGES_SERUM_AND_RAPAMYCIN_SENSITIVE_GENES	WONG_MITOCHONDRIA_GENE_MODULE	GRADE_COLON_CANCER_UP	MOOTHA_HUMAN_MITODB_6_2002	MARTENS_TRETINOIN_RESPONSE_DN	MOOTHA_MITOCHONDRIA	REACTOME_RESPIRATORY_ELECTRON_TRANSPORT	KIM_ALL_DISORDERS_CALB1_CORR_UP	KEGG_CARDIAC_MUSCLE_CONTRACTION	MOOTHA_PGC	TIEN_INTESTINE_PROBIOTICS_24HR_DN	TIEN_INTESTINE_PROBIOTICS_6HR_UP	TAKAO_RESPONSE_TO_UVB_RADIATION_UP	WANG_TUMOR_INVASIVENESS_UP	SPIELMAN_LYMPHOBLAST_EUROPEAN_VS_ASIAN_UP	DANG_BOUND_BY_MYC	PUJANA_BRCA1_PCC_NETWORK	OSMAN_BLADDER_CANCER_DN	REACTOME_FORMATION_OF_THE_TERNARY_COMPLEX_AND_SUBSEQUENTLY_THE_43S_COMPLEX	REACTOME_ACTIVATION_OF_THE_MRNA_UPON_BINDING_OF_THE_CAP_BINDING_COMPLEX_AND_EIFS_AND_SUBSEQUENT_BINDING_TO_43S	LI_AMPLIFIED_IN_LUNG_CANCER	HILLION_HMGA1B_TARGETS	ENK_UV_RESPONSE_KERATINOCYTE_UP	LOPEZ_MBD_TARGETS
6223	RPS19	ribosomal protein S19	HSIAO_HOUSEKEEPING_GENES	KEGG_RIBOSOME	KIM_BIPOLAR_DISORDER_OLIGODENDROCYTE_DENSITY_CORR_UP	REACTOME_PEPTIDE_CHAIN_ELONGATION	REACTOME_INFLUENZA_VIRAL_RNA_TRANSCRIPTION_AND_REPLICATION	KIM_ALL_DISORDERS_OLIGODENDROCYTE_NUMBER_CORR_UP	REACTOME_3_UTR_MEDIATED_TRANSLATIONAL_REGULATION	REACTOME_NONSENSE_MEDIATED_DECAY_ENHANCED_BY_THE_EXON_JUNCTION_COMPLEX	REACTOME_SRP_DEPENDENT_COTRANSLATIONAL_PROTEIN_TARGETING_TO_MEMBRANE	REACTOME_INFLUENZA_LIFE_CYCLE		REACTOME_TRANSLATION	REACTOME_METABOLISM_OF_MRNA	REACTOME_METABOLISM_OF_PROTEINS	REACTOME_METABOLISM_OF_RNA						PECE_MAMMARY_STEM_CELL_UP			BILANGES_SERUM_AND_RAPAMYCIN_SENSITIVE_GENES		GRADE_COLON_CANCER_UP		MARTENS_TRETINOIN_RESPONSE_DN						TIEN_INTESTINE_PROBIOTICS_24HR_DN	TIEN_INTESTINE_PROBIOTICS_6HR_UP				DANG_BOUND_BY_MYC	PUJANA_BRCA1_PCC_NETWORK		REACTOME_FORMATION_OF_THE_TERNARY_COMPLEX_AND_SUBSEQUENTLY_THE_43S_COMPLEX	REACTOME_ACTIVATION_OF_THE_MRNA_UPON_BINDING_OF_THE_CAP_BINDING_COMPLEX_AND_EIFS_AND_SUBSEQUENT_BINDING_TO_43S		HILLION_HMGA1B_TARGETS		LOPEZ_MBD_TARGETS
6132	RPL8	ribosomal protein L8	HSIAO_HOUSEKEEPING_GENES	KEGG_RIBOSOME	KIM_BIPOLAR_DISORDER_OLIGODENDROCYTE_DENSITY_CORR_UP	REACTOME_PEPTIDE_CHAIN_ELONGATION	REACTOME_INFLUENZA_VIRAL_RNA_TRANSCRIPTION_AND_REPLICATION	KIM_ALL_DISORDERS_OLIGODENDROCYTE_NUMBER_CORR_UP	REACTOME_3_UTR_MEDIATED_TRANSLATIONAL_REGULATION	REACTOME_NONSENSE_MEDIATED_DECAY_ENHANCED_BY_THE_EXON_JUNCTION_COMPLEX	REACTOME_SRP_DEPENDENT_COTRANSLATIONAL_PROTEIN_TARGETING_TO_MEMBRANE	REACTOME_INFLUENZA_LIFE_CYCLE		REACTOME_TRANSLATION	REACTOME_METABOLISM_OF_MRNA	REACTOME_METABOLISM_OF_PROTEINS	REACTOME_METABOLISM_OF_RNA						PECE_MAMMARY_STEM_CELL_UP			BILANGES_SERUM_AND_RAPAMYCIN_SENSITIVE_GENES		GRADE_COLON_CANCER_UP											WANG_TUMOR_INVASIVENESS_UP		DANG_BOUND_BY_MYC					LI_AMPLIFIED_IN_LUNG_CANCER		ENK_UV_RESPONSE_KERATINOCYTE_UP
6171	RPL41	ribosomal protein L41	HSIAO_HOUSEKEEPING_GENES	KEGG_RIBOSOME	KIM_BIPOLAR_DISORDER_OLIGODENDROCYTE_DENSITY_CORR_UP	REACTOME_PEPTIDE_CHAIN_ELONGATION	REACTOME_INFLUENZA_VIRAL_RNA_TRANSCRIPTION_AND_REPLICATION	KIM_ALL_DISORDERS_OLIGODENDROCYTE_NUMBER_CORR_UP	REACTOME_3_UTR_MEDIATED_TRANSLATIONAL_REGULATION	REACTOME_NONSENSE_MEDIATED_DECAY_ENHANCED_BY_THE_EXON_JUNCTION_COMPLEX	REACTOME_SRP_DEPENDENT_COTRANSLATIONAL_PROTEIN_TARGETING_TO_MEMBRANE	REACTOME_INFLUENZA_LIFE_CYCLE		REACTOME_TRANSLATION	REACTOME_METABOLISM_OF_MRNA	REACTOME_METABOLISM_OF_PROTEINS	REACTOME_METABOLISM_OF_RNA						PECE_MAMMARY_STEM_CELL_UP													TIEN_INTESTINE_PROBIOTICS_24HR_DN	TIEN_INTESTINE_PROBIOTICS_6HR_UP
6176	RPLP1	ribosomal protein, large, P1	HSIAO_HOUSEKEEPING_GENES	KEGG_RIBOSOME	KIM_BIPOLAR_DISORDER_OLIGODENDROCYTE_DENSITY_CORR_UP	REACTOME_PEPTIDE_CHAIN_ELONGATION	REACTOME_INFLUENZA_VIRAL_RNA_TRANSCRIPTION_AND_REPLICATION	KIM_ALL_DISORDERS_OLIGODENDROCYTE_NUMBER_CORR_UP	REACTOME_3_UTR_MEDIATED_TRANSLATIONAL_REGULATION	REACTOME_NONSENSE_MEDIATED_DECAY_ENHANCED_BY_THE_EXON_JUNCTION_COMPLEX	REACTOME_SRP_DEPENDENT_COTRANSLATIONAL_PROTEIN_TARGETING_TO_MEMBRANE	REACTOME_INFLUENZA_LIFE_CYCLE		REACTOME_TRANSLATION	REACTOME_METABOLISM_OF_MRNA	REACTOME_METABOLISM_OF_PROTEINS	REACTOME_METABOLISM_OF_RNA						PECE_MAMMARY_STEM_CELL_UP
6161	RPL32	ribosomal protein L32	HSIAO_HOUSEKEEPING_GENES	KEGG_RIBOSOME	KIM_BIPOLAR_DISORDER_OLIGODENDROCYTE_DENSITY_CORR_UP	REACTOME_PEPTIDE_CHAIN_ELONGATION	REACTOME_INFLUENZA_VIRAL_RNA_TRANSCRIPTION_AND_REPLICATION	KIM_ALL_DISORDERS_OLIGODENDROCYTE_NUMBER_CORR_UP	REACTOME_3_UTR_MEDIATED_TRANSLATIONAL_REGULATION	REACTOME_NONSENSE_MEDIATED_DECAY_ENHANCED_BY_THE_EXON_JUNCTION_COMPLEX	REACTOME_SRP_DEPENDENT_COTRANSLATIONAL_PROTEIN_TARGETING_TO_MEMBRANE	REACTOME_INFLUENZA_LIFE_CYCLE		REACTOME_TRANSLATION	REACTOME_METABOLISM_OF_MRNA	REACTOME_METABOLISM_OF_PROTEINS	REACTOME_METABOLISM_OF_RNA									BILANGES_SERUM_AND_RAPAMYCIN_SENSITIVE_GENES		GRADE_COLON_CANCER_UP		MARTENS_TRETINOIN_RESPONSE_DN									WANG_TUMOR_INVASIVENESS_UP		DANG_BOUND_BY_MYC		OSMAN_BLADDER_CANCER_DN
6233	RPS27A	ribosomal protein S27a	HSIAO_HOUSEKEEPING_GENES	KEGG_RIBOSOME	KIM_BIPOLAR_DISORDER_OLIGODENDROCYTE_DENSITY_CORR_UP	REACTOME_PEPTIDE_CHAIN_ELONGATION	REACTOME_INFLUENZA_VIRAL_RNA_TRANSCRIPTION_AND_REPLICATION	KIM_ALL_DISORDERS_OLIGODENDROCYTE_NUMBER_CORR_UP	REACTOME_3_UTR_MEDIATED_TRANSLATIONAL_REGULATION	REACTOME_NONSENSE_MEDIATED_DECAY_ENHANCED_BY_THE_EXON_JUNCTION_COMPLEX	REACTOME_SRP_DEPENDENT_COTRANSLATIONAL_PROTEIN_TARGETING_TO_MEMBRANE	REACTOME_INFLUENZA_LIFE_CYCLE		REACTOME_TRANSLATION	REACTOME_METABOLISM_OF_MRNA	REACTOME_METABOLISM_OF_PROTEINS	REACTOME_METABOLISM_OF_RNA									BILANGES_SERUM_AND_RAPAMYCIN_SENSITIVE_GENES				MARTENS_TRETINOIN_RESPONSE_DN											DANG_BOUND_BY_MYC	PUJANA_BRCA1_PCC_NETWORK		REACTOME_FORMATION_OF_THE_TERNARY_COMPLEX_AND_SUBSEQUENTLY_THE_43S_COMPLEX	REACTOME_ACTIVATION_OF_THE_MRNA_UPON_BINDING_OF_THE_CAP_BINDING_COMPLEX_AND_EIFS_AND_SUBSEQUENT_BINDING_TO_43S
6155	RPL27	ribosomal protein L27	HSIAO_HOUSEKEEPING_GENES	KEGG_RIBOSOME	KIM_BIPOLAR_DISORDER_OLIGODENDROCYTE_DENSITY_CORR_UP	REACTOME_PEPTIDE_CHAIN_ELONGATION	REACTOME_INFLUENZA_VIRAL_RNA_TRANSCRIPTION_AND_REPLICATION	KIM_ALL_DISORDERS_OLIGODENDROCYTE_NUMBER_CORR_UP	REACTOME_3_UTR_MEDIATED_TRANSLATIONAL_REGULATION	REACTOME_NONSENSE_MEDIATED_DECAY_ENHANCED_BY_THE_EXON_JUNCTION_COMPLEX	REACTOME_SRP_DEPENDENT_COTRANSLATIONAL_PROTEIN_TARGETING_TO_MEMBRANE	REACTOME_INFLUENZA_LIFE_CYCLE		REACTOME_TRANSLATION	REACTOME_METABOLISM_OF_MRNA	REACTOME_METABOLISM_OF_PROTEINS	REACTOME_METABOLISM_OF_RNA											GRADE_COLON_CANCER_UP		MARTENS_TRETINOIN_RESPONSE_DN									WANG_TUMOR_INVASIVENESS_UP		DANG_BOUND_BY_MYC	PUJANA_BRCA1_PCC_NETWORK				LI_AMPLIFIED_IN_LUNG_CANCER
6135	RPL11	ribosomal protein L11	HSIAO_HOUSEKEEPING_GENES	KEGG_RIBOSOME	KIM_BIPOLAR_DISORDER_OLIGODENDROCYTE_DENSITY_CORR_UP	REACTOME_PEPTIDE_CHAIN_ELONGATION	REACTOME_INFLUENZA_VIRAL_RNA_TRANSCRIPTION_AND_REPLICATION	KIM_ALL_DISORDERS_OLIGODENDROCYTE_NUMBER_CORR_UP	REACTOME_3_UTR_MEDIATED_TRANSLATIONAL_REGULATION	REACTOME_NONSENSE_MEDIATED_DECAY_ENHANCED_BY_THE_EXON_JUNCTION_COMPLEX	REACTOME_SRP_DEPENDENT_COTRANSLATIONAL_PROTEIN_TARGETING_TO_MEMBRANE	REACTOME_INFLUENZA_LIFE_CYCLE		REACTOME_TRANSLATION	REACTOME_METABOLISM_OF_MRNA	REACTOME_METABOLISM_OF_PROTEINS	REACTOME_METABOLISM_OF_RNA											GRADE_COLON_CANCER_UP		MARTENS_TRETINOIN_RESPONSE_DN												PUJANA_BRCA1_PCC_NETWORK					HILLION_HMGA1B_TARGETS		LOPEZ_MBD_TARGETS
6122	RPL3	ribosomal protein L3	HSIAO_HOUSEKEEPING_GENES	KEGG_RIBOSOME	KIM_BIPOLAR_DISORDER_OLIGODENDROCYTE_DENSITY_CORR_UP	REACTOME_PEPTIDE_CHAIN_ELONGATION	REACTOME_INFLUENZA_VIRAL_RNA_TRANSCRIPTION_AND_REPLICATION	KIM_ALL_DISORDERS_OLIGODENDROCYTE_NUMBER_CORR_UP	REACTOME_3_UTR_MEDIATED_TRANSLATIONAL_REGULATION	REACTOME_NONSENSE_MEDIATED_DECAY_ENHANCED_BY_THE_EXON_JUNCTION_COMPLEX	REACTOME_SRP_DEPENDENT_COTRANSLATIONAL_PROTEIN_TARGETING_TO_MEMBRANE	REACTOME_INFLUENZA_LIFE_CYCLE		REACTOME_TRANSLATION	REACTOME_METABOLISM_OF_MRNA	REACTOME_METABOLISM_OF_PROTEINS	REACTOME_METABOLISM_OF_RNA												MOOTHA_HUMAN_MITODB_6_2002	MARTENS_TRETINOIN_RESPONSE_DN						TIEN_INTESTINE_PROBIOTICS_24HR_DN					DANG_BOUND_BY_MYC		OSMAN_BLADDER_CANCER_DN
6230	RPS25	ribosomal protein S25	HSIAO_HOUSEKEEPING_GENES	KEGG_RIBOSOME	KIM_BIPOLAR_DISORDER_OLIGODENDROCYTE_DENSITY_CORR_UP	REACTOME_PEPTIDE_CHAIN_ELONGATION	REACTOME_INFLUENZA_VIRAL_RNA_TRANSCRIPTION_AND_REPLICATION		REACTOME_3_UTR_MEDIATED_TRANSLATIONAL_REGULATION	REACTOME_NONSENSE_MEDIATED_DECAY_ENHANCED_BY_THE_EXON_JUNCTION_COMPLEX	REACTOME_SRP_DEPENDENT_COTRANSLATIONAL_PROTEIN_TARGETING_TO_MEMBRANE	REACTOME_INFLUENZA_LIFE_CYCLE		REACTOME_TRANSLATION	REACTOME_METABOLISM_OF_MRNA	REACTOME_METABOLISM_OF_PROTEINS	REACTOME_METABOLISM_OF_RNA						PECE_MAMMARY_STEM_CELL_UP			BILANGES_SERUM_AND_RAPAMYCIN_SENSITIVE_GENES		GRADE_COLON_CANCER_UP		MARTENS_TRETINOIN_RESPONSE_DN								TAKAO_RESPONSE_TO_UVB_RADIATION_UP		SPIELMAN_LYMPHOBLAST_EUROPEAN_VS_ASIAN_UP	DANG_BOUND_BY_MYC	PUJANA_BRCA1_PCC_NETWORK	OSMAN_BLADDER_CANCER_DN	REACTOME_FORMATION_OF_THE_TERNARY_COMPLEX_AND_SUBSEQUENTLY_THE_43S_COMPLEX	REACTOME_ACTIVATION_OF_THE_MRNA_UPON_BINDING_OF_THE_CAP_BINDING_COMPLEX_AND_EIFS_AND_SUBSEQUENT_BINDING_TO_43S
6222	RPS18	ribosomal protein S18	HSIAO_HOUSEKEEPING_GENES	KEGG_RIBOSOME	KIM_BIPOLAR_DISORDER_OLIGODENDROCYTE_DENSITY_CORR_UP	REACTOME_PEPTIDE_CHAIN_ELONGATION	REACTOME_INFLUENZA_VIRAL_RNA_TRANSCRIPTION_AND_REPLICATION		REACTOME_3_UTR_MEDIATED_TRANSLATIONAL_REGULATION	REACTOME_NONSENSE_MEDIATED_DECAY_ENHANCED_BY_THE_EXON_JUNCTION_COMPLEX	REACTOME_SRP_DEPENDENT_COTRANSLATIONAL_PROTEIN_TARGETING_TO_MEMBRANE	REACTOME_INFLUENZA_LIFE_CYCLE		REACTOME_TRANSLATION	REACTOME_METABOLISM_OF_MRNA	REACTOME_METABOLISM_OF_PROTEINS	REACTOME_METABOLISM_OF_RNA						PECE_MAMMARY_STEM_CELL_UP													TIEN_INTESTINE_PROBIOTICS_24HR_DN							OSMAN_BLADDER_CANCER_DN	REACTOME_FORMATION_OF_THE_TERNARY_COMPLEX_AND_SUBSEQUENTLY_THE_43S_COMPLEX	REACTOME_ACTIVATION_OF_THE_MRNA_UPON_BINDING_OF_THE_CAP_BINDING_COMPLEX_AND_EIFS_AND_SUBSEQUENT_BINDING_TO_43S
6129	RPL7	ribosomal protein L7	HSIAO_HOUSEKEEPING_GENES	KEGG_RIBOSOME	KIM_BIPOLAR_DISORDER_OLIGODENDROCYTE_DENSITY_CORR_UP	REACTOME_PEPTIDE_CHAIN_ELONGATION	REACTOME_INFLUENZA_VIRAL_RNA_TRANSCRIPTION_AND_REPLICATION		REACTOME_3_UTR_MEDIATED_TRANSLATIONAL_REGULATION	REACTOME_NONSENSE_MEDIATED_DECAY_ENHANCED_BY_THE_EXON_JUNCTION_COMPLEX	REACTOME_SRP_DEPENDENT_COTRANSLATIONAL_PROTEIN_TARGETING_TO_MEMBRANE	REACTOME_INFLUENZA_LIFE_CYCLE		REACTOME_TRANSLATION	REACTOME_METABOLISM_OF_MRNA	REACTOME_METABOLISM_OF_PROTEINS	REACTOME_METABOLISM_OF_RNA									BILANGES_SERUM_AND_RAPAMYCIN_SENSITIVE_GENES		GRADE_COLON_CANCER_UP		MARTENS_TRETINOIN_RESPONSE_DN									WANG_TUMOR_INVASIVENESS_UP			PUJANA_BRCA1_PCC_NETWORK				LI_AMPLIFIED_IN_LUNG_CANCER
6136	RPL12	ribosomal protein L12	HSIAO_HOUSEKEEPING_GENES	KEGG_RIBOSOME	KIM_BIPOLAR_DISORDER_OLIGODENDROCYTE_DENSITY_CORR_UP	REACTOME_PEPTIDE_CHAIN_ELONGATION	REACTOME_INFLUENZA_VIRAL_RNA_TRANSCRIPTION_AND_REPLICATION		REACTOME_3_UTR_MEDIATED_TRANSLATIONAL_REGULATION	REACTOME_NONSENSE_MEDIATED_DECAY_ENHANCED_BY_THE_EXON_JUNCTION_COMPLEX	REACTOME_SRP_DEPENDENT_COTRANSLATIONAL_PROTEIN_TARGETING_TO_MEMBRANE	REACTOME_INFLUENZA_LIFE_CYCLE		REACTOME_TRANSLATION	REACTOME_METABOLISM_OF_MRNA	REACTOME_METABOLISM_OF_PROTEINS	REACTOME_METABOLISM_OF_RNA																			TIEN_INTESTINE_PROBIOTICS_24HR_DN						PUJANA_BRCA1_PCC_NETWORK	OSMAN_BLADDER_CANCER_DN				HILLION_HMGA1B_TARGETS	ENK_UV_RESPONSE_KERATINOCYTE_UP
6188	RPS3	ribosomal protein S3	HSIAO_HOUSEKEEPING_GENES	KEGG_RIBOSOME		REACTOME_PEPTIDE_CHAIN_ELONGATION	REACTOME_INFLUENZA_VIRAL_RNA_TRANSCRIPTION_AND_REPLICATION	KIM_ALL_DISORDERS_OLIGODENDROCYTE_NUMBER_CORR_UP	REACTOME_3_UTR_MEDIATED_TRANSLATIONAL_REGULATION	REACTOME_NONSENSE_MEDIATED_DECAY_ENHANCED_BY_THE_EXON_JUNCTION_COMPLEX	REACTOME_SRP_DEPENDENT_COTRANSLATIONAL_PROTEIN_TARGETING_TO_MEMBRANE	REACTOME_INFLUENZA_LIFE_CYCLE		REACTOME_TRANSLATION	REACTOME_METABOLISM_OF_MRNA	REACTOME_METABOLISM_OF_PROTEINS	REACTOME_METABOLISM_OF_RNA						PECE_MAMMARY_STEM_CELL_UP			BILANGES_SERUM_AND_RAPAMYCIN_SENSITIVE_GENES		GRADE_COLON_CANCER_UP		MARTENS_TRETINOIN_RESPONSE_DN						TIEN_INTESTINE_PROBIOTICS_24HR_DN			WANG_TUMOR_INVASIVENESS_UP				OSMAN_BLADDER_CANCER_DN	REACTOME_FORMATION_OF_THE_TERNARY_COMPLEX_AND_SUBSEQUENTLY_THE_43S_COMPLEX	REACTOME_ACTIVATION_OF_THE_MRNA_UPON_BINDING_OF_THE_CAP_BINDING_COMPLEX_AND_EIFS_AND_SUBSEQUENT_BINDING_TO_43S			ENK_UV_RESPONSE_KERATINOCYTE_UP
6217	RPS16	ribosomal protein S16	HSIAO_HOUSEKEEPING_GENES	KEGG_RIBOSOME		REACTOME_PEPTIDE_CHAIN_ELONGATION	REACTOME_INFLUENZA_VIRAL_RNA_TRANSCRIPTION_AND_REPLICATION	KIM_ALL_DISORDERS_OLIGODENDROCYTE_NUMBER_CORR_UP	REACTOME_3_UTR_MEDIATED_TRANSLATIONAL_REGULATION	REACTOME_NONSENSE_MEDIATED_DECAY_ENHANCED_BY_THE_EXON_JUNCTION_COMPLEX	REACTOME_SRP_DEPENDENT_COTRANSLATIONAL_PROTEIN_TARGETING_TO_MEMBRANE	REACTOME_INFLUENZA_LIFE_CYCLE		REACTOME_TRANSLATION	REACTOME_METABOLISM_OF_MRNA	REACTOME_METABOLISM_OF_PROTEINS	REACTOME_METABOLISM_OF_RNA						PECE_MAMMARY_STEM_CELL_UP			BILANGES_SERUM_AND_RAPAMYCIN_SENSITIVE_GENES				MARTENS_TRETINOIN_RESPONSE_DN									WANG_TUMOR_INVASIVENESS_UP		DANG_BOUND_BY_MYC		OSMAN_BLADDER_CANCER_DN	REACTOME_FORMATION_OF_THE_TERNARY_COMPLEX_AND_SUBSEQUENTLY_THE_43S_COMPLEX	REACTOME_ACTIVATION_OF_THE_MRNA_UPON_BINDING_OF_THE_CAP_BINDING_COMPLEX_AND_EIFS_AND_SUBSEQUENT_BINDING_TO_43S	LI_AMPLIFIED_IN_LUNG_CANCER
6137	RPL13	ribosomal protein L13	HSIAO_HOUSEKEEPING_GENES	KEGG_RIBOSOME		REACTOME_PEPTIDE_CHAIN_ELONGATION	REACTOME_INFLUENZA_VIRAL_RNA_TRANSCRIPTION_AND_REPLICATION	KIM_ALL_DISORDERS_OLIGODENDROCYTE_NUMBER_CORR_UP	REACTOME_3_UTR_MEDIATED_TRANSLATIONAL_REGULATION	REACTOME_NONSENSE_MEDIATED_DECAY_ENHANCED_BY_THE_EXON_JUNCTION_COMPLEX	REACTOME_SRP_DEPENDENT_COTRANSLATIONAL_PROTEIN_TARGETING_TO_MEMBRANE	REACTOME_INFLUENZA_LIFE_CYCLE		REACTOME_TRANSLATION	REACTOME_METABOLISM_OF_MRNA	REACTOME_METABOLISM_OF_PROTEINS	REACTOME_METABOLISM_OF_RNA						PECE_MAMMARY_STEM_CELL_UP			BILANGES_SERUM_AND_RAPAMYCIN_SENSITIVE_GENES										TIEN_INTESTINE_PROBIOTICS_24HR_DN	TIEN_INTESTINE_PROBIOTICS_6HR_UP				DANG_BOUND_BY_MYC		OSMAN_BLADDER_CANCER_DN			LI_AMPLIFIED_IN_LUNG_CANCER	HILLION_HMGA1B_TARGETS
6235	RPS29	ribosomal protein S29	HSIAO_HOUSEKEEPING_GENES	KEGG_RIBOSOME		REACTOME_PEPTIDE_CHAIN_ELONGATION	REACTOME_INFLUENZA_VIRAL_RNA_TRANSCRIPTION_AND_REPLICATION	KIM_ALL_DISORDERS_OLIGODENDROCYTE_NUMBER_CORR_UP	REACTOME_3_UTR_MEDIATED_TRANSLATIONAL_REGULATION	REACTOME_NONSENSE_MEDIATED_DECAY_ENHANCED_BY_THE_EXON_JUNCTION_COMPLEX	REACTOME_SRP_DEPENDENT_COTRANSLATIONAL_PROTEIN_TARGETING_TO_MEMBRANE	REACTOME_INFLUENZA_LIFE_CYCLE		REACTOME_TRANSLATION	REACTOME_METABOLISM_OF_MRNA	REACTOME_METABOLISM_OF_PROTEINS	REACTOME_METABOLISM_OF_RNA						PECE_MAMMARY_STEM_CELL_UP					GRADE_COLON_CANCER_UP											WANG_TUMOR_INVASIVENESS_UP		DANG_BOUND_BY_MYC			REACTOME_FORMATION_OF_THE_TERNARY_COMPLEX_AND_SUBSEQUENTLY_THE_43S_COMPLEX	REACTOME_ACTIVATION_OF_THE_MRNA_UPON_BINDING_OF_THE_CAP_BINDING_COMPLEX_AND_EIFS_AND_SUBSEQUENT_BINDING_TO_43S
6202	RPS8	ribosomal protein S8	HSIAO_HOUSEKEEPING_GENES	KEGG_RIBOSOME		REACTOME_PEPTIDE_CHAIN_ELONGATION	REACTOME_INFLUENZA_VIRAL_RNA_TRANSCRIPTION_AND_REPLICATION	KIM_ALL_DISORDERS_OLIGODENDROCYTE_NUMBER_CORR_UP	REACTOME_3_UTR_MEDIATED_TRANSLATIONAL_REGULATION	REACTOME_NONSENSE_MEDIATED_DECAY_ENHANCED_BY_THE_EXON_JUNCTION_COMPLEX	REACTOME_SRP_DEPENDENT_COTRANSLATIONAL_PROTEIN_TARGETING_TO_MEMBRANE	REACTOME_INFLUENZA_LIFE_CYCLE		REACTOME_TRANSLATION	REACTOME_METABOLISM_OF_MRNA	REACTOME_METABOLISM_OF_PROTEINS	REACTOME_METABOLISM_OF_RNA									BILANGES_SERUM_AND_RAPAMYCIN_SENSITIVE_GENES		GRADE_COLON_CANCER_UP		MARTENS_TRETINOIN_RESPONSE_DN									WANG_TUMOR_INVASIVENESS_UP	SPIELMAN_LYMPHOBLAST_EUROPEAN_VS_ASIAN_UP				REACTOME_FORMATION_OF_THE_TERNARY_COMPLEX_AND_SUBSEQUENTLY_THE_43S_COMPLEX	REACTOME_ACTIVATION_OF_THE_MRNA_UPON_BINDING_OF_THE_CAP_BINDING_COMPLEX_AND_EIFS_AND_SUBSEQUENT_BINDING_TO_43S				LOPEZ_MBD_TARGETS
6205	RPS11	ribosomal protein S11	HSIAO_HOUSEKEEPING_GENES	KEGG_RIBOSOME		REACTOME_PEPTIDE_CHAIN_ELONGATION	REACTOME_INFLUENZA_VIRAL_RNA_TRANSCRIPTION_AND_REPLICATION	KIM_ALL_DISORDERS_OLIGODENDROCYTE_NUMBER_CORR_UP	REACTOME_3_UTR_MEDIATED_TRANSLATIONAL_REGULATION	REACTOME_NONSENSE_MEDIATED_DECAY_ENHANCED_BY_THE_EXON_JUNCTION_COMPLEX	REACTOME_SRP_DEPENDENT_COTRANSLATIONAL_PROTEIN_TARGETING_TO_MEMBRANE	REACTOME_INFLUENZA_LIFE_CYCLE		REACTOME_TRANSLATION	REACTOME_METABOLISM_OF_MRNA	REACTOME_METABOLISM_OF_PROTEINS	REACTOME_METABOLISM_OF_RNA											GRADE_COLON_CANCER_UP								TIEN_INTESTINE_PROBIOTICS_24HR_DN	TIEN_INTESTINE_PROBIOTICS_6HR_UP		WANG_TUMOR_INVASIVENESS_UP				OSMAN_BLADDER_CANCER_DN	REACTOME_FORMATION_OF_THE_TERNARY_COMPLEX_AND_SUBSEQUENTLY_THE_43S_COMPLEX	REACTOME_ACTIVATION_OF_THE_MRNA_UPON_BINDING_OF_THE_CAP_BINDING_COMPLEX_AND_EIFS_AND_SUBSEQUENT_BINDING_TO_43S		HILLION_HMGA1B_TARGETS	ENK_UV_RESPONSE_KERATINOCYTE_UP
6165	RPL35A	ribosomal protein L35a	HSIAO_HOUSEKEEPING_GENES	KEGG_RIBOSOME		REACTOME_PEPTIDE_CHAIN_ELONGATION	REACTOME_INFLUENZA_VIRAL_RNA_TRANSCRIPTION_AND_REPLICATION		REACTOME_3_UTR_MEDIATED_TRANSLATIONAL_REGULATION	REACTOME_NONSENSE_MEDIATED_DECAY_ENHANCED_BY_THE_EXON_JUNCTION_COMPLEX	REACTOME_SRP_DEPENDENT_COTRANSLATIONAL_PROTEIN_TARGETING_TO_MEMBRANE	REACTOME_INFLUENZA_LIFE_CYCLE	BLALOCK_ALZHEIMERS_DISEASE_DN	REACTOME_TRANSLATION	REACTOME_METABOLISM_OF_MRNA	REACTOME_METABOLISM_OF_PROTEINS	REACTOME_METABOLISM_OF_RNA						PECE_MAMMARY_STEM_CELL_UP																				OSMAN_BLADDER_CANCER_DN						LOPEZ_MBD_TARGETS
6128	RPL6	ribosomal protein L6	HSIAO_HOUSEKEEPING_GENES	KEGG_RIBOSOME		REACTOME_PEPTIDE_CHAIN_ELONGATION	REACTOME_INFLUENZA_VIRAL_RNA_TRANSCRIPTION_AND_REPLICATION		REACTOME_3_UTR_MEDIATED_TRANSLATIONAL_REGULATION	REACTOME_NONSENSE_MEDIATED_DECAY_ENHANCED_BY_THE_EXON_JUNCTION_COMPLEX	REACTOME_SRP_DEPENDENT_COTRANSLATIONAL_PROTEIN_TARGETING_TO_MEMBRANE	REACTOME_INFLUENZA_LIFE_CYCLE	BLALOCK_ALZHEIMERS_DISEASE_DN	REACTOME_TRANSLATION	REACTOME_METABOLISM_OF_MRNA	REACTOME_METABOLISM_OF_PROTEINS	REACTOME_METABOLISM_OF_RNA									BILANGES_SERUM_AND_RAPAMYCIN_SENSITIVE_GENES													WANG_TUMOR_INVASIVENESS_UP			PUJANA_BRCA1_PCC_NETWORK
6169	RPL38	ribosomal protein L38	HSIAO_HOUSEKEEPING_GENES	KEGG_RIBOSOME		REACTOME_PEPTIDE_CHAIN_ELONGATION	REACTOME_INFLUENZA_VIRAL_RNA_TRANSCRIPTION_AND_REPLICATION		REACTOME_3_UTR_MEDIATED_TRANSLATIONAL_REGULATION	REACTOME_NONSENSE_MEDIATED_DECAY_ENHANCED_BY_THE_EXON_JUNCTION_COMPLEX	REACTOME_SRP_DEPENDENT_COTRANSLATIONAL_PROTEIN_TARGETING_TO_MEMBRANE	REACTOME_INFLUENZA_LIFE_CYCLE	BLALOCK_ALZHEIMERS_DISEASE_DN	REACTOME_TRANSLATION	REACTOME_METABOLISM_OF_MRNA	REACTOME_METABOLISM_OF_PROTEINS	REACTOME_METABOLISM_OF_RNA											GRADE_COLON_CANCER_UP															OSMAN_BLADDER_CANCER_DN			LI_AMPLIFIED_IN_LUNG_CANCER
6227	RPS21	ribosomal protein S21	HSIAO_HOUSEKEEPING_GENES	KEGG_RIBOSOME		REACTOME_PEPTIDE_CHAIN_ELONGATION	REACTOME_INFLUENZA_VIRAL_RNA_TRANSCRIPTION_AND_REPLICATION		REACTOME_3_UTR_MEDIATED_TRANSLATIONAL_REGULATION	REACTOME_NONSENSE_MEDIATED_DECAY_ENHANCED_BY_THE_EXON_JUNCTION_COMPLEX	REACTOME_SRP_DEPENDENT_COTRANSLATIONAL_PROTEIN_TARGETING_TO_MEMBRANE	REACTOME_INFLUENZA_LIFE_CYCLE	BLALOCK_ALZHEIMERS_DISEASE_DN	REACTOME_TRANSLATION	REACTOME_METABOLISM_OF_MRNA	REACTOME_METABOLISM_OF_PROTEINS	REACTOME_METABOLISM_OF_RNA																						WANG_TUMOR_INVASIVENESS_UP		DANG_BOUND_BY_MYC	PUJANA_BRCA1_PCC_NETWORK	OSMAN_BLADDER_CANCER_DN	REACTOME_FORMATION_OF_THE_TERNARY_COMPLEX_AND_SUBSEQUENTLY_THE_43S_COMPLEX	REACTOME_ACTIVATION_OF_THE_MRNA_UPON_BINDING_OF_THE_CAP_BINDING_COMPLEX_AND_EIFS_AND_SUBSEQUENT_BINDING_TO_43S	LI_AMPLIFIED_IN_LUNG_CANCER		ENK_UV_RESPONSE_KERATINOCYTE_UP	LOPEZ_MBD_TARGETS
6142	RPL18A	ribosomal protein L18a	HSIAO_HOUSEKEEPING_GENES	KEGG_RIBOSOME		REACTOME_PEPTIDE_CHAIN_ELONGATION	REACTOME_INFLUENZA_VIRAL_RNA_TRANSCRIPTION_AND_REPLICATION		REACTOME_3_UTR_MEDIATED_TRANSLATIONAL_REGULATION	REACTOME_NONSENSE_MEDIATED_DECAY_ENHANCED_BY_THE_EXON_JUNCTION_COMPLEX	REACTOME_SRP_DEPENDENT_COTRANSLATIONAL_PROTEIN_TARGETING_TO_MEMBRANE	REACTOME_INFLUENZA_LIFE_CYCLE		REACTOME_TRANSLATION	REACTOME_METABOLISM_OF_MRNA	REACTOME_METABOLISM_OF_PROTEINS	REACTOME_METABOLISM_OF_RNA						PECE_MAMMARY_STEM_CELL_UP			BILANGES_SERUM_AND_RAPAMYCIN_SENSITIVE_GENES		GRADE_COLON_CANCER_UP	MOOTHA_HUMAN_MITODB_6_2002	MARTENS_TRETINOIN_RESPONSE_DN									WANG_TUMOR_INVASIVENESS_UP			PUJANA_BRCA1_PCC_NETWORK	OSMAN_BLADDER_CANCER_DN					ENK_UV_RESPONSE_KERATINOCYTE_UP
6201	RPS7	ribosomal protein S7	HSIAO_HOUSEKEEPING_GENES	KEGG_RIBOSOME		REACTOME_PEPTIDE_CHAIN_ELONGATION	REACTOME_INFLUENZA_VIRAL_RNA_TRANSCRIPTION_AND_REPLICATION		REACTOME_3_UTR_MEDIATED_TRANSLATIONAL_REGULATION	REACTOME_NONSENSE_MEDIATED_DECAY_ENHANCED_BY_THE_EXON_JUNCTION_COMPLEX	REACTOME_SRP_DEPENDENT_COTRANSLATIONAL_PROTEIN_TARGETING_TO_MEMBRANE	REACTOME_INFLUENZA_LIFE_CYCLE		REACTOME_TRANSLATION	REACTOME_METABOLISM_OF_MRNA	REACTOME_METABOLISM_OF_PROTEINS	REACTOME_METABOLISM_OF_RNA						PECE_MAMMARY_STEM_CELL_UP			BILANGES_SERUM_AND_RAPAMYCIN_SENSITIVE_GENES		GRADE_COLON_CANCER_UP								TIEN_INTESTINE_PROBIOTICS_24HR_DN	TIEN_INTESTINE_PROBIOTICS_6HR_UP		WANG_TUMOR_INVASIVENESS_UP	SPIELMAN_LYMPHOBLAST_EUROPEAN_VS_ASIAN_UP		PUJANA_BRCA1_PCC_NETWORK	OSMAN_BLADDER_CANCER_DN	REACTOME_FORMATION_OF_THE_TERNARY_COMPLEX_AND_SUBSEQUENTLY_THE_43S_COMPLEX	REACTOME_ACTIVATION_OF_THE_MRNA_UPON_BINDING_OF_THE_CAP_BINDING_COMPLEX_AND_EIFS_AND_SUBSEQUENT_BINDING_TO_43S	LI_AMPLIFIED_IN_LUNG_CANCER			LOPEZ_MBD_TARGETS
7311	UBA52	ubiquitin A-52 residue ribosomal protein fusion product 1	HSIAO_HOUSEKEEPING_GENES	KEGG_RIBOSOME		REACTOME_PEPTIDE_CHAIN_ELONGATION	REACTOME_INFLUENZA_VIRAL_RNA_TRANSCRIPTION_AND_REPLICATION		REACTOME_3_UTR_MEDIATED_TRANSLATIONAL_REGULATION	REACTOME_NONSENSE_MEDIATED_DECAY_ENHANCED_BY_THE_EXON_JUNCTION_COMPLEX	REACTOME_SRP_DEPENDENT_COTRANSLATIONAL_PROTEIN_TARGETING_TO_MEMBRANE	REACTOME_INFLUENZA_LIFE_CYCLE		REACTOME_TRANSLATION	REACTOME_METABOLISM_OF_MRNA	REACTOME_METABOLISM_OF_PROTEINS	REACTOME_METABOLISM_OF_RNA						PECE_MAMMARY_STEM_CELL_UP			BILANGES_SERUM_AND_RAPAMYCIN_SENSITIVE_GENES		GRADE_COLON_CANCER_UP													DANG_BOUND_BY_MYC		OSMAN_BLADDER_CANCER_DN						LOPEZ_MBD_TARGETS
23521	RPL13A	ribosomal protein L13a	HSIAO_HOUSEKEEPING_GENES	KEGG_RIBOSOME		REACTOME_PEPTIDE_CHAIN_ELONGATION	REACTOME_INFLUENZA_VIRAL_RNA_TRANSCRIPTION_AND_REPLICATION		REACTOME_3_UTR_MEDIATED_TRANSLATIONAL_REGULATION	REACTOME_NONSENSE_MEDIATED_DECAY_ENHANCED_BY_THE_EXON_JUNCTION_COMPLEX	REACTOME_SRP_DEPENDENT_COTRANSLATIONAL_PROTEIN_TARGETING_TO_MEMBRANE	REACTOME_INFLUENZA_LIFE_CYCLE		REACTOME_TRANSLATION	REACTOME_METABOLISM_OF_MRNA	REACTOME_METABOLISM_OF_PROTEINS	REACTOME_METABOLISM_OF_RNA						PECE_MAMMARY_STEM_CELL_UP			BILANGES_SERUM_AND_RAPAMYCIN_SENSITIVE_GENES				MARTENS_TRETINOIN_RESPONSE_DN						TIEN_INTESTINE_PROBIOTICS_24HR_DN			WANG_TUMOR_INVASIVENESS_UP		DANG_BOUND_BY_MYC		OSMAN_BLADDER_CANCER_DN
6130	RPL7A	ribosomal protein L7a	HSIAO_HOUSEKEEPING_GENES	KEGG_RIBOSOME		REACTOME_PEPTIDE_CHAIN_ELONGATION	REACTOME_INFLUENZA_VIRAL_RNA_TRANSCRIPTION_AND_REPLICATION		REACTOME_3_UTR_MEDIATED_TRANSLATIONAL_REGULATION	REACTOME_NONSENSE_MEDIATED_DECAY_ENHANCED_BY_THE_EXON_JUNCTION_COMPLEX	REACTOME_SRP_DEPENDENT_COTRANSLATIONAL_PROTEIN_TARGETING_TO_MEMBRANE	REACTOME_INFLUENZA_LIFE_CYCLE		REACTOME_TRANSLATION	REACTOME_METABOLISM_OF_MRNA	REACTOME_METABOLISM_OF_PROTEINS	REACTOME_METABOLISM_OF_RNA						PECE_MAMMARY_STEM_CELL_UP			BILANGES_SERUM_AND_RAPAMYCIN_SENSITIVE_GENES				MARTENS_TRETINOIN_RESPONSE_DN													OSMAN_BLADDER_CANCER_DN
6181	RPLP2	ribosomal protein, large, P2	HSIAO_HOUSEKEEPING_GENES	KEGG_RIBOSOME		REACTOME_PEPTIDE_CHAIN_ELONGATION	REACTOME_INFLUENZA_VIRAL_RNA_TRANSCRIPTION_AND_REPLICATION		REACTOME_3_UTR_MEDIATED_TRANSLATIONAL_REGULATION	REACTOME_NONSENSE_MEDIATED_DECAY_ENHANCED_BY_THE_EXON_JUNCTION_COMPLEX	REACTOME_SRP_DEPENDENT_COTRANSLATIONAL_PROTEIN_TARGETING_TO_MEMBRANE	REACTOME_INFLUENZA_LIFE_CYCLE		REACTOME_TRANSLATION	REACTOME_METABOLISM_OF_MRNA	REACTOME_METABOLISM_OF_PROTEINS	REACTOME_METABOLISM_OF_RNA						PECE_MAMMARY_STEM_CELL_UP					GRADE_COLON_CANCER_UP	MOOTHA_HUMAN_MITODB_6_2002										WANG_TUMOR_INVASIVENESS_UP	SPIELMAN_LYMPHOBLAST_EUROPEAN_VS_ASIAN_UP		PUJANA_BRCA1_PCC_NETWORK	OSMAN_BLADDER_CANCER_DN
6170	RPL39	ribosomal protein L39	HSIAO_HOUSEKEEPING_GENES	KEGG_RIBOSOME		REACTOME_PEPTIDE_CHAIN_ELONGATION	REACTOME_INFLUENZA_VIRAL_RNA_TRANSCRIPTION_AND_REPLICATION		REACTOME_3_UTR_MEDIATED_TRANSLATIONAL_REGULATION	REACTOME_NONSENSE_MEDIATED_DECAY_ENHANCED_BY_THE_EXON_JUNCTION_COMPLEX	REACTOME_SRP_DEPENDENT_COTRANSLATIONAL_PROTEIN_TARGETING_TO_MEMBRANE	REACTOME_INFLUENZA_LIFE_CYCLE		REACTOME_TRANSLATION	REACTOME_METABOLISM_OF_MRNA	REACTOME_METABOLISM_OF_PROTEINS	REACTOME_METABOLISM_OF_RNA						PECE_MAMMARY_STEM_CELL_UP													TIEN_INTESTINE_PROBIOTICS_24HR_DN	TIEN_INTESTINE_PROBIOTICS_6HR_UP			SPIELMAN_LYMPHOBLAST_EUROPEAN_VS_ASIAN_UP
6187	RPS2	ribosomal protein S2	HSIAO_HOUSEKEEPING_GENES	KEGG_RIBOSOME		REACTOME_PEPTIDE_CHAIN_ELONGATION	REACTOME_INFLUENZA_VIRAL_RNA_TRANSCRIPTION_AND_REPLICATION		REACTOME_3_UTR_MEDIATED_TRANSLATIONAL_REGULATION	REACTOME_NONSENSE_MEDIATED_DECAY_ENHANCED_BY_THE_EXON_JUNCTION_COMPLEX	REACTOME_SRP_DEPENDENT_COTRANSLATIONAL_PROTEIN_TARGETING_TO_MEMBRANE	REACTOME_INFLUENZA_LIFE_CYCLE		REACTOME_TRANSLATION	REACTOME_METABOLISM_OF_MRNA	REACTOME_METABOLISM_OF_PROTEINS	REACTOME_METABOLISM_OF_RNA						PECE_MAMMARY_STEM_CELL_UP													TIEN_INTESTINE_PROBIOTICS_24HR_DN	TIEN_INTESTINE_PROBIOTICS_6HR_UP							REACTOME_FORMATION_OF_THE_TERNARY_COMPLEX_AND_SUBSEQUENTLY_THE_43S_COMPLEX	REACTOME_ACTIVATION_OF_THE_MRNA_UPON_BINDING_OF_THE_CAP_BINDING_COMPLEX_AND_EIFS_AND_SUBSEQUENT_BINDING_TO_43S	LI_AMPLIFIED_IN_LUNG_CANCER			LOPEZ_MBD_TARGETS
6234	RPS28	ribosomal protein S28	HSIAO_HOUSEKEEPING_GENES	KEGG_RIBOSOME		REACTOME_PEPTIDE_CHAIN_ELONGATION	REACTOME_INFLUENZA_VIRAL_RNA_TRANSCRIPTION_AND_REPLICATION		REACTOME_3_UTR_MEDIATED_TRANSLATIONAL_REGULATION	REACTOME_NONSENSE_MEDIATED_DECAY_ENHANCED_BY_THE_EXON_JUNCTION_COMPLEX	REACTOME_SRP_DEPENDENT_COTRANSLATIONAL_PROTEIN_TARGETING_TO_MEMBRANE	REACTOME_INFLUENZA_LIFE_CYCLE		REACTOME_TRANSLATION	REACTOME_METABOLISM_OF_MRNA	REACTOME_METABOLISM_OF_PROTEINS	REACTOME_METABOLISM_OF_RNA						PECE_MAMMARY_STEM_CELL_UP															TAKAO_RESPONSE_TO_UVB_RADIATION_UP		SPIELMAN_LYMPHOBLAST_EUROPEAN_VS_ASIAN_UP				REACTOME_FORMATION_OF_THE_TERNARY_COMPLEX_AND_SUBSEQUENTLY_THE_43S_COMPLEX	REACTOME_ACTIVATION_OF_THE_MRNA_UPON_BINDING_OF_THE_CAP_BINDING_COMPLEX_AND_EIFS_AND_SUBSEQUENT_BINDING_TO_43S
6173	RPL36A	ribosomal protein L36a	HSIAO_HOUSEKEEPING_GENES	KEGG_RIBOSOME		REACTOME_PEPTIDE_CHAIN_ELONGATION	REACTOME_INFLUENZA_VIRAL_RNA_TRANSCRIPTION_AND_REPLICATION		REACTOME_3_UTR_MEDIATED_TRANSLATIONAL_REGULATION	REACTOME_NONSENSE_MEDIATED_DECAY_ENHANCED_BY_THE_EXON_JUNCTION_COMPLEX	REACTOME_SRP_DEPENDENT_COTRANSLATIONAL_PROTEIN_TARGETING_TO_MEMBRANE	REACTOME_INFLUENZA_LIFE_CYCLE		REACTOME_TRANSLATION	REACTOME_METABOLISM_OF_MRNA	REACTOME_METABOLISM_OF_PROTEINS	REACTOME_METABOLISM_OF_RNA									BILANGES_SERUM_AND_RAPAMYCIN_SENSITIVE_GENES		GRADE_COLON_CANCER_UP										TAKAO_RESPONSE_TO_UVB_RADIATION_UP				PUJANA_BRCA1_PCC_NETWORK	OSMAN_BLADDER_CANCER_DN			LI_AMPLIFIED_IN_LUNG_CANCER
6228	RPS23	ribosomal protein S23	HSIAO_HOUSEKEEPING_GENES	KEGG_RIBOSOME		REACTOME_PEPTIDE_CHAIN_ELONGATION	REACTOME_INFLUENZA_VIRAL_RNA_TRANSCRIPTION_AND_REPLICATION		REACTOME_3_UTR_MEDIATED_TRANSLATIONAL_REGULATION	REACTOME_NONSENSE_MEDIATED_DECAY_ENHANCED_BY_THE_EXON_JUNCTION_COMPLEX	REACTOME_SRP_DEPENDENT_COTRANSLATIONAL_PROTEIN_TARGETING_TO_MEMBRANE	REACTOME_INFLUENZA_LIFE_CYCLE		REACTOME_TRANSLATION	REACTOME_METABOLISM_OF_MRNA	REACTOME_METABOLISM_OF_PROTEINS	REACTOME_METABOLISM_OF_RNA									BILANGES_SERUM_AND_RAPAMYCIN_SENSITIVE_GENES				MARTENS_TRETINOIN_RESPONSE_DN						TIEN_INTESTINE_PROBIOTICS_24HR_DN	TIEN_INTESTINE_PROBIOTICS_6HR_UP			SPIELMAN_LYMPHOBLAST_EUROPEAN_VS_ASIAN_UP		PUJANA_BRCA1_PCC_NETWORK		REACTOME_FORMATION_OF_THE_TERNARY_COMPLEX_AND_SUBSEQUENTLY_THE_43S_COMPLEX	REACTOME_ACTIVATION_OF_THE_MRNA_UPON_BINDING_OF_THE_CAP_BINDING_COMPLEX_AND_EIFS_AND_SUBSEQUENT_BINDING_TO_43S
9349	RPL23	ribosomal protein L23	HSIAO_HOUSEKEEPING_GENES	KEGG_RIBOSOME		REACTOME_PEPTIDE_CHAIN_ELONGATION	REACTOME_INFLUENZA_VIRAL_RNA_TRANSCRIPTION_AND_REPLICATION		REACTOME_3_UTR_MEDIATED_TRANSLATIONAL_REGULATION	REACTOME_NONSENSE_MEDIATED_DECAY_ENHANCED_BY_THE_EXON_JUNCTION_COMPLEX	REACTOME_SRP_DEPENDENT_COTRANSLATIONAL_PROTEIN_TARGETING_TO_MEMBRANE	REACTOME_INFLUENZA_LIFE_CYCLE		REACTOME_TRANSLATION	REACTOME_METABOLISM_OF_MRNA	REACTOME_METABOLISM_OF_PROTEINS	REACTOME_METABOLISM_OF_RNA									BILANGES_SERUM_AND_RAPAMYCIN_SENSITIVE_GENES				MARTENS_TRETINOIN_RESPONSE_DN						TIEN_INTESTINE_PROBIOTICS_24HR_DN	TIEN_INTESTINE_PROBIOTICS_6HR_UP			SPIELMAN_LYMPHOBLAST_EUROPEAN_VS_ASIAN_UP		PUJANA_BRCA1_PCC_NETWORK
6168	RPL37A	ribosomal protein L37a	HSIAO_HOUSEKEEPING_GENES	KEGG_RIBOSOME		REACTOME_PEPTIDE_CHAIN_ELONGATION	REACTOME_INFLUENZA_VIRAL_RNA_TRANSCRIPTION_AND_REPLICATION		REACTOME_3_UTR_MEDIATED_TRANSLATIONAL_REGULATION	REACTOME_NONSENSE_MEDIATED_DECAY_ENHANCED_BY_THE_EXON_JUNCTION_COMPLEX	REACTOME_SRP_DEPENDENT_COTRANSLATIONAL_PROTEIN_TARGETING_TO_MEMBRANE	REACTOME_INFLUENZA_LIFE_CYCLE		REACTOME_TRANSLATION	REACTOME_METABOLISM_OF_MRNA	REACTOME_METABOLISM_OF_PROTEINS	REACTOME_METABOLISM_OF_RNA											GRADE_COLON_CANCER_UP		MARTENS_TRETINOIN_RESPONSE_DN						TIEN_INTESTINE_PROBIOTICS_24HR_DN	TIEN_INTESTINE_PROBIOTICS_6HR_UP			SPIELMAN_LYMPHOBLAST_EUROPEAN_VS_ASIAN_UP						LI_AMPLIFIED_IN_LUNG_CANCER
6133	RPL9	ribosomal protein L9	HSIAO_HOUSEKEEPING_GENES	KEGG_RIBOSOME		REACTOME_PEPTIDE_CHAIN_ELONGATION	REACTOME_INFLUENZA_VIRAL_RNA_TRANSCRIPTION_AND_REPLICATION		REACTOME_3_UTR_MEDIATED_TRANSLATIONAL_REGULATION	REACTOME_NONSENSE_MEDIATED_DECAY_ENHANCED_BY_THE_EXON_JUNCTION_COMPLEX	REACTOME_SRP_DEPENDENT_COTRANSLATIONAL_PROTEIN_TARGETING_TO_MEMBRANE	REACTOME_INFLUENZA_LIFE_CYCLE		REACTOME_TRANSLATION	REACTOME_METABOLISM_OF_MRNA	REACTOME_METABOLISM_OF_PROTEINS	REACTOME_METABOLISM_OF_RNA											GRADE_COLON_CANCER_UP		MARTENS_TRETINOIN_RESPONSE_DN						TIEN_INTESTINE_PROBIOTICS_24HR_DN	TIEN_INTESTINE_PROBIOTICS_6HR_UP				DANG_BOUND_BY_MYC	PUJANA_BRCA1_PCC_NETWORK	OSMAN_BLADDER_CANCER_DN
6143	RPL19	ribosomal protein L19	HSIAO_HOUSEKEEPING_GENES	KEGG_RIBOSOME		REACTOME_PEPTIDE_CHAIN_ELONGATION	REACTOME_INFLUENZA_VIRAL_RNA_TRANSCRIPTION_AND_REPLICATION		REACTOME_3_UTR_MEDIATED_TRANSLATIONAL_REGULATION	REACTOME_NONSENSE_MEDIATED_DECAY_ENHANCED_BY_THE_EXON_JUNCTION_COMPLEX	REACTOME_SRP_DEPENDENT_COTRANSLATIONAL_PROTEIN_TARGETING_TO_MEMBRANE	REACTOME_INFLUENZA_LIFE_CYCLE		REACTOME_TRANSLATION	REACTOME_METABOLISM_OF_MRNA	REACTOME_METABOLISM_OF_PROTEINS	REACTOME_METABOLISM_OF_RNA											GRADE_COLON_CANCER_UP		MARTENS_TRETINOIN_RESPONSE_DN									WANG_TUMOR_INVASIVENESS_UP	SPIELMAN_LYMPHOBLAST_EUROPEAN_VS_ASIAN_UP	DANG_BOUND_BY_MYC	PUJANA_BRCA1_PCC_NETWORK	OSMAN_BLADDER_CANCER_DN				HILLION_HMGA1B_TARGETS	ENK_UV_RESPONSE_KERATINOCYTE_UP
6175	RPLP0	ribosomal protein, large, P0	HSIAO_HOUSEKEEPING_GENES	KEGG_RIBOSOME		REACTOME_PEPTIDE_CHAIN_ELONGATION	REACTOME_INFLUENZA_VIRAL_RNA_TRANSCRIPTION_AND_REPLICATION		REACTOME_3_UTR_MEDIATED_TRANSLATIONAL_REGULATION	REACTOME_NONSENSE_MEDIATED_DECAY_ENHANCED_BY_THE_EXON_JUNCTION_COMPLEX	REACTOME_SRP_DEPENDENT_COTRANSLATIONAL_PROTEIN_TARGETING_TO_MEMBRANE	REACTOME_INFLUENZA_LIFE_CYCLE		REACTOME_TRANSLATION	REACTOME_METABOLISM_OF_MRNA	REACTOME_METABOLISM_OF_PROTEINS	REACTOME_METABOLISM_OF_RNA													MARTENS_TRETINOIN_RESPONSE_DN						TIEN_INTESTINE_PROBIOTICS_24HR_DN	TIEN_INTESTINE_PROBIOTICS_6HR_UP	TAKAO_RESPONSE_TO_UVB_RADIATION_UP	WANG_TUMOR_INVASIVENESS_UP			PUJANA_BRCA1_PCC_NETWORK	OSMAN_BLADDER_CANCER_DN						LOPEZ_MBD_TARGETS
6164	RPL34	ribosomal protein L34	HSIAO_HOUSEKEEPING_GENES	KEGG_RIBOSOME		REACTOME_PEPTIDE_CHAIN_ELONGATION	REACTOME_INFLUENZA_VIRAL_RNA_TRANSCRIPTION_AND_REPLICATION		REACTOME_3_UTR_MEDIATED_TRANSLATIONAL_REGULATION	REACTOME_NONSENSE_MEDIATED_DECAY_ENHANCED_BY_THE_EXON_JUNCTION_COMPLEX	REACTOME_SRP_DEPENDENT_COTRANSLATIONAL_PROTEIN_TARGETING_TO_MEMBRANE	REACTOME_INFLUENZA_LIFE_CYCLE		REACTOME_TRANSLATION	REACTOME_METABOLISM_OF_MRNA	REACTOME_METABOLISM_OF_PROTEINS	REACTOME_METABOLISM_OF_RNA													MARTENS_TRETINOIN_RESPONSE_DN						TIEN_INTESTINE_PROBIOTICS_24HR_DN			WANG_TUMOR_INVASIVENESS_UP				OSMAN_BLADDER_CANCER_DN
6139	RPL17	ribosomal protein L17	HSIAO_HOUSEKEEPING_GENES	KEGG_RIBOSOME		REACTOME_PEPTIDE_CHAIN_ELONGATION	REACTOME_INFLUENZA_VIRAL_RNA_TRANSCRIPTION_AND_REPLICATION		REACTOME_3_UTR_MEDIATED_TRANSLATIONAL_REGULATION	REACTOME_NONSENSE_MEDIATED_DECAY_ENHANCED_BY_THE_EXON_JUNCTION_COMPLEX	REACTOME_SRP_DEPENDENT_COTRANSLATIONAL_PROTEIN_TARGETING_TO_MEMBRANE	REACTOME_INFLUENZA_LIFE_CYCLE		REACTOME_TRANSLATION	REACTOME_METABOLISM_OF_MRNA	REACTOME_METABOLISM_OF_PROTEINS	REACTOME_METABOLISM_OF_RNA													MARTENS_TRETINOIN_RESPONSE_DN												PUJANA_BRCA1_PCC_NETWORK				LI_AMPLIFIED_IN_LUNG_CANCER
6210	RPS15A	ribosomal protein S15a	HSIAO_HOUSEKEEPING_GENES	KEGG_RIBOSOME		REACTOME_PEPTIDE_CHAIN_ELONGATION	REACTOME_INFLUENZA_VIRAL_RNA_TRANSCRIPTION_AND_REPLICATION		REACTOME_3_UTR_MEDIATED_TRANSLATIONAL_REGULATION	REACTOME_NONSENSE_MEDIATED_DECAY_ENHANCED_BY_THE_EXON_JUNCTION_COMPLEX	REACTOME_SRP_DEPENDENT_COTRANSLATIONAL_PROTEIN_TARGETING_TO_MEMBRANE	REACTOME_INFLUENZA_LIFE_CYCLE		REACTOME_TRANSLATION	REACTOME_METABOLISM_OF_MRNA	REACTOME_METABOLISM_OF_PROTEINS	REACTOME_METABOLISM_OF_RNA																						WANG_TUMOR_INVASIVENESS_UP			PUJANA_BRCA1_PCC_NETWORK		REACTOME_FORMATION_OF_THE_TERNARY_COMPLEX_AND_SUBSEQUENTLY_THE_43S_COMPLEX	REACTOME_ACTIVATION_OF_THE_MRNA_UPON_BINDING_OF_THE_CAP_BINDING_COMPLEX_AND_EIFS_AND_SUBSEQUENT_BINDING_TO_43S
1915	EEF1A1	eukaryotic translation elongation factor 1 alpha 1	HSIAO_HOUSEKEEPING_GENES		KIM_BIPOLAR_DISORDER_OLIGODENDROCYTE_DENSITY_CORR_UP	REACTOME_PEPTIDE_CHAIN_ELONGATION								REACTOME_TRANSLATION		REACTOME_METABOLISM_OF_PROTEINS										BILANGES_SERUM_AND_RAPAMYCIN_SENSITIVE_GENES				MARTENS_TRETINOIN_RESPONSE_DN						TIEN_INTESTINE_PROBIOTICS_24HR_DN	TIEN_INTESTINE_PROBIOTICS_6HR_UP					PUJANA_BRCA1_PCC_NETWORK
1337	COX6A1	cytochrome c oxidase subunit VIa polypeptide 1	HSIAO_HOUSEKEEPING_GENES		KIM_BIPOLAR_DISORDER_OLIGODENDROCYTE_DENSITY_CORR_UP			KIM_ALL_DISORDERS_OLIGODENDROCYTE_NUMBER_CORR_UP					BLALOCK_ALZHEIMERS_DISEASE_DN					KEGG_PARKINSONS_DISEASE	KEGG_ALZHEIMERS_DISEASE	KEGG_OXIDATIVE_PHOSPHORYLATION	REACTOME_TCA_CYCLE_AND_RESPIRATORY_ELECTRON_TRANSPORT	REACTOME_RESPIRATORY_ELECTRON_TRANSPORT_ATP_SYNTHESIS_BY_CHEMIOSMOTIC_COUPLING_AND_HEAT_PRODUCTION_BY_UNCOUPLING_PROTEINS_		KEGG_HUNTINGTONS_DISEASE	MOOTHA_VOXPHOS		WONG_MITOCHONDRIA_GENE_MODULE	GRADE_COLON_CANCER_UP	MOOTHA_HUMAN_MITODB_6_2002		MOOTHA_MITOCHONDRIA	REACTOME_RESPIRATORY_ELECTRON_TRANSPORT		KEGG_CARDIAC_MUSCLE_CONTRACTION	MOOTHA_PGC			TAKAO_RESPONSE_TO_UVB_RADIATION_UP		SPIELMAN_LYMPHOBLAST_EUROPEAN_VS_ASIAN_UP						LI_AMPLIFIED_IN_LUNG_CANCER		ENK_UV_RESPONSE_KERATINOCYTE_UP
509	ATP5C1	ATP synthase, H+ transporting, mitochondrial F1 complex, gamma polypeptide 1	HSIAO_HOUSEKEEPING_GENES		KIM_BIPOLAR_DISORDER_OLIGODENDROCYTE_DENSITY_CORR_UP			KIM_ALL_DISORDERS_OLIGODENDROCYTE_NUMBER_CORR_UP					BLALOCK_ALZHEIMERS_DISEASE_DN					KEGG_PARKINSONS_DISEASE	KEGG_ALZHEIMERS_DISEASE	KEGG_OXIDATIVE_PHOSPHORYLATION	REACTOME_TCA_CYCLE_AND_RESPIRATORY_ELECTRON_TRANSPORT	REACTOME_RESPIRATORY_ELECTRON_TRANSPORT_ATP_SYNTHESIS_BY_CHEMIOSMOTIC_COUPLING_AND_HEAT_PRODUCTION_BY_UNCOUPLING_PROTEINS_		KEGG_HUNTINGTONS_DISEASE	MOOTHA_VOXPHOS		WONG_MITOCHONDRIA_GENE_MODULE		MOOTHA_HUMAN_MITODB_6_2002		MOOTHA_MITOCHONDRIA		KIM_ALL_DISORDERS_CALB1_CORR_UP		MOOTHA_PGC						DANG_BOUND_BY_MYC								LOPEZ_MBD_TARGETS
539	ATP5O	ATP synthase, H+ transporting, mitochondrial F1 complex, O subunit	HSIAO_HOUSEKEEPING_GENES		KIM_BIPOLAR_DISORDER_OLIGODENDROCYTE_DENSITY_CORR_UP			KIM_ALL_DISORDERS_OLIGODENDROCYTE_NUMBER_CORR_UP					BLALOCK_ALZHEIMERS_DISEASE_DN					KEGG_PARKINSONS_DISEASE	KEGG_ALZHEIMERS_DISEASE	KEGG_OXIDATIVE_PHOSPHORYLATION	REACTOME_TCA_CYCLE_AND_RESPIRATORY_ELECTRON_TRANSPORT	REACTOME_RESPIRATORY_ELECTRON_TRANSPORT_ATP_SYNTHESIS_BY_CHEMIOSMOTIC_COUPLING_AND_HEAT_PRODUCTION_BY_UNCOUPLING_PROTEINS_		KEGG_HUNTINGTONS_DISEASE	MOOTHA_VOXPHOS		WONG_MITOCHONDRIA_GENE_MODULE		MOOTHA_HUMAN_MITODB_6_2002		MOOTHA_MITOCHONDRIA				MOOTHA_PGC						DANG_BOUND_BY_MYC	PUJANA_BRCA1_PCC_NETWORK
7388	UQCRH	ubiquinol-cytochrome c reductase hinge protein	HSIAO_HOUSEKEEPING_GENES		KIM_BIPOLAR_DISORDER_OLIGODENDROCYTE_DENSITY_CORR_UP			KIM_ALL_DISORDERS_OLIGODENDROCYTE_NUMBER_CORR_UP					BLALOCK_ALZHEIMERS_DISEASE_DN					KEGG_PARKINSONS_DISEASE	KEGG_ALZHEIMERS_DISEASE	KEGG_OXIDATIVE_PHOSPHORYLATION	REACTOME_TCA_CYCLE_AND_RESPIRATORY_ELECTRON_TRANSPORT	REACTOME_RESPIRATORY_ELECTRON_TRANSPORT_ATP_SYNTHESIS_BY_CHEMIOSMOTIC_COUPLING_AND_HEAT_PRODUCTION_BY_UNCOUPLING_PROTEINS_		KEGG_HUNTINGTONS_DISEASE	MOOTHA_VOXPHOS				MOOTHA_HUMAN_MITODB_6_2002		MOOTHA_MITOCHONDRIA	REACTOME_RESPIRATORY_ELECTRON_TRANSPORT		KEGG_CARDIAC_MUSCLE_CONTRACTION								PUJANA_BRCA1_PCC_NETWORK				LI_AMPLIFIED_IN_LUNG_CANCER
1347	COX7A2	cytochrome c oxidase subunit VIIa polypeptide 2 (liver)	HSIAO_HOUSEKEEPING_GENES		KIM_BIPOLAR_DISORDER_OLIGODENDROCYTE_DENSITY_CORR_UP			KIM_ALL_DISORDERS_OLIGODENDROCYTE_NUMBER_CORR_UP					BLALOCK_ALZHEIMERS_DISEASE_DN					KEGG_PARKINSONS_DISEASE	KEGG_ALZHEIMERS_DISEASE	KEGG_OXIDATIVE_PHOSPHORYLATION			PECE_MAMMARY_STEM_CELL_UP	KEGG_HUNTINGTONS_DISEASE	MOOTHA_VOXPHOS		WONG_MITOCHONDRIA_GENE_MODULE		MOOTHA_HUMAN_MITODB_6_2002		MOOTHA_MITOCHONDRIA		KIM_ALL_DISORDERS_CALB1_CORR_UP	KEGG_CARDIAC_MUSCLE_CONTRACTION	MOOTHA_PGC			TAKAO_RESPONSE_TO_UVB_RADIATION_UP	WANG_TUMOR_INVASIVENESS_UP								HILLION_HMGA1B_TARGETS
9296	ATP6V1F	ATPase, H+ transporting, lysosomal 14kDa, V1 subunit F	HSIAO_HOUSEKEEPING_GENES		KIM_BIPOLAR_DISORDER_OLIGODENDROCYTE_DENSITY_CORR_UP			KIM_ALL_DISORDERS_OLIGODENDROCYTE_NUMBER_CORR_UP					BLALOCK_ALZHEIMERS_DISEASE_DN							KEGG_OXIDATIVE_PHOSPHORYLATION							WONG_MITOCHONDRIA_GENE_MODULE	GRADE_COLON_CANCER_UP					KIM_ALL_DISORDERS_CALB1_CORR_UP															ENK_UV_RESPONSE_KERATINOCYTE_UP	LOPEZ_MBD_TARGETS
3094	HINT1	histidine triad nucleotide binding protein 1	HSIAO_HOUSEKEEPING_GENES		KIM_BIPOLAR_DISORDER_OLIGODENDROCYTE_DENSITY_CORR_UP			KIM_ALL_DISORDERS_OLIGODENDROCYTE_NUMBER_CORR_UP					BLALOCK_ALZHEIMERS_DISEASE_DN										PECE_MAMMARY_STEM_CELL_UP							MARTENS_TRETINOIN_RESPONSE_DN			KIM_ALL_DISORDERS_CALB1_CORR_UP						WANG_TUMOR_INVASIVENESS_UP		DANG_BOUND_BY_MYC	PUJANA_BRCA1_PCC_NETWORK
5230	PGK1	phosphoglycerate kinase 1	HSIAO_HOUSEKEEPING_GENES		KIM_BIPOLAR_DISORDER_OLIGODENDROCYTE_DENSITY_CORR_UP			KIM_ALL_DISORDERS_OLIGODENDROCYTE_NUMBER_CORR_UP					BLALOCK_ALZHEIMERS_DISEASE_DN																				KIM_ALL_DISORDERS_CALB1_CORR_UP		MOOTHA_PGC		TIEN_INTESTINE_PROBIOTICS_6HR_UP					PUJANA_BRCA1_PCC_NETWORK
377	ARF3	ADP-ribosylation factor 3	HSIAO_HOUSEKEEPING_GENES		KIM_BIPOLAR_DISORDER_OLIGODENDROCYTE_DENSITY_CORR_UP			KIM_ALL_DISORDERS_OLIGODENDROCYTE_NUMBER_CORR_UP					BLALOCK_ALZHEIMERS_DISEASE_DN
516	ATP5G1	ATP synthase, H+ transporting, mitochondrial Fo complex, subunit C1 (subunit 9)	HSIAO_HOUSEKEEPING_GENES		KIM_BIPOLAR_DISORDER_OLIGODENDROCYTE_DENSITY_CORR_UP			KIM_ALL_DISORDERS_OLIGODENDROCYTE_NUMBER_CORR_UP								REACTOME_METABOLISM_OF_PROTEINS		KEGG_PARKINSONS_DISEASE	KEGG_ALZHEIMERS_DISEASE	KEGG_OXIDATIVE_PHOSPHORYLATION	REACTOME_TCA_CYCLE_AND_RESPIRATORY_ELECTRON_TRANSPORT	REACTOME_RESPIRATORY_ELECTRON_TRANSPORT_ATP_SYNTHESIS_BY_CHEMIOSMOTIC_COUPLING_AND_HEAT_PRODUCTION_BY_UNCOUPLING_PROTEINS_		KEGG_HUNTINGTONS_DISEASE	MOOTHA_VOXPHOS		WONG_MITOCHONDRIA_GENE_MODULE		MOOTHA_HUMAN_MITODB_6_2002	MARTENS_TRETINOIN_RESPONSE_DN	MOOTHA_MITOCHONDRIA																HILLION_HMGA1B_TARGETS
7314	UBB	ubiquitin B	HSIAO_HOUSEKEEPING_GENES		KIM_BIPOLAR_DISORDER_OLIGODENDROCYTE_DENSITY_CORR_UP			KIM_ALL_DISORDERS_OLIGODENDROCYTE_NUMBER_CORR_UP										KEGG_PARKINSONS_DISEASE												MARTENS_TRETINOIN_RESPONSE_DN			KIM_ALL_DISORDERS_CALB1_CORR_UP					TAKAO_RESPONSE_TO_UVB_RADIATION_UP										ENK_UV_RESPONSE_KERATINOCYTE_UP
3945	LDHB	lactate dehydrogenase B	HSIAO_HOUSEKEEPING_GENES		KIM_BIPOLAR_DISORDER_OLIGODENDROCYTE_DENSITY_CORR_UP			KIM_ALL_DISORDERS_OLIGODENDROCYTE_NUMBER_CORR_UP													REACTOME_TCA_CYCLE_AND_RESPIRATORY_ELECTRON_TRANSPORT									MARTENS_TRETINOIN_RESPONSE_DN					MOOTHA_PGC							PUJANA_BRCA1_PCC_NETWORK				LI_AMPLIFIED_IN_LUNG_CANCER
6647	SOD1	superoxide dismutase 1, soluble	HSIAO_HOUSEKEEPING_GENES		KIM_BIPOLAR_DISORDER_OLIGODENDROCYTE_DENSITY_CORR_UP			KIM_ALL_DISORDERS_OLIGODENDROCYTE_NUMBER_CORR_UP																KEGG_HUNTINGTONS_DISEASE														TAKAO_RESPONSE_TO_UVB_RADIATION_UP			DANG_BOUND_BY_MYC						HILLION_HMGA1B_TARGETS		LOPEZ_MBD_TARGETS
2879	GPX4	glutathione peroxidase 4 (phospholipid hydroperoxidase)	HSIAO_HOUSEKEEPING_GENES		KIM_BIPOLAR_DISORDER_OLIGODENDROCYTE_DENSITY_CORR_UP			KIM_ALL_DISORDERS_OLIGODENDROCYTE_NUMBER_CORR_UP																			WONG_MITOCHONDRIA_GENE_MODULE	GRADE_COLON_CANCER_UP	MOOTHA_HUMAN_MITODB_6_2002		MOOTHA_MITOCHONDRIA		KIM_ALL_DISORDERS_CALB1_CORR_UP		MOOTHA_PGC			TAKAO_RESPONSE_TO_UVB_RADIATION_UP		SPIELMAN_LYMPHOBLAST_EUROPEAN_VS_ASIAN_UP							HILLION_HMGA1B_TARGETS	ENK_UV_RESPONSE_KERATINOCYTE_UP
226	ALDOA	aldolase A, fructose-bisphosphate	HSIAO_HOUSEKEEPING_GENES		KIM_BIPOLAR_DISORDER_OLIGODENDROCYTE_DENSITY_CORR_UP			KIM_ALL_DISORDERS_OLIGODENDROCYTE_NUMBER_CORR_UP																									KIM_ALL_DISORDERS_CALB1_CORR_UP													LI_AMPLIFIED_IN_LUNG_CANCER		ENK_UV_RESPONSE_KERATINOCYTE_UP	LOPEZ_MBD_TARGETS
6415	SEPW1	selenoprotein W, 1	HSIAO_HOUSEKEEPING_GENES		KIM_BIPOLAR_DISORDER_OLIGODENDROCYTE_DENSITY_CORR_UP			KIM_ALL_DISORDERS_OLIGODENDROCYTE_NUMBER_CORR_UP																														TAKAO_RESPONSE_TO_UVB_RADIATION_UP										ENK_UV_RESPONSE_KERATINOCYTE_UP
975	CD81	CD81 molecule	HSIAO_HOUSEKEEPING_GENES		KIM_BIPOLAR_DISORDER_OLIGODENDROCYTE_DENSITY_CORR_UP			KIM_ALL_DISORDERS_OLIGODENDROCYTE_NUMBER_CORR_UP
1345	COX6C	cytochrome c oxidase subunit VIc	HSIAO_HOUSEKEEPING_GENES		KIM_BIPOLAR_DISORDER_OLIGODENDROCYTE_DENSITY_CORR_UP								BLALOCK_ALZHEIMERS_DISEASE_DN					KEGG_PARKINSONS_DISEASE	KEGG_ALZHEIMERS_DISEASE	KEGG_OXIDATIVE_PHOSPHORYLATION	REACTOME_TCA_CYCLE_AND_RESPIRATORY_ELECTRON_TRANSPORT	REACTOME_RESPIRATORY_ELECTRON_TRANSPORT_ATP_SYNTHESIS_BY_CHEMIOSMOTIC_COUPLING_AND_HEAT_PRODUCTION_BY_UNCOUPLING_PROTEINS_	PECE_MAMMARY_STEM_CELL_UP	KEGG_HUNTINGTONS_DISEASE	MOOTHA_VOXPHOS		WONG_MITOCHONDRIA_GENE_MODULE		MOOTHA_HUMAN_MITODB_6_2002		MOOTHA_MITOCHONDRIA	REACTOME_RESPIRATORY_ELECTRON_TRANSPORT		KEGG_CARDIAC_MUSCLE_CONTRACTION				TAKAO_RESPONSE_TO_UVB_RADIATION_UP		SPIELMAN_LYMPHOBLAST_EUROPEAN_VS_ASIAN_UP		PUJANA_BRCA1_PCC_NETWORK
518	ATP5G3	ATP synthase, H+ transporting, mitochondrial Fo complex, subunit C3 (subunit 9)	HSIAO_HOUSEKEEPING_GENES		KIM_BIPOLAR_DISORDER_OLIGODENDROCYTE_DENSITY_CORR_UP								BLALOCK_ALZHEIMERS_DISEASE_DN					KEGG_PARKINSONS_DISEASE	KEGG_ALZHEIMERS_DISEASE	KEGG_OXIDATIVE_PHOSPHORYLATION				KEGG_HUNTINGTONS_DISEASE	MOOTHA_VOXPHOS		WONG_MITOCHONDRIA_GENE_MODULE		MOOTHA_HUMAN_MITODB_6_2002	MARTENS_TRETINOIN_RESPONSE_DN	MOOTHA_MITOCHONDRIA		KIM_ALL_DISORDERS_CALB1_CORR_UP					TAKAO_RESPONSE_TO_UVB_RADIATION_UP		SPIELMAN_LYMPHOBLAST_EUROPEAN_VS_ASIAN_UP
7316	UBC	ubiquitin C	HSIAO_HOUSEKEEPING_GENES		KIM_BIPOLAR_DISORDER_OLIGODENDROCYTE_DENSITY_CORR_UP								BLALOCK_ALZHEIMERS_DISEASE_DN															GRADE_COLON_CANCER_UP					KIM_ALL_DISORDERS_CALB1_CORR_UP		MOOTHA_PGC	TIEN_INTESTINE_PROBIOTICS_24HR_DN	TIEN_INTESTINE_PROBIOTICS_6HR_UP	TAKAO_RESPONSE_TO_UVB_RADIATION_UP
3190	HNRNPK	heterogeneous nuclear ribonucleoprotein K	HSIAO_HOUSEKEEPING_GENES		KIM_BIPOLAR_DISORDER_OLIGODENDROCYTE_DENSITY_CORR_UP								BLALOCK_ALZHEIMERS_DISEASE_DN																	MARTENS_TRETINOIN_RESPONSE_DN			KIM_ALL_DISORDERS_CALB1_CORR_UP									PUJANA_BRCA1_PCC_NETWORK
4904	YBX1	Y box binding protein 1	HSIAO_HOUSEKEEPING_GENES		KIM_BIPOLAR_DISORDER_OLIGODENDROCYTE_DENSITY_CORR_UP																							GRADE_COLON_CANCER_UP		MARTENS_TRETINOIN_RESPONSE_DN									WANG_TUMOR_INVASIVENESS_UP	SPIELMAN_LYMPHOBLAST_EUROPEAN_VS_ASIAN_UP		PUJANA_BRCA1_PCC_NETWORK						ENK_UV_RESPONSE_KERATINOCYTE_UP
6208	RPS14	ribosomal protein S14	HSIAO_HOUSEKEEPING_GENES			REACTOME_PEPTIDE_CHAIN_ELONGATION	REACTOME_INFLUENZA_VIRAL_RNA_TRANSCRIPTION_AND_REPLICATION		REACTOME_3_UTR_MEDIATED_TRANSLATIONAL_REGULATION	REACTOME_NONSENSE_MEDIATED_DECAY_ENHANCED_BY_THE_EXON_JUNCTION_COMPLEX	REACTOME_SRP_DEPENDENT_COTRANSLATIONAL_PROTEIN_TARGETING_TO_MEMBRANE	REACTOME_INFLUENZA_LIFE_CYCLE		REACTOME_TRANSLATION	REACTOME_METABOLISM_OF_MRNA	REACTOME_METABOLISM_OF_PROTEINS	REACTOME_METABOLISM_OF_RNA						PECE_MAMMARY_STEM_CELL_UP			BILANGES_SERUM_AND_RAPAMYCIN_SENSITIVE_GENES		GRADE_COLON_CANCER_UP		MARTENS_TRETINOIN_RESPONSE_DN						TIEN_INTESTINE_PROBIOTICS_24HR_DN	TIEN_INTESTINE_PROBIOTICS_6HR_UP		WANG_TUMOR_INVASIVENESS_UP					REACTOME_FORMATION_OF_THE_TERNARY_COMPLEX_AND_SUBSEQUENTLY_THE_43S_COMPLEX	REACTOME_ACTIVATION_OF_THE_MRNA_UPON_BINDING_OF_THE_CAP_BINDING_COMPLEX_AND_EIFS_AND_SUBSEQUENT_BINDING_TO_43S				LOPEZ_MBD_TARGETS
3320	HSP90AA1	heat shock protein 90kDa alpha (cytosolic), class A member 1	HSIAO_HOUSEKEEPING_GENES				REACTOME_INFLUENZA_VIRAL_RNA_TRANSCRIPTION_AND_REPLICATION					REACTOME_INFLUENZA_LIFE_CYCLE	BLALOCK_ALZHEIMERS_DISEASE_DN																				KIM_ALL_DISORDERS_CALB1_CORR_UP						WANG_TUMOR_INVASIVENESS_UP			PUJANA_BRCA1_PCC_NETWORK
1327	COX4I1	cytochrome c oxidase subunit IV isoform 1	HSIAO_HOUSEKEEPING_GENES					KIM_ALL_DISORDERS_OLIGODENDROCYTE_NUMBER_CORR_UP					BLALOCK_ALZHEIMERS_DISEASE_DN					KEGG_PARKINSONS_DISEASE	KEGG_ALZHEIMERS_DISEASE	KEGG_OXIDATIVE_PHOSPHORYLATION	REACTOME_TCA_CYCLE_AND_RESPIRATORY_ELECTRON_TRANSPORT	REACTOME_RESPIRATORY_ELECTRON_TRANSPORT_ATP_SYNTHESIS_BY_CHEMIOSMOTIC_COUPLING_AND_HEAT_PRODUCTION_BY_UNCOUPLING_PROTEINS_	PECE_MAMMARY_STEM_CELL_UP	KEGG_HUNTINGTONS_DISEASE	MOOTHA_VOXPHOS		WONG_MITOCHONDRIA_GENE_MODULE		MOOTHA_HUMAN_MITODB_6_2002	MARTENS_TRETINOIN_RESPONSE_DN	MOOTHA_MITOCHONDRIA	REACTOME_RESPIRATORY_ELECTRON_TRANSPORT		KEGG_CARDIAC_MUSCLE_CONTRACTION				TAKAO_RESPONSE_TO_UVB_RADIATION_UP		SPIELMAN_LYMPHOBLAST_EUROPEAN_VS_ASIAN_UP							HILLION_HMGA1B_TARGETS
1351	COX8A	cytochrome c oxidase subunit VIIIA (ubiquitous)	HSIAO_HOUSEKEEPING_GENES					KIM_ALL_DISORDERS_OLIGODENDROCYTE_NUMBER_CORR_UP					BLALOCK_ALZHEIMERS_DISEASE_DN					KEGG_PARKINSONS_DISEASE	KEGG_ALZHEIMERS_DISEASE	KEGG_OXIDATIVE_PHOSPHORYLATION	REACTOME_TCA_CYCLE_AND_RESPIRATORY_ELECTRON_TRANSPORT	REACTOME_RESPIRATORY_ELECTRON_TRANSPORT_ATP_SYNTHESIS_BY_CHEMIOSMOTIC_COUPLING_AND_HEAT_PRODUCTION_BY_UNCOUPLING_PROTEINS_		KEGG_HUNTINGTONS_DISEASE	MOOTHA_VOXPHOS		WONG_MITOCHONDRIA_GENE_MODULE		MOOTHA_HUMAN_MITODB_6_2002		MOOTHA_MITOCHONDRIA	REACTOME_RESPIRATORY_ELECTRON_TRANSPORT	KIM_ALL_DISORDERS_CALB1_CORR_UP	KEGG_CARDIAC_MUSCLE_CONTRACTION	MOOTHA_PGC			TAKAO_RESPONSE_TO_UVB_RADIATION_UP	WANG_TUMOR_INVASIVENESS_UP										LOPEZ_MBD_TARGETS
2597	GAPDH	glyceraldehyde-3-phosphate dehydrogenase	HSIAO_HOUSEKEEPING_GENES					KIM_ALL_DISORDERS_OLIGODENDROCYTE_NUMBER_CORR_UP					BLALOCK_ALZHEIMERS_DISEASE_DN						KEGG_ALZHEIMERS_DISEASE				PECE_MAMMARY_STEM_CELL_UP					GRADE_COLON_CANCER_UP							MOOTHA_PGC		TIEN_INTESTINE_PROBIOTICS_6HR_UP				DANG_BOUND_BY_MYC	PUJANA_BRCA1_PCC_NETWORK
4190	MDH1	malate dehydrogenase 1, NAD (soluble)	HSIAO_HOUSEKEEPING_GENES					KIM_ALL_DISORDERS_OLIGODENDROCYTE_NUMBER_CORR_UP					BLALOCK_ALZHEIMERS_DISEASE_DN																				KIM_ALL_DISORDERS_CALB1_CORR_UP								DANG_BOUND_BY_MYC
10399	GNB2L1	guanine nucleotide binding protein (G protein), beta polypeptide 2-like 1	HSIAO_HOUSEKEEPING_GENES					KIM_ALL_DISORDERS_OLIGODENDROCYTE_NUMBER_CORR_UP																		BILANGES_SERUM_AND_RAPAMYCIN_SENSITIVE_GENES				MARTENS_TRETINOIN_RESPONSE_DN						TIEN_INTESTINE_PROBIOTICS_24HR_DN						PUJANA_BRCA1_PCC_NETWORK						ENK_UV_RESPONSE_KERATINOCYTE_UP	LOPEZ_MBD_TARGETS
506	ATP5B	ATP synthase, H+ transporting, mitochondrial F1 complex, beta polypeptide	HSIAO_HOUSEKEEPING_GENES										BLALOCK_ALZHEIMERS_DISEASE_DN			REACTOME_METABOLISM_OF_PROTEINS		KEGG_PARKINSONS_DISEASE	KEGG_ALZHEIMERS_DISEASE	KEGG_OXIDATIVE_PHOSPHORYLATION	REACTOME_TCA_CYCLE_AND_RESPIRATORY_ELECTRON_TRANSPORT	REACTOME_RESPIRATORY_ELECTRON_TRANSPORT_ATP_SYNTHESIS_BY_CHEMIOSMOTIC_COUPLING_AND_HEAT_PRODUCTION_BY_UNCOUPLING_PROTEINS_		KEGG_HUNTINGTONS_DISEASE	MOOTHA_VOXPHOS		WONG_MITOCHONDRIA_GENE_MODULE		MOOTHA_HUMAN_MITODB_6_2002		MOOTHA_MITOCHONDRIA										DANG_BOUND_BY_MYC						HILLION_HMGA1B_TARGETS
498	ATP5A1	ATP synthase, H+ transporting, mitochondrial F1 complex, alpha subunit 1, cardiac muscle	HSIAO_HOUSEKEEPING_GENES										BLALOCK_ALZHEIMERS_DISEASE_DN			REACTOME_METABOLISM_OF_PROTEINS		KEGG_PARKINSONS_DISEASE	KEGG_ALZHEIMERS_DISEASE	KEGG_OXIDATIVE_PHOSPHORYLATION	REACTOME_TCA_CYCLE_AND_RESPIRATORY_ELECTRON_TRANSPORT	REACTOME_RESPIRATORY_ELECTRON_TRANSPORT_ATP_SYNTHESIS_BY_CHEMIOSMOTIC_COUPLING_AND_HEAT_PRODUCTION_BY_UNCOUPLING_PROTEINS_		KEGG_HUNTINGTONS_DISEASE											MOOTHA_PGC				WANG_TUMOR_INVASIVENESS_UP			PUJANA_BRCA1_PCC_NETWORK						ENK_UV_RESPONSE_KERATINOCYTE_UP
4697	NDUFA4	NADH dehydrogenase (ubiquinone) 1 alpha subcomplex, 4, 9kDa	HSIAO_HOUSEKEEPING_GENES										BLALOCK_ALZHEIMERS_DISEASE_DN					KEGG_PARKINSONS_DISEASE	KEGG_ALZHEIMERS_DISEASE	KEGG_OXIDATIVE_PHOSPHORYLATION	REACTOME_TCA_CYCLE_AND_RESPIRATORY_ELECTRON_TRANSPORT	REACTOME_RESPIRATORY_ELECTRON_TRANSPORT_ATP_SYNTHESIS_BY_CHEMIOSMOTIC_COUPLING_AND_HEAT_PRODUCTION_BY_UNCOUPLING_PROTEINS_		KEGG_HUNTINGTONS_DISEASE	MOOTHA_VOXPHOS		WONG_MITOCHONDRIA_GENE_MODULE	GRADE_COLON_CANCER_UP	MOOTHA_HUMAN_MITODB_6_2002		MOOTHA_MITOCHONDRIA	REACTOME_RESPIRATORY_ELECTRON_TRANSPORT						TAKAO_RESPONSE_TO_UVB_RADIATION_UP
515	ATP5F1	ATP synthase, H+ transporting, mitochondrial Fo complex, subunit B1	HSIAO_HOUSEKEEPING_GENES										BLALOCK_ALZHEIMERS_DISEASE_DN					KEGG_PARKINSONS_DISEASE	KEGG_ALZHEIMERS_DISEASE	KEGG_OXIDATIVE_PHOSPHORYLATION	REACTOME_TCA_CYCLE_AND_RESPIRATORY_ELECTRON_TRANSPORT	REACTOME_RESPIRATORY_ELECTRON_TRANSPORT_ATP_SYNTHESIS_BY_CHEMIOSMOTIC_COUPLING_AND_HEAT_PRODUCTION_BY_UNCOUPLING_PROTEINS_		KEGG_HUNTINGTONS_DISEASE	MOOTHA_VOXPHOS		WONG_MITOCHONDRIA_GENE_MODULE		MOOTHA_HUMAN_MITODB_6_2002		MOOTHA_MITOCHONDRIA								WANG_TUMOR_INVASIVENESS_UP		DANG_BOUND_BY_MYC	PUJANA_BRCA1_PCC_NETWORK					HILLION_HMGA1B_TARGETS
3939	LDHA	lactate dehydrogenase A	HSIAO_HOUSEKEEPING_GENES										BLALOCK_ALZHEIMERS_DISEASE_DN								REACTOME_TCA_CYCLE_AND_RESPIRATORY_ELECTRON_TRANSPORT							GRADE_COLON_CANCER_UP							MOOTHA_PGC						DANG_BOUND_BY_MYC	PUJANA_BRCA1_PCC_NETWORK				LI_AMPLIFIED_IN_LUNG_CANCER			LOPEZ_MBD_TARGETS
8655	DYNLL1	dynein, light chain, LC8-type 1	HSIAO_HOUSEKEEPING_GENES										BLALOCK_ALZHEIMERS_DISEASE_DN										PECE_MAMMARY_STEM_CELL_UP					GRADE_COLON_CANCER_UP										TAKAO_RESPONSE_TO_UVB_RADIATION_UP
7533	YWHAH	tyrosine 3-monooxygenase/tryptophan 5-monooxygenase activation protein, eta polypeptide	HSIAO_HOUSEKEEPING_GENES										BLALOCK_ALZHEIMERS_DISEASE_DN															GRADE_COLON_CANCER_UP													DANG_BOUND_BY_MYC
3326	HSP90AB1	heat shock protein 90kDa alpha (cytosolic), class B member 1	HSIAO_HOUSEKEEPING_GENES										BLALOCK_ALZHEIMERS_DISEASE_DN																	MARTENS_TRETINOIN_RESPONSE_DN			KIM_ALL_DISORDERS_CALB1_CORR_UP														HILLION_HMGA1B_TARGETS	ENK_UV_RESPONSE_KERATINOCYTE_UP
2752	GLUL	glutamate-ammonia ligase	HSIAO_HOUSEKEEPING_GENES										BLALOCK_ALZHEIMERS_DISEASE_DN																	MARTENS_TRETINOIN_RESPONSE_DN									WANG_TUMOR_INVASIVENESS_UP
5223	PGAM1	phosphoglycerate mutase 1 (brain)	HSIAO_HOUSEKEEPING_GENES										BLALOCK_ALZHEIMERS_DISEASE_DN																						MOOTHA_PGC
6651	SON	SON DNA binding protein	HSIAO_HOUSEKEEPING_GENES										BLALOCK_ALZHEIMERS_DISEASE_DN																																				LOPEZ_MBD_TARGETS
5297	PI4KA	phosphatidylinositol 4-kinase, catalytic, alpha	HSIAO_HOUSEKEEPING_GENES										BLALOCK_ALZHEIMERS_DISEASE_DN
1937	EEF1G	eukaryotic translation elongation factor 1 gamma	HSIAO_HOUSEKEEPING_GENES											REACTOME_TRANSLATION		REACTOME_METABOLISM_OF_PROTEINS										BILANGES_SERUM_AND_RAPAMYCIN_SENSITIVE_GENES		GRADE_COLON_CANCER_UP								TIEN_INTESTINE_PROBIOTICS_24HR_DN	TIEN_INTESTINE_PROBIOTICS_6HR_UP					PUJANA_BRCA1_PCC_NETWORK	OSMAN_BLADDER_CANCER_DN
805	CALM2	calmodulin 2 (phosphorylase kinase, delta)	HSIAO_HOUSEKEEPING_GENES																KEGG_ALZHEIMERS_DISEASE											MARTENS_TRETINOIN_RESPONSE_DN			KIM_ALL_DISORDERS_CALB1_CORR_UP								DANG_BOUND_BY_MYC
55967	NDUFA12	NADH dehydrogenase (ubiquinone) 1 alpha subcomplex, 12	HSIAO_HOUSEKEEPING_GENES																		REACTOME_TCA_CYCLE_AND_RESPIRATORY_ELECTRON_TRANSPORT	REACTOME_RESPIRATORY_ELECTRON_TRANSPORT_ATP_SYNTHESIS_BY_CHEMIOSMOTIC_COUPLING_AND_HEAT_PRODUCTION_BY_UNCOUPLING_PROTEINS_					WONG_MITOCHONDRIA_GENE_MODULE					REACTOME_RESPIRATORY_ELECTRON_TRANSPORT
4502	MT2A	metallothionein 2A	HSIAO_HOUSEKEEPING_GENES																				PECE_MAMMARY_STEM_CELL_UP												MOOTHA_PGC						DANG_BOUND_BY_MYC								LOPEZ_MBD_TARGETS
1191	CLU	clusterin	HSIAO_HOUSEKEEPING_GENES																				PECE_MAMMARY_STEM_CELL_UP																								HILLION_HMGA1B_TARGETS
2950	GSTP1	glutathione S-transferase pi 1	HSIAO_HOUSEKEEPING_GENES																									GRADE_COLON_CANCER_UP													DANG_BOUND_BY_MYC							ENK_UV_RESPONSE_KERATINOCYTE_UP	LOPEZ_MBD_TARGETS
2495	FTH1	ferritin, heavy polypeptide 1	HSIAO_HOUSEKEEPING_GENES																											MARTENS_TRETINOIN_RESPONSE_DN						TIEN_INTESTINE_PROBIOTICS_24HR_DN		TAKAO_RESPONSE_TO_UVB_RADIATION_UP
10209	EIF1	eukaryotic translation initiation factor 1	HSIAO_HOUSEKEEPING_GENES																											MARTENS_TRETINOIN_RESPONSE_DN						TIEN_INTESTINE_PROBIOTICS_24HR_DN												ENK_UV_RESPONSE_KERATINOCYTE_UP	LOPEZ_MBD_TARGETS
3925	STMN1	stathmin 1	HSIAO_HOUSEKEEPING_GENES																											MARTENS_TRETINOIN_RESPONSE_DN											DANG_BOUND_BY_MYC	PUJANA_BRCA1_PCC_NETWORK							LOPEZ_MBD_TARGETS
7114	TMSB4X	thymosin beta 4, X-linked	HSIAO_HOUSEKEEPING_GENES																											MARTENS_TRETINOIN_RESPONSE_DN
8878	SQSTM1	sequestosome 1	HSIAO_HOUSEKEEPING_GENES																																	TIEN_INTESTINE_PROBIOTICS_24HR_DN					DANG_BOUND_BY_MYC
203068	TUBB	tubulin, beta class I	HSIAO_HOUSEKEEPING_GENES																																				WANG_TUMOR_INVASIVENESS_UP	SPIELMAN_LYMPHOBLAST_EUROPEAN_VS_ASIAN_UP
1471	CST3	cystatin C	HSIAO_HOUSEKEEPING_GENES																																					SPIELMAN_LYMPHOBLAST_EUROPEAN_VS_ASIAN_UP
9612	NCOR2	nuclear receptor corepressor 2	HSIAO_HOUSEKEEPING_GENES
2197	FAU	Finkel-Biskis-Reilly murine sarcoma virus (FBR-MuSV) ubiquitously expressed		KEGG_RIBOSOME	KIM_BIPOLAR_DISORDER_OLIGODENDROCYTE_DENSITY_CORR_UP	REACTOME_PEPTIDE_CHAIN_ELONGATION	REACTOME_INFLUENZA_VIRAL_RNA_TRANSCRIPTION_AND_REPLICATION	KIM_ALL_DISORDERS_OLIGODENDROCYTE_NUMBER_CORR_UP	REACTOME_3_UTR_MEDIATED_TRANSLATIONAL_REGULATION	REACTOME_NONSENSE_MEDIATED_DECAY_ENHANCED_BY_THE_EXON_JUNCTION_COMPLEX	REACTOME_SRP_DEPENDENT_COTRANSLATIONAL_PROTEIN_TARGETING_TO_MEMBRANE	REACTOME_INFLUENZA_LIFE_CYCLE		REACTOME_TRANSLATION	REACTOME_METABOLISM_OF_MRNA	REACTOME_METABOLISM_OF_PROTEINS	REACTOME_METABOLISM_OF_RNA						PECE_MAMMARY_STEM_CELL_UP			BILANGES_SERUM_AND_RAPAMYCIN_SENSITIVE_GENES													WANG_TUMOR_INVASIVENESS_UP	SPIELMAN_LYMPHOBLAST_EUROPEAN_VS_ASIAN_UP			OSMAN_BLADDER_CANCER_DN	REACTOME_FORMATION_OF_THE_TERNARY_COMPLEX_AND_SUBSEQUENTLY_THE_43S_COMPLEX	REACTOME_ACTIVATION_OF_THE_MRNA_UPON_BINDING_OF_THE_CAP_BINDING_COMPLEX_AND_EIFS_AND_SUBSEQUENT_BINDING_TO_43S			ENK_UV_RESPONSE_KERATINOCYTE_UP
6206	RPS12	ribosomal protein S12		KEGG_RIBOSOME	KIM_BIPOLAR_DISORDER_OLIGODENDROCYTE_DENSITY_CORR_UP	REACTOME_PEPTIDE_CHAIN_ELONGATION	REACTOME_INFLUENZA_VIRAL_RNA_TRANSCRIPTION_AND_REPLICATION	KIM_ALL_DISORDERS_OLIGODENDROCYTE_NUMBER_CORR_UP	REACTOME_3_UTR_MEDIATED_TRANSLATIONAL_REGULATION	REACTOME_NONSENSE_MEDIATED_DECAY_ENHANCED_BY_THE_EXON_JUNCTION_COMPLEX	REACTOME_SRP_DEPENDENT_COTRANSLATIONAL_PROTEIN_TARGETING_TO_MEMBRANE	REACTOME_INFLUENZA_LIFE_CYCLE		REACTOME_TRANSLATION	REACTOME_METABOLISM_OF_MRNA	REACTOME_METABOLISM_OF_PROTEINS	REACTOME_METABOLISM_OF_RNA						PECE_MAMMARY_STEM_CELL_UP							MARTENS_TRETINOIN_RESPONSE_DN														REACTOME_FORMATION_OF_THE_TERNARY_COMPLEX_AND_SUBSEQUENTLY_THE_43S_COMPLEX	REACTOME_ACTIVATION_OF_THE_MRNA_UPON_BINDING_OF_THE_CAP_BINDING_COMPLEX_AND_EIFS_AND_SUBSEQUENT_BINDING_TO_43S		HILLION_HMGA1B_TARGETS
6191	RPS4X	ribosomal protein S4, X-linked		KEGG_RIBOSOME	KIM_BIPOLAR_DISORDER_OLIGODENDROCYTE_DENSITY_CORR_UP	REACTOME_PEPTIDE_CHAIN_ELONGATION	REACTOME_INFLUENZA_VIRAL_RNA_TRANSCRIPTION_AND_REPLICATION	KIM_ALL_DISORDERS_OLIGODENDROCYTE_NUMBER_CORR_UP	REACTOME_3_UTR_MEDIATED_TRANSLATIONAL_REGULATION	REACTOME_NONSENSE_MEDIATED_DECAY_ENHANCED_BY_THE_EXON_JUNCTION_COMPLEX	REACTOME_SRP_DEPENDENT_COTRANSLATIONAL_PROTEIN_TARGETING_TO_MEMBRANE	REACTOME_INFLUENZA_LIFE_CYCLE		REACTOME_TRANSLATION	REACTOME_METABOLISM_OF_MRNA	REACTOME_METABOLISM_OF_PROTEINS	REACTOME_METABOLISM_OF_RNA									BILANGES_SERUM_AND_RAPAMYCIN_SENSITIVE_GENES				MARTENS_TRETINOIN_RESPONSE_DN													OSMAN_BLADDER_CANCER_DN	REACTOME_FORMATION_OF_THE_TERNARY_COMPLEX_AND_SUBSEQUENTLY_THE_43S_COMPLEX	REACTOME_ACTIVATION_OF_THE_MRNA_UPON_BINDING_OF_THE_CAP_BINDING_COMPLEX_AND_EIFS_AND_SUBSEQUENT_BINDING_TO_43S	LI_AMPLIFIED_IN_LUNG_CANCER	HILLION_HMGA1B_TARGETS
6232	RPS27	ribosomal protein S27		KEGG_RIBOSOME	KIM_BIPOLAR_DISORDER_OLIGODENDROCYTE_DENSITY_CORR_UP	REACTOME_PEPTIDE_CHAIN_ELONGATION	REACTOME_INFLUENZA_VIRAL_RNA_TRANSCRIPTION_AND_REPLICATION	KIM_ALL_DISORDERS_OLIGODENDROCYTE_NUMBER_CORR_UP	REACTOME_3_UTR_MEDIATED_TRANSLATIONAL_REGULATION	REACTOME_NONSENSE_MEDIATED_DECAY_ENHANCED_BY_THE_EXON_JUNCTION_COMPLEX	REACTOME_SRP_DEPENDENT_COTRANSLATIONAL_PROTEIN_TARGETING_TO_MEMBRANE	REACTOME_INFLUENZA_LIFE_CYCLE		REACTOME_TRANSLATION	REACTOME_METABOLISM_OF_MRNA	REACTOME_METABOLISM_OF_PROTEINS	REACTOME_METABOLISM_OF_RNA											GRADE_COLON_CANCER_UP		MARTENS_TRETINOIN_RESPONSE_DN						TIEN_INTESTINE_PROBIOTICS_24HR_DN	TIEN_INTESTINE_PROBIOTICS_6HR_UP						OSMAN_BLADDER_CANCER_DN	REACTOME_FORMATION_OF_THE_TERNARY_COMPLEX_AND_SUBSEQUENTLY_THE_43S_COMPLEX	REACTOME_ACTIVATION_OF_THE_MRNA_UPON_BINDING_OF_THE_CAP_BINDING_COMPLEX_AND_EIFS_AND_SUBSEQUENT_BINDING_TO_43S	LI_AMPLIFIED_IN_LUNG_CANCER
6167	RPL37	ribosomal protein L37		KEGG_RIBOSOME	KIM_BIPOLAR_DISORDER_OLIGODENDROCYTE_DENSITY_CORR_UP	REACTOME_PEPTIDE_CHAIN_ELONGATION	REACTOME_INFLUENZA_VIRAL_RNA_TRANSCRIPTION_AND_REPLICATION	KIM_ALL_DISORDERS_OLIGODENDROCYTE_NUMBER_CORR_UP	REACTOME_3_UTR_MEDIATED_TRANSLATIONAL_REGULATION	REACTOME_NONSENSE_MEDIATED_DECAY_ENHANCED_BY_THE_EXON_JUNCTION_COMPLEX	REACTOME_SRP_DEPENDENT_COTRANSLATIONAL_PROTEIN_TARGETING_TO_MEMBRANE	REACTOME_INFLUENZA_LIFE_CYCLE		REACTOME_TRANSLATION	REACTOME_METABOLISM_OF_MRNA	REACTOME_METABOLISM_OF_PROTEINS	REACTOME_METABOLISM_OF_RNA													MARTENS_TRETINOIN_RESPONSE_DN										SPIELMAN_LYMPHOBLAST_EUROPEAN_VS_ASIAN_UP	DANG_BOUND_BY_MYC	PUJANA_BRCA1_PCC_NETWORK	OSMAN_BLADDER_CANCER_DN			LI_AMPLIFIED_IN_LUNG_CANCER			LOPEZ_MBD_TARGETS
6207	RPS13	ribosomal protein S13		KEGG_RIBOSOME	KIM_BIPOLAR_DISORDER_OLIGODENDROCYTE_DENSITY_CORR_UP	REACTOME_PEPTIDE_CHAIN_ELONGATION	REACTOME_INFLUENZA_VIRAL_RNA_TRANSCRIPTION_AND_REPLICATION		REACTOME_3_UTR_MEDIATED_TRANSLATIONAL_REGULATION	REACTOME_NONSENSE_MEDIATED_DECAY_ENHANCED_BY_THE_EXON_JUNCTION_COMPLEX	REACTOME_SRP_DEPENDENT_COTRANSLATIONAL_PROTEIN_TARGETING_TO_MEMBRANE	REACTOME_INFLUENZA_LIFE_CYCLE		REACTOME_TRANSLATION	REACTOME_METABOLISM_OF_MRNA	REACTOME_METABOLISM_OF_PROTEINS	REACTOME_METABOLISM_OF_RNA						PECE_MAMMARY_STEM_CELL_UP			BILANGES_SERUM_AND_RAPAMYCIN_SENSITIVE_GENES		GRADE_COLON_CANCER_UP													DANG_BOUND_BY_MYC		OSMAN_BLADDER_CANCER_DN	REACTOME_FORMATION_OF_THE_TERNARY_COMPLEX_AND_SUBSEQUENTLY_THE_43S_COMPLEX	REACTOME_ACTIVATION_OF_THE_MRNA_UPON_BINDING_OF_THE_CAP_BINDING_COMPLEX_AND_EIFS_AND_SUBSEQUENT_BINDING_TO_43S
6229	RPS24	ribosomal protein S24		KEGG_RIBOSOME	KIM_BIPOLAR_DISORDER_OLIGODENDROCYTE_DENSITY_CORR_UP	REACTOME_PEPTIDE_CHAIN_ELONGATION	REACTOME_INFLUENZA_VIRAL_RNA_TRANSCRIPTION_AND_REPLICATION		REACTOME_3_UTR_MEDIATED_TRANSLATIONAL_REGULATION	REACTOME_NONSENSE_MEDIATED_DECAY_ENHANCED_BY_THE_EXON_JUNCTION_COMPLEX	REACTOME_SRP_DEPENDENT_COTRANSLATIONAL_PROTEIN_TARGETING_TO_MEMBRANE	REACTOME_INFLUENZA_LIFE_CYCLE		REACTOME_TRANSLATION	REACTOME_METABOLISM_OF_MRNA	REACTOME_METABOLISM_OF_PROTEINS	REACTOME_METABOLISM_OF_RNA									BILANGES_SERUM_AND_RAPAMYCIN_SENSITIVE_GENES		GRADE_COLON_CANCER_UP		MARTENS_TRETINOIN_RESPONSE_DN						TIEN_INTESTINE_PROBIOTICS_24HR_DN	TIEN_INTESTINE_PROBIOTICS_6HR_UP					PUJANA_BRCA1_PCC_NETWORK	OSMAN_BLADDER_CANCER_DN	REACTOME_FORMATION_OF_THE_TERNARY_COMPLEX_AND_SUBSEQUENTLY_THE_43S_COMPLEX	REACTOME_ACTIVATION_OF_THE_MRNA_UPON_BINDING_OF_THE_CAP_BINDING_COMPLEX_AND_EIFS_AND_SUBSEQUENT_BINDING_TO_43S				LOPEZ_MBD_TARGETS
6147	RPL23A	ribosomal protein L23a		KEGG_RIBOSOME		REACTOME_PEPTIDE_CHAIN_ELONGATION	REACTOME_INFLUENZA_VIRAL_RNA_TRANSCRIPTION_AND_REPLICATION		REACTOME_3_UTR_MEDIATED_TRANSLATIONAL_REGULATION	REACTOME_NONSENSE_MEDIATED_DECAY_ENHANCED_BY_THE_EXON_JUNCTION_COMPLEX	REACTOME_SRP_DEPENDENT_COTRANSLATIONAL_PROTEIN_TARGETING_TO_MEMBRANE	REACTOME_INFLUENZA_LIFE_CYCLE		REACTOME_TRANSLATION	REACTOME_METABOLISM_OF_MRNA	REACTOME_METABOLISM_OF_PROTEINS	REACTOME_METABOLISM_OF_RNA						PECE_MAMMARY_STEM_CELL_UP							MARTENS_TRETINOIN_RESPONSE_DN						TIEN_INTESTINE_PROBIOTICS_24HR_DN	TIEN_INTESTINE_PROBIOTICS_6HR_UP					PUJANA_BRCA1_PCC_NETWORK	OSMAN_BLADDER_CANCER_DN			LI_AMPLIFIED_IN_LUNG_CANCER
6224	RPS20	ribosomal protein S20		KEGG_RIBOSOME		REACTOME_PEPTIDE_CHAIN_ELONGATION	REACTOME_INFLUENZA_VIRAL_RNA_TRANSCRIPTION_AND_REPLICATION		REACTOME_3_UTR_MEDIATED_TRANSLATIONAL_REGULATION	REACTOME_NONSENSE_MEDIATED_DECAY_ENHANCED_BY_THE_EXON_JUNCTION_COMPLEX	REACTOME_SRP_DEPENDENT_COTRANSLATIONAL_PROTEIN_TARGETING_TO_MEMBRANE	REACTOME_INFLUENZA_LIFE_CYCLE		REACTOME_TRANSLATION	REACTOME_METABOLISM_OF_MRNA	REACTOME_METABOLISM_OF_PROTEINS	REACTOME_METABOLISM_OF_RNA						PECE_MAMMARY_STEM_CELL_UP																		DANG_BOUND_BY_MYC	PUJANA_BRCA1_PCC_NETWORK	OSMAN_BLADDER_CANCER_DN	REACTOME_FORMATION_OF_THE_TERNARY_COMPLEX_AND_SUBSEQUENTLY_THE_43S_COMPLEX	REACTOME_ACTIVATION_OF_THE_MRNA_UPON_BINDING_OF_THE_CAP_BINDING_COMPLEX_AND_EIFS_AND_SUBSEQUENT_BINDING_TO_43S	LI_AMPLIFIED_IN_LUNG_CANCER
6154	RPL26	ribosomal protein L26		KEGG_RIBOSOME		REACTOME_PEPTIDE_CHAIN_ELONGATION	REACTOME_INFLUENZA_VIRAL_RNA_TRANSCRIPTION_AND_REPLICATION		REACTOME_3_UTR_MEDIATED_TRANSLATIONAL_REGULATION	REACTOME_NONSENSE_MEDIATED_DECAY_ENHANCED_BY_THE_EXON_JUNCTION_COMPLEX	REACTOME_SRP_DEPENDENT_COTRANSLATIONAL_PROTEIN_TARGETING_TO_MEMBRANE	REACTOME_INFLUENZA_LIFE_CYCLE		REACTOME_TRANSLATION	REACTOME_METABOLISM_OF_MRNA	REACTOME_METABOLISM_OF_PROTEINS	REACTOME_METABOLISM_OF_RNA									BILANGES_SERUM_AND_RAPAMYCIN_SENSITIVE_GENES		GRADE_COLON_CANCER_UP		MARTENS_TRETINOIN_RESPONSE_DN											DANG_BOUND_BY_MYC
6125	RPL5	ribosomal protein L5		KEGG_RIBOSOME		REACTOME_PEPTIDE_CHAIN_ELONGATION	REACTOME_INFLUENZA_VIRAL_RNA_TRANSCRIPTION_AND_REPLICATION		REACTOME_3_UTR_MEDIATED_TRANSLATIONAL_REGULATION	REACTOME_NONSENSE_MEDIATED_DECAY_ENHANCED_BY_THE_EXON_JUNCTION_COMPLEX	REACTOME_SRP_DEPENDENT_COTRANSLATIONAL_PROTEIN_TARGETING_TO_MEMBRANE	REACTOME_INFLUENZA_LIFE_CYCLE		REACTOME_TRANSLATION	REACTOME_METABOLISM_OF_MRNA	REACTOME_METABOLISM_OF_PROTEINS	REACTOME_METABOLISM_OF_RNA									BILANGES_SERUM_AND_RAPAMYCIN_SENSITIVE_GENES				MARTENS_TRETINOIN_RESPONSE_DN						TIEN_INTESTINE_PROBIOTICS_24HR_DN	TIEN_INTESTINE_PROBIOTICS_6HR_UP				DANG_BOUND_BY_MYC	PUJANA_BRCA1_PCC_NETWORK
6134	RPL10	ribosomal protein L10		KEGG_RIBOSOME		REACTOME_PEPTIDE_CHAIN_ELONGATION	REACTOME_INFLUENZA_VIRAL_RNA_TRANSCRIPTION_AND_REPLICATION		REACTOME_3_UTR_MEDIATED_TRANSLATIONAL_REGULATION	REACTOME_NONSENSE_MEDIATED_DECAY_ENHANCED_BY_THE_EXON_JUNCTION_COMPLEX	REACTOME_SRP_DEPENDENT_COTRANSLATIONAL_PROTEIN_TARGETING_TO_MEMBRANE	REACTOME_INFLUENZA_LIFE_CYCLE		REACTOME_TRANSLATION	REACTOME_METABOLISM_OF_MRNA	REACTOME_METABOLISM_OF_PROTEINS	REACTOME_METABOLISM_OF_RNA									BILANGES_SERUM_AND_RAPAMYCIN_SENSITIVE_GENES				MARTENS_TRETINOIN_RESPONSE_DN						TIEN_INTESTINE_PROBIOTICS_24HR_DN					DANG_BOUND_BY_MYC		OSMAN_BLADDER_CANCER_DN				HILLION_HMGA1B_TARGETS	ENK_UV_RESPONSE_KERATINOCYTE_UP
25873	RPL36	ribosomal protein L36		KEGG_RIBOSOME		REACTOME_PEPTIDE_CHAIN_ELONGATION	REACTOME_INFLUENZA_VIRAL_RNA_TRANSCRIPTION_AND_REPLICATION		REACTOME_3_UTR_MEDIATED_TRANSLATIONAL_REGULATION	REACTOME_NONSENSE_MEDIATED_DECAY_ENHANCED_BY_THE_EXON_JUNCTION_COMPLEX	REACTOME_SRP_DEPENDENT_COTRANSLATIONAL_PROTEIN_TARGETING_TO_MEMBRANE	REACTOME_INFLUENZA_LIFE_CYCLE		REACTOME_TRANSLATION	REACTOME_METABOLISM_OF_MRNA	REACTOME_METABOLISM_OF_PROTEINS	REACTOME_METABOLISM_OF_RNA											GRADE_COLON_CANCER_UP		MARTENS_TRETINOIN_RESPONSE_DN										SPIELMAN_LYMPHOBLAST_EUROPEAN_VS_ASIAN_UP			OSMAN_BLADDER_CANCER_DN
7280	TUBB2A	tubulin, beta 2A class IIa			KIM_BIPOLAR_DISORDER_OLIGODENDROCYTE_DENSITY_CORR_UP			KIM_ALL_DISORDERS_OLIGODENDROCYTE_NUMBER_CORR_UP					BLALOCK_ALZHEIMERS_DISEASE_DN			REACTOME_METABOLISM_OF_PROTEINS							PECE_MAMMARY_STEM_CELL_UP										KIM_ALL_DISORDERS_CALB1_CORR_UP
9377	COX5A	cytochrome c oxidase subunit Va			KIM_BIPOLAR_DISORDER_OLIGODENDROCYTE_DENSITY_CORR_UP			KIM_ALL_DISORDERS_OLIGODENDROCYTE_NUMBER_CORR_UP					BLALOCK_ALZHEIMERS_DISEASE_DN					KEGG_PARKINSONS_DISEASE	KEGG_ALZHEIMERS_DISEASE	KEGG_OXIDATIVE_PHOSPHORYLATION	REACTOME_TCA_CYCLE_AND_RESPIRATORY_ELECTRON_TRANSPORT	REACTOME_RESPIRATORY_ELECTRON_TRANSPORT_ATP_SYNTHESIS_BY_CHEMIOSMOTIC_COUPLING_AND_HEAT_PRODUCTION_BY_UNCOUPLING_PROTEINS_		KEGG_HUNTINGTONS_DISEASE	MOOTHA_VOXPHOS		WONG_MITOCHONDRIA_GENE_MODULE		MOOTHA_HUMAN_MITODB_6_2002		MOOTHA_MITOCHONDRIA	REACTOME_RESPIRATORY_ELECTRON_TRANSPORT		KEGG_CARDIAC_MUSCLE_CONTRACTION				TAKAO_RESPONSE_TO_UVB_RADIATION_UP				PUJANA_BRCA1_PCC_NETWORK					HILLION_HMGA1B_TARGETS
4714	NDUFB8	NADH dehydrogenase (ubiquinone) 1 beta subcomplex, 8, 19kDa			KIM_BIPOLAR_DISORDER_OLIGODENDROCYTE_DENSITY_CORR_UP			KIM_ALL_DISORDERS_OLIGODENDROCYTE_NUMBER_CORR_UP					BLALOCK_ALZHEIMERS_DISEASE_DN					KEGG_PARKINSONS_DISEASE	KEGG_ALZHEIMERS_DISEASE	KEGG_OXIDATIVE_PHOSPHORYLATION	REACTOME_TCA_CYCLE_AND_RESPIRATORY_ELECTRON_TRANSPORT	REACTOME_RESPIRATORY_ELECTRON_TRANSPORT_ATP_SYNTHESIS_BY_CHEMIOSMOTIC_COUPLING_AND_HEAT_PRODUCTION_BY_UNCOUPLING_PROTEINS_		KEGG_HUNTINGTONS_DISEASE	MOOTHA_VOXPHOS		WONG_MITOCHONDRIA_GENE_MODULE		MOOTHA_HUMAN_MITODB_6_2002		MOOTHA_MITOCHONDRIA	REACTOME_RESPIRATORY_ELECTRON_TRANSPORT								SPIELMAN_LYMPHOBLAST_EUROPEAN_VS_ASIAN_UP
27089	UQCRQ	ubiquinol-cytochrome c reductase, complex III subunit VII, 9.5kDa			KIM_BIPOLAR_DISORDER_OLIGODENDROCYTE_DENSITY_CORR_UP			KIM_ALL_DISORDERS_OLIGODENDROCYTE_NUMBER_CORR_UP					BLALOCK_ALZHEIMERS_DISEASE_DN					KEGG_PARKINSONS_DISEASE	KEGG_ALZHEIMERS_DISEASE	KEGG_OXIDATIVE_PHOSPHORYLATION	REACTOME_TCA_CYCLE_AND_RESPIRATORY_ELECTRON_TRANSPORT	REACTOME_RESPIRATORY_ELECTRON_TRANSPORT_ATP_SYNTHESIS_BY_CHEMIOSMOTIC_COUPLING_AND_HEAT_PRODUCTION_BY_UNCOUPLING_PROTEINS_		KEGG_HUNTINGTONS_DISEASE	MOOTHA_VOXPHOS		WONG_MITOCHONDRIA_GENE_MODULE			MARTENS_TRETINOIN_RESPONSE_DN		REACTOME_RESPIRATORY_ELECTRON_TRANSPORT		KEGG_CARDIAC_MUSCLE_CONTRACTION						SPIELMAN_LYMPHOBLAST_EUROPEAN_VS_ASIAN_UP
7384	UQCRC1	ubiquinol-cytochrome c reductase core protein I			KIM_BIPOLAR_DISORDER_OLIGODENDROCYTE_DENSITY_CORR_UP			KIM_ALL_DISORDERS_OLIGODENDROCYTE_NUMBER_CORR_UP					BLALOCK_ALZHEIMERS_DISEASE_DN					KEGG_PARKINSONS_DISEASE	KEGG_ALZHEIMERS_DISEASE	KEGG_OXIDATIVE_PHOSPHORYLATION	REACTOME_TCA_CYCLE_AND_RESPIRATORY_ELECTRON_TRANSPORT	REACTOME_RESPIRATORY_ELECTRON_TRANSPORT_ATP_SYNTHESIS_BY_CHEMIOSMOTIC_COUPLING_AND_HEAT_PRODUCTION_BY_UNCOUPLING_PROTEINS_		KEGG_HUNTINGTONS_DISEASE	MOOTHA_VOXPHOS				MOOTHA_HUMAN_MITODB_6_2002		MOOTHA_MITOCHONDRIA	REACTOME_RESPIRATORY_ELECTRON_TRANSPORT		KEGG_CARDIAC_MUSCLE_CONTRACTION	MOOTHA_PGC					SPIELMAN_LYMPHOBLAST_EUROPEAN_VS_ASIAN_UP								ENK_UV_RESPONSE_KERATINOCYTE_UP
7345	UCHL1	ubiquitin carboxyl-terminal esterase L1 (ubiquitin thiolesterase)			KIM_BIPOLAR_DISORDER_OLIGODENDROCYTE_DENSITY_CORR_UP			KIM_ALL_DISORDERS_OLIGODENDROCYTE_NUMBER_CORR_UP					BLALOCK_ALZHEIMERS_DISEASE_DN					KEGG_PARKINSONS_DISEASE															KIM_ALL_DISORDERS_CALB1_CORR_UP								DANG_BOUND_BY_MYC					LI_AMPLIFIED_IN_LUNG_CANCER
9551	ATP5J2	ATP synthase, H+ transporting, mitochondrial Fo complex, subunit F2			KIM_BIPOLAR_DISORDER_OLIGODENDROCYTE_DENSITY_CORR_UP			KIM_ALL_DISORDERS_OLIGODENDROCYTE_NUMBER_CORR_UP					BLALOCK_ALZHEIMERS_DISEASE_DN							KEGG_OXIDATIVE_PHOSPHORYLATION	REACTOME_TCA_CYCLE_AND_RESPIRATORY_ELECTRON_TRANSPORT	REACTOME_RESPIRATORY_ELECTRON_TRANSPORT_ATP_SYNTHESIS_BY_CHEMIOSMOTIC_COUPLING_AND_HEAT_PRODUCTION_BY_UNCOUPLING_PROTEINS_			MOOTHA_VOXPHOS		WONG_MITOCHONDRIA_GENE_MODULE	GRADE_COLON_CANCER_UP	MOOTHA_HUMAN_MITODB_6_2002		MOOTHA_MITOCHONDRIA									SPIELMAN_LYMPHOBLAST_EUROPEAN_VS_ASIAN_UP		PUJANA_BRCA1_PCC_NETWORK				LI_AMPLIFIED_IN_LUNG_CANCER			LOPEZ_MBD_TARGETS
7167	TPI1	triosephosphate isomerase 1			KIM_BIPOLAR_DISORDER_OLIGODENDROCYTE_DENSITY_CORR_UP			KIM_ALL_DISORDERS_OLIGODENDROCYTE_NUMBER_CORR_UP					BLALOCK_ALZHEIMERS_DISEASE_DN															GRADE_COLON_CANCER_UP							MOOTHA_PGC
3706	ITPKA	inositol-trisphosphate 3-kinase A			KIM_BIPOLAR_DISORDER_OLIGODENDROCYTE_DENSITY_CORR_UP			KIM_ALL_DISORDERS_OLIGODENDROCYTE_NUMBER_CORR_UP					BLALOCK_ALZHEIMERS_DISEASE_DN																	MARTENS_TRETINOIN_RESPONSE_DN
885	CCK	cholecystokinin			KIM_BIPOLAR_DISORDER_OLIGODENDROCYTE_DENSITY_CORR_UP			KIM_ALL_DISORDERS_OLIGODENDROCYTE_NUMBER_CORR_UP					BLALOCK_ALZHEIMERS_DISEASE_DN																				KIM_ALL_DISORDERS_CALB1_CORR_UP															ENK_UV_RESPONSE_KERATINOCYTE_UP
7070	THY1	Thy-1 cell surface antigen			KIM_BIPOLAR_DISORDER_OLIGODENDROCYTE_DENSITY_CORR_UP			KIM_ALL_DISORDERS_OLIGODENDROCYTE_NUMBER_CORR_UP					BLALOCK_ALZHEIMERS_DISEASE_DN																				KIM_ALL_DISORDERS_CALB1_CORR_UP
6252	RTN1	reticulon 1			KIM_BIPOLAR_DISORDER_OLIGODENDROCYTE_DENSITY_CORR_UP			KIM_ALL_DISORDERS_OLIGODENDROCYTE_NUMBER_CORR_UP					BLALOCK_ALZHEIMERS_DISEASE_DN																				KIM_ALL_DISORDERS_CALB1_CORR_UP
55856	ACOT13	acyl-CoA thioesterase 13			KIM_BIPOLAR_DISORDER_OLIGODENDROCYTE_DENSITY_CORR_UP			KIM_ALL_DISORDERS_OLIGODENDROCYTE_NUMBER_CORR_UP					BLALOCK_ALZHEIMERS_DISEASE_DN																						MOOTHA_PGC							PUJANA_BRCA1_PCC_NETWORK
25830	SULT4A1	sulfotransferase family 4A, member 1			KIM_BIPOLAR_DISORDER_OLIGODENDROCYTE_DENSITY_CORR_UP			KIM_ALL_DISORDERS_OLIGODENDROCYTE_NUMBER_CORR_UP					BLALOCK_ALZHEIMERS_DISEASE_DN																													PUJANA_BRCA1_PCC_NETWORK
7102	TSPAN7	tetraspanin 7			KIM_BIPOLAR_DISORDER_OLIGODENDROCYTE_DENSITY_CORR_UP			KIM_ALL_DISORDERS_OLIGODENDROCYTE_NUMBER_CORR_UP					BLALOCK_ALZHEIMERS_DISEASE_DN
230	ALDOC	aldolase C, fructose-bisphosphate			KIM_BIPOLAR_DISORDER_OLIGODENDROCYTE_DENSITY_CORR_UP			KIM_ALL_DISORDERS_OLIGODENDROCYTE_NUMBER_CORR_UP					BLALOCK_ALZHEIMERS_DISEASE_DN
5121	PCP4	Purkinje cell protein 4			KIM_BIPOLAR_DISORDER_OLIGODENDROCYTE_DENSITY_CORR_UP			KIM_ALL_DISORDERS_OLIGODENDROCYTE_NUMBER_CORR_UP					BLALOCK_ALZHEIMERS_DISEASE_DN
291	SLC25A4	solute carrier family 25 (mitochondrial carrier; adenine nucleotide translocator), member 4			KIM_BIPOLAR_DISORDER_OLIGODENDROCYTE_DENSITY_CORR_UP			KIM_ALL_DISORDERS_OLIGODENDROCYTE_NUMBER_CORR_UP								REACTOME_METABOLISM_OF_PROTEINS		KEGG_PARKINSONS_DISEASE						KEGG_HUNTINGTONS_DISEASE					MOOTHA_HUMAN_MITODB_6_2002		MOOTHA_MITOCHONDRIA		KIM_ALL_DISORDERS_CALB1_CORR_UP		MOOTHA_PGC
10063	COX17	COX17 cytochrome c oxidase assembly homolog (S. cerevisiae)			KIM_BIPOLAR_DISORDER_OLIGODENDROCYTE_DENSITY_CORR_UP			KIM_ALL_DISORDERS_OLIGODENDROCYTE_NUMBER_CORR_UP								REACTOME_METABOLISM_OF_PROTEINS				KEGG_OXIDATIVE_PHOSPHORYLATION							WONG_MITOCHONDRIA_GENE_MODULE		MOOTHA_HUMAN_MITODB_6_2002	MARTENS_TRETINOIN_RESPONSE_DN	MOOTHA_MITOCHONDRIA											PUJANA_BRCA1_PCC_NETWORK
7277	TUBA4A	tubulin, alpha 4a			KIM_BIPOLAR_DISORDER_OLIGODENDROCYTE_DENSITY_CORR_UP			KIM_ALL_DISORDERS_OLIGODENDROCYTE_NUMBER_CORR_UP								REACTOME_METABOLISM_OF_PROTEINS							PECE_MAMMARY_STEM_CELL_UP										KIM_ALL_DISORDERS_CALB1_CORR_UP																LOPEZ_MBD_TARGETS
4694	NDUFA1	NADH dehydrogenase (ubiquinone) 1 alpha subcomplex, 1, 7.5kDa			KIM_BIPOLAR_DISORDER_OLIGODENDROCYTE_DENSITY_CORR_UP			KIM_ALL_DISORDERS_OLIGODENDROCYTE_NUMBER_CORR_UP										KEGG_PARKINSONS_DISEASE	KEGG_ALZHEIMERS_DISEASE	KEGG_OXIDATIVE_PHOSPHORYLATION	REACTOME_TCA_CYCLE_AND_RESPIRATORY_ELECTRON_TRANSPORT	REACTOME_RESPIRATORY_ELECTRON_TRANSPORT_ATP_SYNTHESIS_BY_CHEMIOSMOTIC_COUPLING_AND_HEAT_PRODUCTION_BY_UNCOUPLING_PROTEINS_		KEGG_HUNTINGTONS_DISEASE	MOOTHA_VOXPHOS		WONG_MITOCHONDRIA_GENE_MODULE		MOOTHA_HUMAN_MITODB_6_2002		MOOTHA_MITOCHONDRIA	REACTOME_RESPIRATORY_ELECTRON_TRANSPORT								SPIELMAN_LYMPHOBLAST_EUROPEAN_VS_ASIAN_UP	DANG_BOUND_BY_MYC
4723	NDUFV1	NADH dehydrogenase (ubiquinone) flavoprotein 1, 51kDa			KIM_BIPOLAR_DISORDER_OLIGODENDROCYTE_DENSITY_CORR_UP			KIM_ALL_DISORDERS_OLIGODENDROCYTE_NUMBER_CORR_UP										KEGG_PARKINSONS_DISEASE	KEGG_ALZHEIMERS_DISEASE	KEGG_OXIDATIVE_PHOSPHORYLATION	REACTOME_TCA_CYCLE_AND_RESPIRATORY_ELECTRON_TRANSPORT	REACTOME_RESPIRATORY_ELECTRON_TRANSPORT_ATP_SYNTHESIS_BY_CHEMIOSMOTIC_COUPLING_AND_HEAT_PRODUCTION_BY_UNCOUPLING_PROTEINS_		KEGG_HUNTINGTONS_DISEASE			WONG_MITOCHONDRIA_GENE_MODULE	GRADE_COLON_CANCER_UP				REACTOME_RESPIRATORY_ELECTRON_TRANSPORT	KIM_ALL_DISORDERS_CALB1_CORR_UP																LOPEZ_MBD_TARGETS
6888	TALDO1	transaldolase 1			KIM_BIPOLAR_DISORDER_OLIGODENDROCYTE_DENSITY_CORR_UP			KIM_ALL_DISORDERS_OLIGODENDROCYTE_NUMBER_CORR_UP															PECE_MAMMARY_STEM_CELL_UP					GRADE_COLON_CANCER_UP																		LI_AMPLIFIED_IN_LUNG_CANCER		ENK_UV_RESPONSE_KERATINOCYTE_UP
4282	MIF	macrophage migration inhibitory factor (glycosylation-inhibiting factor)			KIM_BIPOLAR_DISORDER_OLIGODENDROCYTE_DENSITY_CORR_UP			KIM_ALL_DISORDERS_OLIGODENDROCYTE_NUMBER_CORR_UP																				GRADE_COLON_CANCER_UP					KIM_ALL_DISORDERS_CALB1_CORR_UP									PUJANA_BRCA1_PCC_NETWORK				LI_AMPLIFIED_IN_LUNG_CANCER	HILLION_HMGA1B_TARGETS	ENK_UV_RESPONSE_KERATINOCYTE_UP
51433	ANAPC5	anaphase promoting complex subunit 5			KIM_BIPOLAR_DISORDER_OLIGODENDROCYTE_DENSITY_CORR_UP			KIM_ALL_DISORDERS_OLIGODENDROCYTE_NUMBER_CORR_UP																				GRADE_COLON_CANCER_UP														PUJANA_BRCA1_PCC_NETWORK
10961	ERP29	endoplasmic reticulum protein 29			KIM_BIPOLAR_DISORDER_OLIGODENDROCYTE_DENSITY_CORR_UP			KIM_ALL_DISORDERS_OLIGODENDROCYTE_NUMBER_CORR_UP																						MARTENS_TRETINOIN_RESPONSE_DN			KIM_ALL_DISORDERS_CALB1_CORR_UP									PUJANA_BRCA1_PCC_NETWORK
6376	CX3CL1	chemokine (C-X3-C motif) ligand 1			KIM_BIPOLAR_DISORDER_OLIGODENDROCYTE_DENSITY_CORR_UP			KIM_ALL_DISORDERS_OLIGODENDROCYTE_NUMBER_CORR_UP																									KIM_ALL_DISORDERS_CALB1_CORR_UP		MOOTHA_PGC													ENK_UV_RESPONSE_KERATINOCYTE_UP
333	APLP1	amyloid beta (A4) precursor-like protein 1			KIM_BIPOLAR_DISORDER_OLIGODENDROCYTE_DENSITY_CORR_UP			KIM_ALL_DISORDERS_OLIGODENDROCYTE_NUMBER_CORR_UP																									KIM_ALL_DISORDERS_CALB1_CORR_UP																LOPEZ_MBD_TARGETS
51617	HMP19	HMP19 protein			KIM_BIPOLAR_DISORDER_OLIGODENDROCYTE_DENSITY_CORR_UP			KIM_ALL_DISORDERS_OLIGODENDROCYTE_NUMBER_CORR_UP																									KIM_ALL_DISORDERS_CALB1_CORR_UP
22883	CLSTN1	calsyntenin 1			KIM_BIPOLAR_DISORDER_OLIGODENDROCYTE_DENSITY_CORR_UP			KIM_ALL_DISORDERS_OLIGODENDROCYTE_NUMBER_CORR_UP																									KIM_ALL_DISORDERS_CALB1_CORR_UP
23208	SYT11	synaptotagmin XI			KIM_BIPOLAR_DISORDER_OLIGODENDROCYTE_DENSITY_CORR_UP			KIM_ALL_DISORDERS_OLIGODENDROCYTE_NUMBER_CORR_UP																									KIM_ALL_DISORDERS_CALB1_CORR_UP
11151	CORO1A	coronin, actin binding protein, 1A			KIM_BIPOLAR_DISORDER_OLIGODENDROCYTE_DENSITY_CORR_UP			KIM_ALL_DISORDERS_OLIGODENDROCYTE_NUMBER_CORR_UP																																		PUJANA_BRCA1_PCC_NETWORK							LOPEZ_MBD_TARGETS
10476	ATP5H	ATP synthase, H+ transporting, mitochondrial Fo complex, subunit d			KIM_BIPOLAR_DISORDER_OLIGODENDROCYTE_DENSITY_CORR_UP								BLALOCK_ALZHEIMERS_DISEASE_DN					KEGG_PARKINSONS_DISEASE	KEGG_ALZHEIMERS_DISEASE	KEGG_OXIDATIVE_PHOSPHORYLATION	REACTOME_TCA_CYCLE_AND_RESPIRATORY_ELECTRON_TRANSPORT	REACTOME_RESPIRATORY_ELECTRON_TRANSPORT_ATP_SYNTHESIS_BY_CHEMIOSMOTIC_COUPLING_AND_HEAT_PRODUCTION_BY_UNCOUPLING_PROTEINS_		KEGG_HUNTINGTONS_DISEASE	MOOTHA_VOXPHOS		WONG_MITOCHONDRIA_GENE_MODULE	GRADE_COLON_CANCER_UP	MOOTHA_HUMAN_MITODB_6_2002		MOOTHA_MITOCHONDRIA																HILLION_HMGA1B_TARGETS
4698	NDUFA5	NADH dehydrogenase (ubiquinone) 1 alpha subcomplex, 5, 13kDa			KIM_BIPOLAR_DISORDER_OLIGODENDROCYTE_DENSITY_CORR_UP								BLALOCK_ALZHEIMERS_DISEASE_DN					KEGG_PARKINSONS_DISEASE	KEGG_ALZHEIMERS_DISEASE	KEGG_OXIDATIVE_PHOSPHORYLATION	REACTOME_TCA_CYCLE_AND_RESPIRATORY_ELECTRON_TRANSPORT	REACTOME_RESPIRATORY_ELECTRON_TRANSPORT_ATP_SYNTHESIS_BY_CHEMIOSMOTIC_COUPLING_AND_HEAT_PRODUCTION_BY_UNCOUPLING_PROTEINS_		KEGG_HUNTINGTONS_DISEASE	MOOTHA_VOXPHOS		WONG_MITOCHONDRIA_GENE_MODULE		MOOTHA_HUMAN_MITODB_6_2002		MOOTHA_MITOCHONDRIA	REACTOME_RESPIRATORY_ELECTRON_TRANSPORT	KIM_ALL_DISORDERS_CALB1_CORR_UP		MOOTHA_PGC
7385	UQCRC2	ubiquinol-cytochrome c reductase core protein II			KIM_BIPOLAR_DISORDER_OLIGODENDROCYTE_DENSITY_CORR_UP								BLALOCK_ALZHEIMERS_DISEASE_DN					KEGG_PARKINSONS_DISEASE	KEGG_ALZHEIMERS_DISEASE	KEGG_OXIDATIVE_PHOSPHORYLATION	REACTOME_TCA_CYCLE_AND_RESPIRATORY_ELECTRON_TRANSPORT	REACTOME_RESPIRATORY_ELECTRON_TRANSPORT_ATP_SYNTHESIS_BY_CHEMIOSMOTIC_COUPLING_AND_HEAT_PRODUCTION_BY_UNCOUPLING_PROTEINS_		KEGG_HUNTINGTONS_DISEASE	MOOTHA_VOXPHOS				MOOTHA_HUMAN_MITODB_6_2002		MOOTHA_MITOCHONDRIA	REACTOME_RESPIRATORY_ELECTRON_TRANSPORT	KIM_ALL_DISORDERS_CALB1_CORR_UP	KEGG_CARDIAC_MUSCLE_CONTRACTION							DANG_BOUND_BY_MYC	PUJANA_BRCA1_PCC_NETWORK
488	ATP2A2	ATPase, Ca++ transporting, cardiac muscle, slow twitch 2			KIM_BIPOLAR_DISORDER_OLIGODENDROCYTE_DENSITY_CORR_UP								BLALOCK_ALZHEIMERS_DISEASE_DN						KEGG_ALZHEIMERS_DISEASE														KIM_ALL_DISORDERS_CALB1_CORR_UP	KEGG_CARDIAC_MUSCLE_CONTRACTION
65009	NDRG4	NDRG family member 4			KIM_BIPOLAR_DISORDER_OLIGODENDROCYTE_DENSITY_CORR_UP								BLALOCK_ALZHEIMERS_DISEASE_DN																				KIM_ALL_DISORDERS_CALB1_CORR_UP		MOOTHA_PGC
4137	MAPT	microtubule-associated protein tau			KIM_BIPOLAR_DISORDER_OLIGODENDROCYTE_DENSITY_CORR_UP														KEGG_ALZHEIMERS_DISEASE														KIM_ALL_DISORDERS_CALB1_CORR_UP
2896	GRN	granulin			KIM_BIPOLAR_DISORDER_OLIGODENDROCYTE_DENSITY_CORR_UP																							GRADE_COLON_CANCER_UP										TAKAO_RESPONSE_TO_UVB_RADIATION_UP										ENK_UV_RESPONSE_KERATINOCYTE_UP
7555	CNBP	CCHC-type zinc finger, nucleic acid binding protein			KIM_BIPOLAR_DISORDER_OLIGODENDROCYTE_DENSITY_CORR_UP																									MARTENS_TRETINOIN_RESPONSE_DN												PUJANA_BRCA1_PCC_NETWORK							LOPEZ_MBD_TARGETS
478	ATP1A3	ATPase, Na+/K+ transporting, alpha 3 polypeptide			KIM_BIPOLAR_DISORDER_OLIGODENDROCYTE_DENSITY_CORR_UP																												KIM_ALL_DISORDERS_CALB1_CORR_UP	KEGG_CARDIAC_MUSCLE_CONTRACTION
5621	PRNP	prion protein			KIM_BIPOLAR_DISORDER_OLIGODENDROCYTE_DENSITY_CORR_UP																												KIM_ALL_DISORDERS_CALB1_CORR_UP			TIEN_INTESTINE_PROBIOTICS_24HR_DN	TIEN_INTESTINE_PROBIOTICS_6HR_UP
27067	STAU2	staufen, RNA binding protein, homolog 2 (Drosophila)			KIM_BIPOLAR_DISORDER_OLIGODENDROCYTE_DENSITY_CORR_UP																												KIM_ALL_DISORDERS_CALB1_CORR_UP
3182	HNRNPAB	heterogeneous nuclear ribonucleoprotein A/B			KIM_BIPOLAR_DISORDER_OLIGODENDROCYTE_DENSITY_CORR_UP																																		WANG_TUMOR_INVASIVENESS_UP			PUJANA_BRCA1_PCC_NETWORK
11188	NISCH	nischarin			KIM_BIPOLAR_DISORDER_OLIGODENDROCYTE_DENSITY_CORR_UP																																		WANG_TUMOR_INVASIVENESS_UP				OSMAN_BLADDER_CANCER_DN
9919	SEC16A	SEC16 homolog A (S. cerevisiae)			KIM_BIPOLAR_DISORDER_OLIGODENDROCYTE_DENSITY_CORR_UP																																												LOPEZ_MBD_TARGETS
1363	CPE	carboxypeptidase E			KIM_BIPOLAR_DISORDER_OLIGODENDROCYTE_DENSITY_CORR_UP
4701	NDUFA7	NADH dehydrogenase (ubiquinone) 1 alpha subcomplex, 7, 14.5kDa						KIM_ALL_DISORDERS_OLIGODENDROCYTE_NUMBER_CORR_UP					BLALOCK_ALZHEIMERS_DISEASE_DN					KEGG_PARKINSONS_DISEASE	KEGG_ALZHEIMERS_DISEASE	KEGG_OXIDATIVE_PHOSPHORYLATION	REACTOME_TCA_CYCLE_AND_RESPIRATORY_ELECTRON_TRANSPORT	REACTOME_RESPIRATORY_ELECTRON_TRANSPORT_ATP_SYNTHESIS_BY_CHEMIOSMOTIC_COUPLING_AND_HEAT_PRODUCTION_BY_UNCOUPLING_PROTEINS_		KEGG_HUNTINGTONS_DISEASE	MOOTHA_VOXPHOS		WONG_MITOCHONDRIA_GENE_MODULE	GRADE_COLON_CANCER_UP	MOOTHA_HUMAN_MITODB_6_2002		MOOTHA_MITOCHONDRIA	REACTOME_RESPIRATORY_ELECTRON_TRANSPORT								SPIELMAN_LYMPHOBLAST_EUROPEAN_VS_ASIAN_UP
1329	COX5B	cytochrome c oxidase subunit Vb						KIM_ALL_DISORDERS_OLIGODENDROCYTE_NUMBER_CORR_UP					BLALOCK_ALZHEIMERS_DISEASE_DN					KEGG_PARKINSONS_DISEASE	KEGG_ALZHEIMERS_DISEASE	KEGG_OXIDATIVE_PHOSPHORYLATION	REACTOME_TCA_CYCLE_AND_RESPIRATORY_ELECTRON_TRANSPORT	REACTOME_RESPIRATORY_ELECTRON_TRANSPORT_ATP_SYNTHESIS_BY_CHEMIOSMOTIC_COUPLING_AND_HEAT_PRODUCTION_BY_UNCOUPLING_PROTEINS_		KEGG_HUNTINGTONS_DISEASE	MOOTHA_VOXPHOS		WONG_MITOCHONDRIA_GENE_MODULE		MOOTHA_HUMAN_MITODB_6_2002		MOOTHA_MITOCHONDRIA	REACTOME_RESPIRATORY_ELECTRON_TRANSPORT		KEGG_CARDIAC_MUSCLE_CONTRACTION	MOOTHA_PGC			TAKAO_RESPONSE_TO_UVB_RADIATION_UP		SPIELMAN_LYMPHOBLAST_EUROPEAN_VS_ASIAN_UP								ENK_UV_RESPONSE_KERATINOCYTE_UP
4900	NRGN	neurogranin (protein kinase C substrate, RC3)						KIM_ALL_DISORDERS_OLIGODENDROCYTE_NUMBER_CORR_UP					BLALOCK_ALZHEIMERS_DISEASE_DN																				KIM_ALL_DISORDERS_CALB1_CORR_UP
2821	GPI	glucose-6-phosphate isomerase						KIM_ALL_DISORDERS_OLIGODENDROCYTE_NUMBER_CORR_UP					BLALOCK_ALZHEIMERS_DISEASE_DN																						MOOTHA_PGC											LI_AMPLIFIED_IN_LUNG_CANCER
1152	CKB	creatine kinase, brain						KIM_ALL_DISORDERS_OLIGODENDROCYTE_NUMBER_CORR_UP					BLALOCK_ALZHEIMERS_DISEASE_DN																																			ENK_UV_RESPONSE_KERATINOCYTE_UP	LOPEZ_MBD_TARGETS
10439	OLFM1	olfactomedin 1						KIM_ALL_DISORDERS_OLIGODENDROCYTE_NUMBER_CORR_UP					BLALOCK_ALZHEIMERS_DISEASE_DN
10617	STAMBP	STAM binding protein						KIM_ALL_DISORDERS_OLIGODENDROCYTE_NUMBER_CORR_UP					BLALOCK_ALZHEIMERS_DISEASE_DN
7846	TUBA1A	tubulin, alpha 1a						KIM_ALL_DISORDERS_OLIGODENDROCYTE_NUMBER_CORR_UP								REACTOME_METABOLISM_OF_PROTEINS																								SPIELMAN_LYMPHOBLAST_EUROPEAN_VS_ASIAN_UP									LOPEZ_MBD_TARGETS
1346	COX7A1	cytochrome c oxidase subunit VIIa polypeptide 1 (muscle)						KIM_ALL_DISORDERS_OLIGODENDROCYTE_NUMBER_CORR_UP										KEGG_PARKINSONS_DISEASE	KEGG_ALZHEIMERS_DISEASE	KEGG_OXIDATIVE_PHOSPHORYLATION				KEGG_HUNTINGTONS_DISEASE	MOOTHA_VOXPHOS		WONG_MITOCHONDRIA_GENE_MODULE		MOOTHA_HUMAN_MITODB_6_2002		MOOTHA_MITOCHONDRIA			KEGG_CARDIAC_MUSCLE_CONTRACTION	MOOTHA_PGC													ENK_UV_RESPONSE_KERATINOCYTE_UP
6923	TCEB2	transcription elongation factor B (SIII), polypeptide 2 (18kDa, elongin B)						KIM_ALL_DISORDERS_OLIGODENDROCYTE_NUMBER_CORR_UP																				GRADE_COLON_CANCER_UP												SPIELMAN_LYMPHOBLAST_EUROPEAN_VS_ASIAN_UP								ENK_UV_RESPONSE_KERATINOCYTE_UP
5730	PTGDS	prostaglandin D2 synthase 21kDa (brain)						KIM_ALL_DISORDERS_OLIGODENDROCYTE_NUMBER_CORR_UP
8534	CHST1	carbohydrate (keratan sulfate Gal-6) sulfotransferase 1						KIM_ALL_DISORDERS_OLIGODENDROCYTE_NUMBER_CORR_UP
5354	PLP1	proteolipid protein 1						KIM_ALL_DISORDERS_OLIGODENDROCYTE_NUMBER_CORR_UP
6285	S100B	S100 calcium binding protein B						KIM_ALL_DISORDERS_OLIGODENDROCYTE_NUMBER_CORR_UP
23165	NUP205	nucleoporin 205kDa										REACTOME_INFLUENZA_LIFE_CYCLE					REACTOME_METABOLISM_OF_RNA																									PUJANA_BRCA1_PCC_NETWORK
3312	HSPA8	heat shock 70kDa protein 8											BLALOCK_ALZHEIMERS_DISEASE_DN		REACTOME_METABOLISM_OF_MRNA		REACTOME_METABOLISM_OF_RNA											GRADE_COLON_CANCER_UP		MARTENS_TRETINOIN_RESPONSE_DN						TIEN_INTESTINE_PROBIOTICS_24HR_DN	TIEN_INTESTINE_PROBIOTICS_6HR_UP		WANG_TUMOR_INVASIVENESS_UP		DANG_BOUND_BY_MYC	PUJANA_BRCA1_PCC_NETWORK							LOPEZ_MBD_TARGETS
7416	VDAC1	voltage-dependent anion channel 1											BLALOCK_ALZHEIMERS_DISEASE_DN			REACTOME_METABOLISM_OF_PROTEINS		KEGG_PARKINSONS_DISEASE						KEGG_HUNTINGTONS_DISEASE									KIM_ALL_DISORDERS_CALB1_CORR_UP									PUJANA_BRCA1_PCC_NETWORK
50	ACO2	aconitase 2, mitochondrial											BLALOCK_ALZHEIMERS_DISEASE_DN			REACTOME_METABOLISM_OF_PROTEINS					REACTOME_TCA_CYCLE_AND_RESPIRATORY_ELECTRON_TRANSPORT								MOOTHA_HUMAN_MITODB_6_2002		MOOTHA_MITOCHONDRIA				MOOTHA_PGC						DANG_BOUND_BY_MYC							ENK_UV_RESPONSE_KERATINOCYTE_UP
1431	CS	citrate synthase											BLALOCK_ALZHEIMERS_DISEASE_DN			REACTOME_METABOLISM_OF_PROTEINS					REACTOME_TCA_CYCLE_AND_RESPIRATORY_ELECTRON_TRANSPORT								MOOTHA_HUMAN_MITODB_6_2002		MOOTHA_MITOCHONDRIA				MOOTHA_PGC
514	ATP5E	ATP synthase, H+ transporting, mitochondrial F1 complex, epsilon subunit											BLALOCK_ALZHEIMERS_DISEASE_DN					KEGG_PARKINSONS_DISEASE	KEGG_ALZHEIMERS_DISEASE	KEGG_OXIDATIVE_PHOSPHORYLATION	REACTOME_TCA_CYCLE_AND_RESPIRATORY_ELECTRON_TRANSPORT	REACTOME_RESPIRATORY_ELECTRON_TRANSPORT_ATP_SYNTHESIS_BY_CHEMIOSMOTIC_COUPLING_AND_HEAT_PRODUCTION_BY_UNCOUPLING_PROTEINS_	PECE_MAMMARY_STEM_CELL_UP	KEGG_HUNTINGTONS_DISEASE	MOOTHA_VOXPHOS		WONG_MITOCHONDRIA_GENE_MODULE	GRADE_COLON_CANCER_UP	MOOTHA_HUMAN_MITODB_6_2002	MARTENS_TRETINOIN_RESPONSE_DN	MOOTHA_MITOCHONDRIA										DANG_BOUND_BY_MYC
10975	UQCR11	ubiquinol-cytochrome c reductase, complex III subunit XI											BLALOCK_ALZHEIMERS_DISEASE_DN					KEGG_PARKINSONS_DISEASE	KEGG_ALZHEIMERS_DISEASE	KEGG_OXIDATIVE_PHOSPHORYLATION	REACTOME_TCA_CYCLE_AND_RESPIRATORY_ELECTRON_TRANSPORT	REACTOME_RESPIRATORY_ELECTRON_TRANSPORT_ATP_SYNTHESIS_BY_CHEMIOSMOTIC_COUPLING_AND_HEAT_PRODUCTION_BY_UNCOUPLING_PROTEINS_	PECE_MAMMARY_STEM_CELL_UP	KEGG_HUNTINGTONS_DISEASE	MOOTHA_VOXPHOS		WONG_MITOCHONDRIA_GENE_MODULE		MOOTHA_HUMAN_MITODB_6_2002		MOOTHA_MITOCHONDRIA	REACTOME_RESPIRATORY_ELECTRON_TRANSPORT		KEGG_CARDIAC_MUSCLE_CONTRACTION															LOPEZ_MBD_TARGETS
4708	NDUFB2	NADH dehydrogenase (ubiquinone) 1 beta subcomplex, 2, 8kDa											BLALOCK_ALZHEIMERS_DISEASE_DN					KEGG_PARKINSONS_DISEASE	KEGG_ALZHEIMERS_DISEASE	KEGG_OXIDATIVE_PHOSPHORYLATION	REACTOME_TCA_CYCLE_AND_RESPIRATORY_ELECTRON_TRANSPORT	REACTOME_RESPIRATORY_ELECTRON_TRANSPORT_ATP_SYNTHESIS_BY_CHEMIOSMOTIC_COUPLING_AND_HEAT_PRODUCTION_BY_UNCOUPLING_PROTEINS_	PECE_MAMMARY_STEM_CELL_UP	KEGG_HUNTINGTONS_DISEASE	MOOTHA_VOXPHOS		WONG_MITOCHONDRIA_GENE_MODULE		MOOTHA_HUMAN_MITODB_6_2002		MOOTHA_MITOCHONDRIA	REACTOME_RESPIRATORY_ELECTRON_TRANSPORT									DANG_BOUND_BY_MYC
4710	NDUFB4	NADH dehydrogenase (ubiquinone) 1 beta subcomplex, 4, 15kDa											BLALOCK_ALZHEIMERS_DISEASE_DN					KEGG_PARKINSONS_DISEASE	KEGG_ALZHEIMERS_DISEASE	KEGG_OXIDATIVE_PHOSPHORYLATION	REACTOME_TCA_CYCLE_AND_RESPIRATORY_ELECTRON_TRANSPORT	REACTOME_RESPIRATORY_ELECTRON_TRANSPORT_ATP_SYNTHESIS_BY_CHEMIOSMOTIC_COUPLING_AND_HEAT_PRODUCTION_BY_UNCOUPLING_PROTEINS_		KEGG_HUNTINGTONS_DISEASE	MOOTHA_VOXPHOS		WONG_MITOCHONDRIA_GENE_MODULE	GRADE_COLON_CANCER_UP	MOOTHA_HUMAN_MITODB_6_2002		MOOTHA_MITOCHONDRIA	REACTOME_RESPIRATORY_ELECTRON_TRANSPORT								SPIELMAN_LYMPHOBLAST_EUROPEAN_VS_ASIAN_UP	DANG_BOUND_BY_MYC
1349	COX7B	cytochrome c oxidase subunit VIIb											BLALOCK_ALZHEIMERS_DISEASE_DN					KEGG_PARKINSONS_DISEASE	KEGG_ALZHEIMERS_DISEASE	KEGG_OXIDATIVE_PHOSPHORYLATION	REACTOME_TCA_CYCLE_AND_RESPIRATORY_ELECTRON_TRANSPORT	REACTOME_RESPIRATORY_ELECTRON_TRANSPORT_ATP_SYNTHESIS_BY_CHEMIOSMOTIC_COUPLING_AND_HEAT_PRODUCTION_BY_UNCOUPLING_PROTEINS_		KEGG_HUNTINGTONS_DISEASE	MOOTHA_VOXPHOS		WONG_MITOCHONDRIA_GENE_MODULE		MOOTHA_HUMAN_MITODB_6_2002		MOOTHA_MITOCHONDRIA	REACTOME_RESPIRATORY_ELECTRON_TRANSPORT		KEGG_CARDIAC_MUSCLE_CONTRACTION	MOOTHA_PGC			TAKAO_RESPONSE_TO_UVB_RADIATION_UP				PUJANA_BRCA1_PCC_NETWORK
4718	NDUFC2	NADH dehydrogenase (ubiquinone) 1, subcomplex unknown, 2, 14.5kDa											BLALOCK_ALZHEIMERS_DISEASE_DN					KEGG_PARKINSONS_DISEASE	KEGG_ALZHEIMERS_DISEASE	KEGG_OXIDATIVE_PHOSPHORYLATION	REACTOME_TCA_CYCLE_AND_RESPIRATORY_ELECTRON_TRANSPORT	REACTOME_RESPIRATORY_ELECTRON_TRANSPORT_ATP_SYNTHESIS_BY_CHEMIOSMOTIC_COUPLING_AND_HEAT_PRODUCTION_BY_UNCOUPLING_PROTEINS_		KEGG_HUNTINGTONS_DISEASE	MOOTHA_VOXPHOS		WONG_MITOCHONDRIA_GENE_MODULE		MOOTHA_HUMAN_MITODB_6_2002		MOOTHA_MITOCHONDRIA	REACTOME_RESPIRATORY_ELECTRON_TRANSPORT							WANG_TUMOR_INVASIVENESS_UP
522	ATP5J	ATP synthase, H+ transporting, mitochondrial Fo complex, subunit F6											BLALOCK_ALZHEIMERS_DISEASE_DN					KEGG_PARKINSONS_DISEASE	KEGG_ALZHEIMERS_DISEASE	KEGG_OXIDATIVE_PHOSPHORYLATION	REACTOME_TCA_CYCLE_AND_RESPIRATORY_ELECTRON_TRANSPORT	REACTOME_RESPIRATORY_ELECTRON_TRANSPORT_ATP_SYNTHESIS_BY_CHEMIOSMOTIC_COUPLING_AND_HEAT_PRODUCTION_BY_UNCOUPLING_PROTEINS_		KEGG_HUNTINGTONS_DISEASE	MOOTHA_VOXPHOS		WONG_MITOCHONDRIA_GENE_MODULE		MOOTHA_HUMAN_MITODB_6_2002		MOOTHA_MITOCHONDRIA									SPIELMAN_LYMPHOBLAST_EUROPEAN_VS_ASIAN_UP		PUJANA_BRCA1_PCC_NETWORK
4695	NDUFA2	NADH dehydrogenase (ubiquinone) 1 alpha subcomplex, 2, 8kDa											BLALOCK_ALZHEIMERS_DISEASE_DN					KEGG_PARKINSONS_DISEASE	KEGG_ALZHEIMERS_DISEASE	KEGG_OXIDATIVE_PHOSPHORYLATION	REACTOME_TCA_CYCLE_AND_RESPIRATORY_ELECTRON_TRANSPORT	REACTOME_RESPIRATORY_ELECTRON_TRANSPORT_ATP_SYNTHESIS_BY_CHEMIOSMOTIC_COUPLING_AND_HEAT_PRODUCTION_BY_UNCOUPLING_PROTEINS_		KEGG_HUNTINGTONS_DISEASE	MOOTHA_VOXPHOS				MOOTHA_HUMAN_MITODB_6_2002		MOOTHA_MITOCHONDRIA	REACTOME_RESPIRATORY_ELECTRON_TRANSPORT								SPIELMAN_LYMPHOBLAST_EUROPEAN_VS_ASIAN_UP	DANG_BOUND_BY_MYC
29796	UQCR10	ubiquinol-cytochrome c reductase, complex III subunit X											BLALOCK_ALZHEIMERS_DISEASE_DN					KEGG_PARKINSONS_DISEASE	KEGG_ALZHEIMERS_DISEASE	KEGG_OXIDATIVE_PHOSPHORYLATION				KEGG_HUNTINGTONS_DISEASE	MOOTHA_VOXPHOS		WONG_MITOCHONDRIA_GENE_MODULE							KEGG_CARDIAC_MUSCLE_CONTRACTION	MOOTHA_PGC						DANG_BOUND_BY_MYC
5530	PPP3CA	protein phosphatase 3, catalytic subunit, alpha isozyme											BLALOCK_ALZHEIMERS_DISEASE_DN						KEGG_ALZHEIMERS_DISEASE									GRADE_COLON_CANCER_UP													DANG_BOUND_BY_MYC								LOPEZ_MBD_TARGETS
4191	MDH2	malate dehydrogenase 2, NAD (mitochondrial)											BLALOCK_ALZHEIMERS_DISEASE_DN								REACTOME_TCA_CYCLE_AND_RESPIRATORY_ELECTRON_TRANSPORT							GRADE_COLON_CANCER_UP	MOOTHA_HUMAN_MITODB_6_2002		MOOTHA_MITOCHONDRIA				MOOTHA_PGC
7001	PRDX2	peroxiredoxin 2											BLALOCK_ALZHEIMERS_DISEASE_DN										PECE_MAMMARY_STEM_CELL_UP					GRADE_COLON_CANCER_UP							MOOTHA_PGC			TAKAO_RESPONSE_TO_UVB_RADIATION_UP		SPIELMAN_LYMPHOBLAST_EUROPEAN_VS_ASIAN_UP								ENK_UV_RESPONSE_KERATINOCYTE_UP	LOPEZ_MBD_TARGETS
5019	OXCT1	3-oxoacid CoA transferase 1											BLALOCK_ALZHEIMERS_DISEASE_DN														WONG_MITOCHONDRIA_GENE_MODULE		MOOTHA_HUMAN_MITODB_6_2002						MOOTHA_PGC
481	ATP1B1	ATPase, Na+/K+ transporting, beta 1 polypeptide											BLALOCK_ALZHEIMERS_DISEASE_DN														WONG_MITOCHONDRIA_GENE_MODULE						KIM_ALL_DISORDERS_CALB1_CORR_UP	KEGG_CARDIAC_MUSCLE_CONTRACTION	MOOTHA_PGC											LI_AMPLIFIED_IN_LUNG_CANCER
54539	NDUFB11	NADH dehydrogenase (ubiquinone) 1 beta subcomplex, 11, 17.3kDa											BLALOCK_ALZHEIMERS_DISEASE_DN															GRADE_COLON_CANCER_UP		MARTENS_TRETINOIN_RESPONSE_DN										SPIELMAN_LYMPHOBLAST_EUROPEAN_VS_ASIAN_UP
51142	CHCHD2	coiled-coil-helix-coiled-coil-helix domain containing 2											BLALOCK_ALZHEIMERS_DISEASE_DN															GRADE_COLON_CANCER_UP		MARTENS_TRETINOIN_RESPONSE_DN
55384	MEG3	maternally expressed 3 (non-protein coding)											BLALOCK_ALZHEIMERS_DISEASE_DN															GRADE_COLON_CANCER_UP																					LOPEZ_MBD_TARGETS
93974	ATPIF1	ATPase inhibitory factor 1											BLALOCK_ALZHEIMERS_DISEASE_DN																MOOTHA_HUMAN_MITODB_6_2002		MOOTHA_MITOCHONDRIA									SPIELMAN_LYMPHOBLAST_EUROPEAN_VS_ASIAN_UP
310	ANXA7	annexin A7											BLALOCK_ALZHEIMERS_DISEASE_DN																		MOOTHA_MITOCHONDRIA		KIM_ALL_DISORDERS_CALB1_CORR_UP						WANG_TUMOR_INVASIVENESS_UP	SPIELMAN_LYMPHOBLAST_EUROPEAN_VS_ASIAN_UP									LOPEZ_MBD_TARGETS
10776	ARPP19	cAMP-regulated phosphoprotein, 19kDa											BLALOCK_ALZHEIMERS_DISEASE_DN																				KIM_ALL_DISORDERS_CALB1_CORR_UP						WANG_TUMOR_INVASIVENESS_UP		DANG_BOUND_BY_MYC		OSMAN_BLADDER_CANCER_DN
6857	SYT1	synaptotagmin I											BLALOCK_ALZHEIMERS_DISEASE_DN																				KIM_ALL_DISORDERS_CALB1_CORR_UP
6616	SNAP25	synaptosomal-associated protein, 25kDa											BLALOCK_ALZHEIMERS_DISEASE_DN																				KIM_ALL_DISORDERS_CALB1_CORR_UP
57468	SLC12A5	solute carrier family 12 (potassium/chloride transporter), member 5											BLALOCK_ALZHEIMERS_DISEASE_DN																				KIM_ALL_DISORDERS_CALB1_CORR_UP
3831	KLC1	kinesin light chain 1											BLALOCK_ALZHEIMERS_DISEASE_DN																				KIM_ALL_DISORDERS_CALB1_CORR_UP
6303	SAT1	spermidine/spermine N1-acetyltransferase 1											BLALOCK_ALZHEIMERS_DISEASE_DN																						MOOTHA_PGC	TIEN_INTESTINE_PROBIOTICS_24HR_DN		TAKAO_RESPONSE_TO_UVB_RADIATION_UP
2170	FABP3	fatty acid binding protein 3, muscle and heart (mammary-derived growth inhibitor)											BLALOCK_ALZHEIMERS_DISEASE_DN																						MOOTHA_PGC
10313	RTN3	reticulon 3											BLALOCK_ALZHEIMERS_DISEASE_DN																											SPIELMAN_LYMPHOBLAST_EUROPEAN_VS_ASIAN_UP
5864	RAB3A	RAB3A, member RAS oncogene family											BLALOCK_ALZHEIMERS_DISEASE_DN																												DANG_BOUND_BY_MYC								LOPEZ_MBD_TARGETS
50861	STMN3	stathmin-like 3											BLALOCK_ALZHEIMERS_DISEASE_DN
491	ATP2B2	ATPase, Ca++ transporting, plasma membrane 2											BLALOCK_ALZHEIMERS_DISEASE_DN
5179	PENK	proenkephalin											BLALOCK_ALZHEIMERS_DISEASE_DN
80762	NDFIP1	Nedd4 family interacting protein 1											BLALOCK_ALZHEIMERS_DISEASE_DN
815	CAMK2A	calcium/calmodulin-dependent protein kinase II alpha											BLALOCK_ALZHEIMERS_DISEASE_DN
6854	SYN2	synapsin II											BLALOCK_ALZHEIMERS_DISEASE_DN
3800	KIF5C	kinesin family member 5C											BLALOCK_ALZHEIMERS_DISEASE_DN
53826	FXYD6	FXYD domain containing ion transport regulator 6											BLALOCK_ALZHEIMERS_DISEASE_DN
8760	CDS2	CDP-diacylglycerol synthase (phosphatidate cytidylyltransferase) 2											BLALOCK_ALZHEIMERS_DISEASE_DN
5709	PSMD3	proteasome (prosome, macropain) 26S subunit, non-ATPase, 3													REACTOME_METABOLISM_OF_MRNA		REACTOME_METABOLISM_OF_RNA																						WANG_TUMOR_INVASIVENESS_UP		DANG_BOUND_BY_MYC	PUJANA_BRCA1_PCC_NETWORK
442117	GALNTL6	UDP-N-acetyl-alpha-D-galactosamine:polypeptide N-acetylgalactosaminyltransferase-like 6														REACTOME_METABOLISM_OF_PROTEINS
4713	NDUFB7	NADH dehydrogenase (ubiquinone) 1 beta subcomplex, 7, 18kDa																KEGG_PARKINSONS_DISEASE	KEGG_ALZHEIMERS_DISEASE	KEGG_OXIDATIVE_PHOSPHORYLATION	REACTOME_TCA_CYCLE_AND_RESPIRATORY_ELECTRON_TRANSPORT	REACTOME_RESPIRATORY_ELECTRON_TRANSPORT_ATP_SYNTHESIS_BY_CHEMIOSMOTIC_COUPLING_AND_HEAT_PRODUCTION_BY_UNCOUPLING_PROTEINS_		KEGG_HUNTINGTONS_DISEASE	MOOTHA_VOXPHOS				MOOTHA_HUMAN_MITODB_6_2002		MOOTHA_MITOCHONDRIA	REACTOME_RESPIRATORY_ELECTRON_TRANSPORT							WANG_TUMOR_INVASIVENESS_UP	SPIELMAN_LYMPHOBLAST_EUROPEAN_VS_ASIAN_UP								ENK_UV_RESPONSE_KERATINOCYTE_UP	LOPEZ_MBD_TARGETS
4716	NDUFB10	NADH dehydrogenase (ubiquinone) 1 beta subcomplex, 10, 22kDa																KEGG_PARKINSONS_DISEASE	KEGG_ALZHEIMERS_DISEASE	KEGG_OXIDATIVE_PHOSPHORYLATION	REACTOME_TCA_CYCLE_AND_RESPIRATORY_ELECTRON_TRANSPORT	REACTOME_RESPIRATORY_ELECTRON_TRANSPORT_ATP_SYNTHESIS_BY_CHEMIOSMOTIC_COUPLING_AND_HEAT_PRODUCTION_BY_UNCOUPLING_PROTEINS_		KEGG_HUNTINGTONS_DISEASE			WONG_MITOCHONDRIA_GENE_MODULE			MARTENS_TRETINOIN_RESPONSE_DN		REACTOME_RESPIRATORY_ELECTRON_TRANSPORT
4725	NDUFS5	NADH dehydrogenase (ubiquinone) Fe-S protein 5, 15kDa (NADH-coenzyme Q reductase)																KEGG_PARKINSONS_DISEASE	KEGG_ALZHEIMERS_DISEASE	KEGG_OXIDATIVE_PHOSPHORYLATION	REACTOME_TCA_CYCLE_AND_RESPIRATORY_ELECTRON_TRANSPORT	REACTOME_RESPIRATORY_ELECTRON_TRANSPORT_ATP_SYNTHESIS_BY_CHEMIOSMOTIC_COUPLING_AND_HEAT_PRODUCTION_BY_UNCOUPLING_PROTEINS_		KEGG_HUNTINGTONS_DISEASE			WONG_MITOCHONDRIA_GENE_MODULE					REACTOME_RESPIRATORY_ELECTRON_TRANSPORT			MOOTHA_PGC
4715	NDUFB9	NADH dehydrogenase (ubiquinone) 1 beta subcomplex, 9, 22kDa																KEGG_PARKINSONS_DISEASE	KEGG_ALZHEIMERS_DISEASE	KEGG_OXIDATIVE_PHOSPHORYLATION	REACTOME_TCA_CYCLE_AND_RESPIRATORY_ELECTRON_TRANSPORT	REACTOME_RESPIRATORY_ELECTRON_TRANSPORT_ATP_SYNTHESIS_BY_CHEMIOSMOTIC_COUPLING_AND_HEAT_PRODUCTION_BY_UNCOUPLING_PROTEINS_		KEGG_HUNTINGTONS_DISEASE			WONG_MITOCHONDRIA_GENE_MODULE					REACTOME_RESPIRATORY_ELECTRON_TRANSPORT
4513	COX2	cytochrome c oxidase subunit II																KEGG_PARKINSONS_DISEASE	KEGG_ALZHEIMERS_DISEASE	KEGG_OXIDATIVE_PHOSPHORYLATION	REACTOME_TCA_CYCLE_AND_RESPIRATORY_ELECTRON_TRANSPORT	REACTOME_RESPIRATORY_ELECTRON_TRANSPORT_ATP_SYNTHESIS_BY_CHEMIOSMOTIC_COUPLING_AND_HEAT_PRODUCTION_BY_UNCOUPLING_PROTEINS_		KEGG_HUNTINGTONS_DISEASE								REACTOME_RESPIRATORY_ELECTRON_TRANSPORT		KEGG_CARDIAC_MUSCLE_CONTRACTION
1339	COX6A2	cytochrome c oxidase subunit VIa polypeptide 2																KEGG_PARKINSONS_DISEASE	KEGG_ALZHEIMERS_DISEASE	KEGG_OXIDATIVE_PHOSPHORYLATION				KEGG_HUNTINGTONS_DISEASE	MOOTHA_VOXPHOS				MOOTHA_HUMAN_MITODB_6_2002		MOOTHA_MITOCHONDRIA			KEGG_CARDIAC_MUSCLE_CONTRACTION
348	APOE	apolipoprotein E																	KEGG_ALZHEIMERS_DISEASE				PECE_MAMMARY_STEM_CELL_UP																									ENK_UV_RESPONSE_KERATINOCYTE_UP
51079	NDUFA13	NADH dehydrogenase (ubiquinone) 1 alpha subcomplex, 13																			REACTOME_TCA_CYCLE_AND_RESPIRATORY_ELECTRON_TRANSPORT	REACTOME_RESPIRATORY_ELECTRON_TRANSPORT_ATP_SYNTHESIS_BY_CHEMIOSMOTIC_COUPLING_AND_HEAT_PRODUCTION_BY_UNCOUPLING_PROTEINS_			MOOTHA_VOXPHOS							REACTOME_RESPIRATORY_ELECTRON_TRANSPORT
6648	SOD2	superoxide dismutase 2, mitochondrial																					PECE_MAMMARY_STEM_CELL_UP	KEGG_HUNTINGTONS_DISEASE			WONG_MITOCHONDRIA_GENE_MODULE		MOOTHA_HUMAN_MITODB_6_2002		MOOTHA_MITOCHONDRIA				MOOTHA_PGC
10891	PPARGC1A	peroxisome proliferator-activated receptor gamma, coactivator 1 alpha																						KEGG_HUNTINGTONS_DISEASE
5763	PTMS	parathymosin																								BILANGES_SERUM_AND_RAPAMYCIN_SENSITIVE_GENES
1356	CP	ceruloplasmin (ferroxidase)																									WONG_MITOCHONDRIA_GENE_MODULE
6319	SCD	stearoyl-CoA desaturase (delta-9-desaturase)																										GRADE_COLON_CANCER_UP							MOOTHA_PGC						DANG_BOUND_BY_MYC
8566	PDXK	pyridoxal (pyridoxine, vitamin B6) kinase																										GRADE_COLON_CANCER_UP							MOOTHA_PGC
9470	EIF4E2	eukaryotic translation initiation factor 4E family member 2																										GRADE_COLON_CANCER_UP													DANG_BOUND_BY_MYC	PUJANA_BRCA1_PCC_NETWORK						ENK_UV_RESPONSE_KERATINOCYTE_UP
9600	PITPNM1	phosphatidylinositol transfer protein, membrane-associated 1																										GRADE_COLON_CANCER_UP																					LOPEZ_MBD_TARGETS
51371	POMP	proteasome maturation protein																										GRADE_COLON_CANCER_UP
7423	VEGFB	vascular endothelial growth factor B																										GRADE_COLON_CANCER_UP
4240	MFGE8	milk fat globule-EGF factor 8 protein																										GRADE_COLON_CANCER_UP
25759	SHC2	SHC (Src homology 2 domain containing) transforming protein 2																										GRADE_COLON_CANCER_UP
23162	MAPK8IP3	mitogen-activated protein kinase 8 interacting protein 3																										GRADE_COLON_CANCER_UP
116064	LRRC58	leucine rich repeat containing 58																										GRADE_COLON_CANCER_UP
1160	CKMT2	creatine kinase, mitochondrial 2 (sarcomeric)																											MOOTHA_HUMAN_MITODB_6_2002		MOOTHA_MITOCHONDRIA				MOOTHA_PGC
23395	LARS2	leucyl-tRNA synthetase 2, mitochondrial																											MOOTHA_HUMAN_MITODB_6_2002		MOOTHA_MITOCHONDRIA											PUJANA_BRCA1_PCC_NETWORK
23787	MTCH1	mitochondrial carrier 1																											MOOTHA_HUMAN_MITODB_6_2002		MOOTHA_MITOCHONDRIA												OSMAN_BLADDER_CANCER_DN
10449	ACAA2	acetyl-CoA acyltransferase 2																											MOOTHA_HUMAN_MITODB_6_2002		MOOTHA_MITOCHONDRIA
51312	SLC25A37	solute carrier family 25, member 37																											MOOTHA_HUMAN_MITODB_6_2002		MOOTHA_MITOCHONDRIA
11007	CCDC85B	coiled-coil domain containing 85B																												MARTENS_TRETINOIN_RESPONSE_DN								TAKAO_RESPONSE_TO_UVB_RADIATION_UP		SPIELMAN_LYMPHOBLAST_EUROPEAN_VS_ASIAN_UP
11186	RASSF1	Ras association (RalGDS/AF-6) domain family member 1																												MARTENS_TRETINOIN_RESPONSE_DN												PUJANA_BRCA1_PCC_NETWORK
128439	SNHG11	small nucleolar RNA host gene 11 (non-protein coding)																												MARTENS_TRETINOIN_RESPONSE_DN
64422	ATG3	ATG3 autophagy related 3 homolog (S. cerevisiae)																												MARTENS_TRETINOIN_RESPONSE_DN
55766	H2AFJ	H2A histone family, member J																												MARTENS_TRETINOIN_RESPONSE_DN
6506	SLC1A2	solute carrier family 1 (glial high affinity glutamate transporter), member 2																													MOOTHA_MITOCHONDRIA
3931	LCAT	lecithin-cholesterol acyltransferase																													MOOTHA_MITOCHONDRIA
4151	MB	myoglobin																													MOOTHA_MITOCHONDRIA
2274	FHL2	four and a half LIM domains 2																															KIM_ALL_DISORDERS_CALB1_CORR_UP															ENK_UV_RESPONSE_KERATINOCYTE_UP
1114	CHGB	chromogranin B (secretogranin 1)																															KIM_ALL_DISORDERS_CALB1_CORR_UP
25907	TMEM158	transmembrane protein 158 (gene/pseudogene)																															KIM_ALL_DISORDERS_CALB1_CORR_UP
57515	SERINC1	serine incorporator 1																															KIM_ALL_DISORDERS_CALB1_CORR_UP
476	ATP1A1	ATPase, Na+/K+ transporting, alpha 1 polypeptide																																KEGG_CARDIAC_MUSCLE_CONTRACTION	MOOTHA_PGC				WANG_TUMOR_INVASIVENESS_UP	SPIELMAN_LYMPHOBLAST_EUROPEAN_VS_ASIAN_UP
7137	TNNI3	troponin I type 3 (cardiac)																																KEGG_CARDIAC_MUSCLE_CONTRACTION	MOOTHA_PGC
4633	MYL2	myosin, light chain 2, regulatory, cardiac, slow																																KEGG_CARDIAC_MUSCLE_CONTRACTION	MOOTHA_PGC
7168	TPM1	tropomyosin 1 (alpha)																																KEGG_CARDIAC_MUSCLE_CONTRACTION
4634	MYL3	myosin, light chain 3, alkali; ventricular, skeletal, slow																																KEGG_CARDIAC_MUSCLE_CONTRACTION
4624	MYH6	myosin, heavy chain 6, cardiac muscle, alpha																																KEGG_CARDIAC_MUSCLE_CONTRACTION
70	ACTC1	actin, alpha, cardiac muscle 1																																KEGG_CARDIAC_MUSCLE_CONTRACTION
7139	TNNT2	troponin T type 2 (cardiac)																																KEGG_CARDIAC_MUSCLE_CONTRACTION
1622	DBI	diazepam binding inhibitor (GABA receptor modulator, acyl-CoA binding protein)																																	MOOTHA_PGC			TAKAO_RESPONSE_TO_UVB_RADIATION_UP	WANG_TUMOR_INVASIVENESS_UP	SPIELMAN_LYMPHOBLAST_EUROPEAN_VS_ASIAN_UP	DANG_BOUND_BY_MYC	PUJANA_BRCA1_PCC_NETWORK
3039	HBA1	hemoglobin, alpha 1																																	MOOTHA_PGC				WANG_TUMOR_INVASIVENESS_UP		DANG_BOUND_BY_MYC
23710	GABARAPL1	GABA(A) receptor-associated protein like 1																																	MOOTHA_PGC								OSMAN_BLADDER_CANCER_DN
57447	NDRG2	NDRG family member 2																																	MOOTHA_PGC
9611	NCOR1	nuclear receptor corepressor 1																																		TIEN_INTESTINE_PROBIOTICS_24HR_DN				SPIELMAN_LYMPHOBLAST_EUROPEAN_VS_ASIAN_UP
694	BTG1	B-cell translocation gene 1, anti-proliferative																																		TIEN_INTESTINE_PROBIOTICS_24HR_DN												ENK_UV_RESPONSE_KERATINOCYTE_UP	LOPEZ_MBD_TARGETS
11140	CDC37	cell division cycle 37 homolog (S. cerevisiae)																																				TAKAO_RESPONSE_TO_UVB_RADIATION_UP										ENK_UV_RESPONSE_KERATINOCYTE_UP	LOPEZ_MBD_TARGETS
140679	SLC32A1	solute carrier family 32 (GABA vesicular transporter), member 1																																					WANG_TUMOR_INVASIVENESS_UP
83461	CDCA3	cell division cycle associated 3																																					WANG_TUMOR_INVASIVENESS_UP
4050	LTB	lymphotoxin beta (TNF superfamily, member 3)																																						SPIELMAN_LYMPHOBLAST_EUROPEAN_VS_ASIAN_UP	DANG_BOUND_BY_MYC		OSMAN_BLADDER_CANCER_DN
4637	MYL6	myosin, light chain 6, alkali, smooth muscle and non-muscle																																						SPIELMAN_LYMPHOBLAST_EUROPEAN_VS_ASIAN_UP
4831	NME2	non-metastatic cells 2, protein (NM23B) expressed in																																							DANG_BOUND_BY_MYC	PUJANA_BRCA1_PCC_NETWORK				LI_AMPLIFIED_IN_LUNG_CANCER
5982	RFC2	replication factor C (activator 1) 2, 40kDa																																							DANG_BOUND_BY_MYC	PUJANA_BRCA1_PCC_NETWORK						ENK_UV_RESPONSE_KERATINOCYTE_UP
8505	PARG	poly (ADP-ribose) glycohydrolase																																							DANG_BOUND_BY_MYC	PUJANA_BRCA1_PCC_NETWORK
5860	QDPR	quinoid dihydropteridine reductase																																							DANG_BOUND_BY_MYC
5170	PDPK1	3-phosphoinositide dependent protein kinase-1																																							DANG_BOUND_BY_MYC
84105	PCBD2	pterin-4 alpha-carbinolamine dehydratase/dimerization cofactor of hepatocyte nuclear factor 1 alpha (TCF1) 2																																							DANG_BOUND_BY_MYC
1108	CHD4	chromodomain helicase DNA binding protein 4																																								PUJANA_BRCA1_PCC_NETWORK
3507	IGHM	immunoglobulin heavy constant mu																																								PUJANA_BRCA1_PCC_NETWORK
11130	ZWINT	ZW10 interactor																																								PUJANA_BRCA1_PCC_NETWORK
9283	GPR37L1	G protein-coupled receptor 37 like 1																																								PUJANA_BRCA1_PCC_NETWORK
9333	TGM5	transglutaminase 5																																								PUJANA_BRCA1_PCC_NETWORK
113246	C12orf57	chromosome 12 open reading frame 57																																									OSMAN_BLADDER_CANCER_DN
7077	TIMP2	TIMP metallopeptidase inhibitor 2																																													HILLION_HMGA1B_TARGETS
1397	CRIP2	cysteine-rich protein 2																																													HILLION_HMGA1B_TARGETS
2934	GSN	gelsolin																																														ENK_UV_RESPONSE_KERATINOCYTE_UP
9741	LAPTM4A	lysosomal protein transmembrane 4 alpha																																															LOPEZ_MBD_TARGETS
26232	FBXO2	F-box protein 2																																															LOPEZ_MBD_TARGETS
56654	NPDC1	neural proliferation, differentiation and control, 1																																															LOPEZ_MBD_TARGETS
84833	USMG5	up-regulated during skeletal muscle growth 5 homolog (mouse)																																															LOPEZ_MBD_TARGETS
116841	SNAP47	synaptosomal-associated protein, 47kDa																																															LOPEZ_MBD_TARGETS
6363	CCL19	chemokine (C-C motif) ligand 19																																															LOPEZ_MBD_TARGETS
1302	COL11A2	collagen, type XI, alpha 2																																															LOPEZ_MBD_TARGETS
93621	MRFAP1	Morf4 family associated protein 1																																															LOPEZ_MBD_TARGETS
84337	ELOF1	elongation factor 1 homolog (S. cerevisiae)
10933	MORF4L1	mortality factor 4 like 1
728392	LOC728392	uncharacterized LOC728392
221692	PHACTR1	phosphatase and actin regulator 1
9172	MYOM2	myomesin (M-protein) 2, 165kDa
27344	PCSK1N	proprotein convertase subtilisin/kexin type 1 inhibitor
547	KIF1A	kinesin family member 1A
56675	NRIP3	nuclear receptor interacting protein 3
140767	NRSN1	neurensin 1
3798	KIF5A	kinesin family member 5A
84707	BEX2	brain expressed X-linked 2
8404	SPARCL1	SPARC-like 1 (hevin)
222865	TMEM130	transmembrane protein 130
2944	GSTM1	glutathione S-transferase mu 1
1043	CD52	CD52 molecule
718	C3	complement component 3
50632	CALY	calcyon neuron-specific vesicular protein
27065	D4S234E	DNA segment on chromosome 4 (unique) 234 expressed sequence
4133	MAP2	microtubule-associated protein 2
10814	CPLX2	complexin 2
4878	NPPA	natriuretic peptide A
4336	MOBP	myelin-associated oligodendrocyte basic protein
58512	DLGAP3	discs, large (Drosophila) homolog-associated protein 3
4489	MT1A	metallothionein 1A
1306	COL15A1	collagen, type XV, alpha 1
23406	COTL1	coactosin-like 1 (Dictyostelium)
4067	LYN	v-yes-1 Yamaguchi sarcoma viral related oncogene homolog
10863	ADAM28	ADAM metallopeptidase domain 28
3977	LIFR	leukemia inhibitory factor receptor alpha
2824	GPM6B	glycoprotein M6B
858	CAV2	caveolin 2
51560	RAB6B	RAB6B, member RAS oncogene family
51495	PTPLAD1	protein tyrosine phosphatase-like A domain containing 1
3077	HFE	hemochromatosis
4607	MYBPC3	myosin binding protein C, cardiac
4155	MBP	myelin basic protein
56853	CELF4	CUGBP, Elav-like family member 4
4281	MID1	midline 1 (Opitz/BBB syndrome)
8613	PPAP2B	phosphatidic acid phosphatase type 2B
5803	PTPRZ1	protein tyrosine phosphatase, receptor-type, Z polypeptide 1
60626	RIC8A	resistance to inhibitors of cholinesterase 8 homolog A (C. elegans)
306	ANXA3	annexin A3
3920	LAMP2	lysosomal-associated membrane protein 2
1107	CHD3	chromodomain helicase DNA binding protein 3
1174	AP1S1	adaptor-related protein complex 1, sigma 1 subunit
84298	LLPH	LLP homolog, long-term synaptic facilitation (Aplysia)
404636	FAM45A	family with sequence similarity 45, member A
378938	MALAT1	metastasis associated lung adenocarcinoma transcript 1 (non-protein coding)
26022	TMEM98	transmembrane protein 98
400916	CHCHD10	coiled-coil-helix-coiled-coil-helix domain containing 10
22980	TCF25	transcription factor 25 (basic helix-loop-helix)
7410	VAV2	vav 2 guanine nucleotide exchange factor
140735	DYNLL2	dynein, light chain, LC8-type 2
57194	ATP10A	ATPase, class V, type 10A
403313	PPAPDC2	phosphatidic acid phosphatase type 2 domain containing 2
64866	CDCP1	CUB domain containing protein 1
7976	FZD3	frizzled family receptor 3
26012	NELF	nasal embryonic LHRH factor
22859	LPHN1	latrophilin 1
54880	BCOR	BCL6 corepressor
8557	TCAP	titin-cap (telethonin)
4626	MYH8	myosin, heavy chain 8, skeletal muscle, perinatal
80774	LIMD2	LIM domain containing 2
54984	PINX1	PIN2/TERF1 interacting, telomerase inhibitor 1
4643	MYO1E	myosin IE
4026	LPP	LIM domain containing preferred translocation partner in lipoma
84217	ZMYND12	zinc finger, MYND-type containing 12
376267	RAB15	RAB15, member RAS onocogene family
57818	G6PC2	glucose-6-phosphatase, catalytic, 2
23287	AGTPBP1	ATP/GTP binding protein 1
64924	SLC30A5	solute carrier family 30 (zinc transporter), member 5
79707	NOL9	nucleolar protein 9
3297	HSF1	heat shock transcription factor 1
57663	USP29	ubiquitin specific peptidase 29
388610	TRNP1	TMF1-regulated nuclear protein 1
5802	PTPRS	protein tyrosine phosphatase, receptor type, S
9730	VPRBP	Vpr (HIV-1) binding protein
57158	JPH2	junctophilin 2
83698	CALN1	calneuron 1
4622	MYH4	myosin, heavy chain 4, skeletal muscle
51201	ZDHHC2	zinc finger, DHHC-type containing 2
84695	LOXL3	lysyl oxidase-like 3
644353	ZCCHC18	zinc finger, CCHC domain containing 18
140700	SAMD10	sterile alpha motif domain containing 10
146330	FBXL16	F-box and leucine-rich repeat protein 16
940	CD28	CD28 molecule
1668	DEFA3	defensin, alpha 3, neutrophil-specific
29118	DDX25	DEAD (Asp-Glu-Ala-Asp) box polypeptide 25
54970	TTC12	tetratricopeptide repeat domain 12
55529	TMEM55A	transmembrane protein 55A
145226	RDH12	retinol dehydrogenase 12 (all-trans/9-cis/11-cis)
221002	RASGEF1A	RasGEF domain family, member 1A
64220	STRA6	stimulated by retinoic acid gene 6 homolog (mouse)
9701	PPP6R2	protein phosphatase 6, regulatory subunit 2
157310	PEBP4	phosphatidylethanolamine-binding protein 4
5016	OVGP1	oviductal glycoprotein 1, 120kDa
81551	STMN4	stathmin-like 4
114788	CSMD3	CUB and Sushi multiple domains 3
84675	TRIM55	tripartite motif containing 55
221613	HIST1H2AA	histone cluster 1, H2aa
140731	ANKRD60	ankyrin repeat domain 60
389208	TMPRSS11F	transmembrane protease, serine 11F
54729	NKX1-1	NK1 homeobox 1
[truncated: 53 more columns]
