# Supplementary material for: Tensor decomposition-based unsupervised feature extraction identifies candidate genes that induce post-traumatic stress disorder-mediated heart diseases
Source: BMC Med Genomics. 2017 Dec 21;10(Suppl 4):67. doi: 10.1186/s12920-017-0302-1 (PMC5763504; doi:10.1186/s12920-017-0302-1)
Supplement: Supplementary file 9 — DrugMatrix. A full list of enrichment analyses of DrugMatrix provided by Enrichr. (CSV 4 kb) [file 12920_2017_302_MOESM9_ESM.csv]

Term	Overlap	P-value	Adjusted P-value	Old P-value	Old Adjusted P-value	Z-score	Combined Score	Genes
Prednisolone-184_mg/kg_in_Water-Rat-Heart-5d-dn	53/343	0.000000000000000000000000000110196182878100715711158347336008069295968228052525452260293311884390546665467291997941856607212685048580169677734375	0.0000000000000000000000004339525681739605848393784280135900747180128831128580802747484571643514505989713825329090468585491180419921875	0.000000000000000000000000192244561695837524842957827755026966510377415218181973706164598135839351178422163002323941327631473541259765625	0.000000000000000000000757059083958208150194118122754462544563682165403922520087605894933968642135369009338319301605224609375	-1.8160188227554275	101.87295778462062	COX7B;ACAA2;RPL32;MRFAP1;FHL2;ATP5C1;ATP5G3;CLU;COX6A2;ATP5G1;RPL6;RPS19;FTH1;STMN1;RPS11;RPL39;YWHAH;MYBPC3;RPS8;RPL23;PGAM1;TPM1;NME2;MIF;DYNLL1;ATP5F1;EEF1G;MYL3;SPARCL1;ANAPC5;UQCRC2;MFGE8;NDUFB8;NDUFB7;RPL10;ATP5A1;SEPW1;ATP5O;COX5A;UQCRH;LDHB;LDHA;PGK1;TNNI3;HSPA8;NDUFA5;MDH2;VEGFB;GNB2L1;SOD1;CS;RPS20;CALM2
Ethosuximide-1200_mg/kg_in_Water-Rat-Heart-3d-dn	50/319	0.000000000000000000000000002157804910846425194844086186170481323224705890164258850702382882582781062179300146652849434758536517620086669921875	0.0000000000000000000000056649571592754818454242035448101039092608134030643822069617371035669950440905040522920899093151092529296875	0.00000000000000000000000403083204556703572901736240870809434458911122727396722519821957962660174956681657931767404079437255859375	0.00000000000000000000886472439126666988109684835029112893354933615114550082034021449839400474957074038684368133544921875	-1.8925779733960466	101.30542717768823	COX7B;ACAA2;RPL32;MRFAP1;FHL2;ATP5C1;COX6A2;ATP5G1;RPL6;RPS19;STMN1;RPS11;RPL39;YWHAH;MYBPC3;RPS8;RPL23;PGAM1;TPM1;NME2;DYNLL1;ATP1B1;ATP5F1;NISCH;MYL3;SPARCL1;ANAPC5;UQCRC2;MFGE8;GRN;NDUFB8;NDUFB7;RPL10;ATP5A1;SEPW1;ATP5O;UQCRH;PRDX2;LDHB;LDHA;PGK1;TNNI3;NDUFA5;MDH2;VEGFB;GNB2L1;SOD1;CS;RPS20;CALM2
Caffeine-93_mg/kg_in_Water-Rat-Heart-3d-dn	51/345	0.000000000000000000000000010724886769971406535304736051596150182961928660827458843151210653998352782811931405149152851663529872894287109375	0.000000000000000000000016893841640058960439961571517541424721743963098384281407303886442250462351921669323928654193878173828125	0.00000000000000000000001361292163884721802678637692963851316990916877516551680531164958409817700157873332500457763671875	0.000000000000000000021443074165512139039500116181588994105227136770220296158040440559489070437848567962646484375	-1.8745849354342918	98.29403556899139	COX7B;ACAA2;RPL32;MRFAP1;FHL2;ATP5C1;COX6A2;TUBB5;RPS19;STMN1;RPS11;RPL39;YWHAH;RPS8;RPL23;PGAM1;TPM1;NME2;MIF;DYNLL1;ATP1B1;ATP5F1;EEF1G;MYL3;GRN;NDRG4;NDUFB8;NDUFB7;RPL10;NDUFB11;ATP5A1;COX17;SEPW1;ATP5O;COX5A;UQCRH;PRDX2;LDHB;LDHA;HSF1;PGK1;TNNI3;ATP6V1F;NDUFA5;VEGFB;RPL35A;SOD2;GNB2L1;SOD1;CS;CALM2
Clomipramine-115_mg/kg_in_Water-Rat-Heart-3d-dn	49/320	0.000000000000000000000000021910209234045689307845064808570797395895527309057269439785012873919494390262396876778439036570489406585693359375	0.00000000000000000000002551359310901387045356039257042726200232072602483063016501528227387984859575453810975886881351470947265625	0.000000000000000000000033996173456183669105050981099773937531740141500795424682967137142153291051727137528359889984130859375	0.00000000000000000003458315108469452283736527580161050839915073759247077299187889121157013505580835044384002685546875	-1.888906263559573	98.26625105695095	COX7B;RPL32;MRFAP1;FHL2;ATP5C1;ATP5G3;CLU;COX6A2;ATP5G1;RPL6;RPS19;STMN1;RPS11;RPL39;YWHAH;MYBPC3;RPS8;RPL23;PGAM1;TPM1;NME2;DYNLL1;ATP5F1;NISCH;EEF1G;MYL3;SPARCL1;ANAPC5;UQCRC2;NDUFB8;RPL10;NDUFB11;ATP5A1;ATP5O;UQCRH;PRDX2;LDHB;LDHA;PGK1;TNNI3;APOE;NDFIP1;NDUFA5;MDH2;VEGFB;GNB2L1;SOD1;RPS20;CALM2
Prednisolone-184_mg/kg_in_Water-Rat-Heart-3d-dn	53/340	0.00000000000000000000000000007067388344946180627356080385061813831287970492955951867170403393182584496899113768453304373906576074659824371337890625	0.0000000000000000000000004339525681739605848393784280135900747180128831128580802747484571643514505989713825329090468585491180419921875	0.000000000000000000000000131432820844289050995088729594885923757963368245222144980491763366164080506504063805550686083734035491943359375	0.000000000000000000000757059083958208150194118122754462544563682165403922520087605894933968642135369009338319301605224609375	-1.7495762637087562	98.1457387007382	COX7B;RPL32;MRFAP1;FHL2;ATP5C1;YBX1;CLU;COX6A2;ATP5G1;RPL6;TUBB5;STMN1;RPS11;RPL39;MYBPC3;RPS8;RPL23;PGAM1;TPM1;NME2;DYNLL1;ATP5F1;NISCH;EEF1G;MYL3;SPARCL1;ANAPC5;UQCRC2;MFGE8;GRN;NDUFB8;NDUFB7;RPL10;NDUFB11;ATP5A1;SEPW1;ATP5O;COX5A;UQCRH;PRDX2;LDHB;LDHA;PGK1;TNNI3;ATP6V1F;NDFIP1;MDH2;VEGFB;RPL35A;GNB2L1;SOD1;RPS20;CALM2
Gatifloxacin-770_mg/kg_in_Corn_Oil-Rat-Heart-1d-dn	48/315	0.0000000000000000000000000912370096201558759826259120231745688018573460671991357086441988791139338921265533599580521695315837860107421875	0.000000000000000000000071858268776834766587709699210680162189505610091926460201191932675168771993412519805133342742919921875	0.0000000000000000000001330915064845514343170267138258063871477931661833214756540991717537192329245954169891774654388427734375	0.0000000000000000001048228705072326987030789353389072361852274784768763115326561941031968672177754342555999755859375	-1.8807261162659683	95.89323424077983	COX7B;GRN;NDUFB8;ACAA2;NDUFB7;RPL10;RPL32;ATP5A1;MRFAP1;FHL2;ATP5C1;ATP5O;KLC1;COX5A;COX6A2;ATP5G1;UQCRH;PRDX2;LDHB;LDHA;PGK1;TNNI3;RPS11;RPL39;ATP6V1F;YWHAH;MYBPC3;NDFIP1;MDH1;NDUFA5;MDH2;RPS8;PGAM1;TPM1;NME2;VEGFB;RPL35A;DYNLL1;ATP5F1;GNB2L1;CS;EEF1G;SON;MYL3;SPARCL1;RPS20;UQCRC2;CALM2
Vinorelbine-1.5_mg/kg_in_Saline-Rat-Heart-1d-dn	51/351	0.0000000000000000000000000245196764891762876699845152411823490846894299991240761529950461183012533350478179272613488137722015380859375	0.00000000000000000000002551359310901387045356039257042726200232072602483063016501528227387984859575453810975886881351470947265625	0.000000000000000000000027776614152545499939716894025684136872728048875454363302676930556900369850836796103976666927337646484375	0.00000000000000000003458315108469452283736527580161050839915073759247077299187889121157013505580835044384002685546875	-1.8270250656743023	95.04701596603661	COX7B;ACAA2;RPL32;MRFAP1;ATP5G3;COX6A2;ATP5G1;RPL6;RPS19;FTH1;RPS11;RPL39;YWHAH;MYBPC3;RPS8;RPL23;PGAM1;TPM1;NME2;MIF;DYNLL1;ATP1B1;ATP5F1;MYL3;SPARCL1;ANAPC5;UQCRC2;NDUFB8;NDUFB7;RPL10;NDUFB11;ATP5A1;SEPW1;ATP5O;COX5A;UQCRH;PRDX2;LDHB;LDHA;PGK1;TNNI3;HSPA8;MDH1;NDUFA5;MDH2;VEGFB;GNB2L1;SOD1;CS;RPS20;CALM2
Atropine-94_mg/kg_in_Water-Rat-Heart-5d-dn	51/353	0.00000000000000000000000003217567365347248531730282083163419859017965791419884921903110444325706029911060568338143639266490936279296875	0.0000000000000000000000281572895216388117292230609049865287136972340146399170175827851754501995884538700920529663562774658203125	0.0000000000000000000000351276293394560945629793451066107084500220725263972459098663525707550991938887818832881748676300048828125	0.00000000000000000003458315108469452283736527580161050839915073759247077299187889121157013505580835044384002685546875	-1.8148742525156598	94.23595892169034	COX7B;ACAA2;RPL32;MRFAP1;FHL2;ATP5G3;CLU;COX6A2;ATP5G1;RPL6;RPS19;FTH1;STMN1;RPS11;YWHAH;MYBPC3;RPS8;RPL23;PGAM1;TPM1;NME2;DYNLL1;ATP1B1;ATP5F1;NISCH;EEF1G;MYL3;SPARCL1;ANAPC5;MFGE8;NDRG4;NDUFB8;NDUFB11;ATP5O;COX5A;UQCRH;PRDX2;LDHB;LDHA;PGK1;TNNI3;APOE;HSPA8;NDFIP1;NDUFA5;MDH2;VEGFB;GNB2L1;SOD1;CS;CALM2
Vinorelbine-1.5_mg/kg_in_Saline-Rat-Heart-3d-dn	47/305	0.000000000000000000000000183381145531658188154308366477874959681378006893322928868172205625294325648244608828463242389261722564697265625	0.00000000000000000000013130090020066727383057982551509506989882923136466039019918414058885058892656161333434283733367919921875	0.0000000000000000000002780622649372525080583837568853898273503940059330701388881613121684122091892277239821851253509521484375	0.0000000000000000001990925816950728189035315941125572732076171607818731589152616567872655650717206299304962158203125	-1.8554164572466185	93.48432436403233	COX7B;NDUFB8;ACAA2;NDUFB7;RPL10;RPL32;NDUFB11;ATP5A1;MRFAP1;FHL2;ATP5C1;ATP5G3;ATP5O;COX5A;COX6A2;ATP5G1;RPL6;UQCRH;PRDX2;LDHB;LDHA;RPS19;STMN1;TNNI3;RPS11;RPL39;MYBPC3;HSPA8;MDH1;NDUFA5;MDH2;RPS8;RPL23;TPM1;NME2;VEGFB;MIF;ATP1B1;ATP5F1;GNB2L1;SOD1;CS;MYL3;SPARCL1;RPS20;ANAPC5;CALM2
Oxymetazoline-0.5_mg/kg_in_Water-Rat-Heart-5d-dn	48/325	0.00000000000000000000000037652485397554020298246812316862166981389482432553406248280722723518858241487095028787734918296337127685546875	0.00000000000000000000024712581249261288479731290181150713438675008193130660440087024987132480191576178185641765594482421875	0.00000000000000000000044805924674587028632950433095112239083035961293940326665243868708987662330400780774652957916259765625	0.000000000000000000294076218947539548250743026432382111023131443944752540751996772172560667968355119228363037109375	-1.850584697503833	92.07055758058938	COX7B;NDUFB8;ACAA2;NDUFB7;RPL10;NDUFB11;MRFAP1;FHL2;ATP5C1;ATP5G3;ATP5O;COX5A;CLU;COX6A2;ATP5G1;RPL6;UQCRH;PRDX2;LDHB;LDHA;FTH1;STMN1;PGK1;TNNI3;RPS11;YWHAH;MYBPC3;MDH1;NDUFA5;MDH2;RPS8;RPL23;PGAM1;TPM1;NME2;VEGFB;ATP1B1;ATP5F1;SOD2;GNB2L1;SOD1;CS;MYL3;SPARCL1;RPS20;ANAPC5;UQCRC2;CALM2
Gatifloxacin-770_mg/kg_in_Corn_Oil-Rat-Heart-5d-dn	47/331	0.0000000000000000000000068452610567307440210072849955337735762783322501386369728925448789602636878726116265170276165008544921875	0.000000000000000000003369579755175708863359639059808110224757583443883118929046242839842051353116403333842754364013671875	0.000000000000000000006192210140999449061388156547429685701757536965972805463099583322961194653544225730001926422119140625	0.000000000000000003048115441906978818335834192971032907814942937278247792054486353663378395140171051025390625	-1.929788218462038	90.96924963618909	COX7B;GRN;NDUFB8;ACAA2;NDUFB7;RPL10;RPL32;ATP5A1;MRFAP1;FHL2;ATP5C1;ATP5G3;ATP5O;KLC1;COX5A;COX6A2;ATP5G1;RPL6;UQCRH;PRDX2;LDHB;LDHA;PGK1;TNNI3;RPS11;YWHAH;MYBPC3;HSPA8;MDH1;NDUFA5;MDH2;RPS8;PGAM1;TPM1;NME2;VEGFB;ATP1B1;ATP5F1;GNB2L1;SOD1;CS;EEF1G;MYL3;SPARCL1;ANAPC5;UQCRC2;CALM2
Ergocalciferol-15_mg/kg_in_CMC-Rat-Heart-3d-dn	48/343	0.0000000000000000000000042328024076223617905025072449873519337270336741365537104503209372453886860654392876313067972660064697265625	0.0000000000000000000023812536973166944738966687147680123592034866497635400462589728987072845711736590601503849029541015625	0.000000000000000000003608334600404992145379924645174267400216138303453211331789547700044096245619584806263446807861328125	0.00000000000000000189461622085264811714391525638499483901738961537353743425082797102732001803815364837646484375	-1.9155725801858212	90.96414351469825	COX7B;NDUFB8;ACAA2;RPL10;RPL32;NDUFB11;MRFAP1;FHL2;ATP5C1;ATP5O;COX5A;CLU;COX6A2;RPL6;PRDX2;LDHB;LDHA;TUBB5;RPS19;PGK1;TNNI3;RPS11;RPL39;YWHAH;MYBPC3;HSPA8;MDH1;NDUFA5;MDH2;RPS8;RPL23;PGAM1;TPM1;NME2;VEGFB;MIF;DYNLL1;ATP1B1;ATP5F1;GNB2L1;SOD1;CS;MYL3;SPARCL1;RPS20;ANAPC5;UQCRC2;CALM2
Cholecalciferol-8_mg/kg_in_CMC-Rat-Heart-3d-dn	46/317	0.00000000000000000000000833073847909804854696535427430747118768994028428718690598261584732975304490310008986853063106536865234375	0.00000000000000000000385958213302213118150208409266585389655509212458408106901329437388170617850846610963344573974609375	0.00000000000000000000829207164453050159160425628558285237252286779970291387344312472595930785246309824287891387939453125	0.000000000000000003628242015129013243201173044834807469350016208525615268865038842704962007701396942138671875	-1.9209837218706018	90.29339641469178	COX7B;NDUFB8;RAB3A;ACAA2;NDUFB7;RPL10;RPL32;NDUFB11;MRFAP1;FHL2;ATP5C1;COX5A;COX6A2;ATP5G1;RPL6;UQCRH;LDHB;LDHA;RPS19;FTH1;PGK1;TNNI3;RPS11;RPL39;YWHAH;MYBPC3;HSPA8;NDFIP1;MDH1;NDUFA5;MDH2;RPS8;RPL23;PGAM1;TPM1;NME2;VEGFB;MIF;DYNLL1;ATP1B1;GNB2L1;NISCH;CS;RPS20;UQCRC2;CALM2
Oxcarbazepine-1600_mg/kg_in_CMC-Rat-Brain-3d-dn	53/369	0.0000000000000000000000000042748356282427527375129383635279834543668719488124477416894797895640365804903471058651120983995497226715087890625	0.000000000000000000000008417151352009980638083556369395199598835356238451028698939500988750184173881052629440091550350189208984375	0.000000000000000000000004502145450110040632805039677582111048871301793300713097294784106362774966925144326523877680301666259765625	0.00000000000000000000886472439126666988109684835029112893354933615114550082034021449839400474957074038684368133544921875	-1.6794957339279963	89.234582361192	COX7B;RPL32;ATP5C1;YBX1;ATP5G3;CLU;ATP5G1;RPL6;UCHL1;RPS19;PSMD3;STMN1;SCD2;PTGDS;RPS11;GLUL;RPL39;YWHAH;RPS8;NME2;MIF;DYNLL1;SPARCL1;UQCRC2;SLC25A4;NDRG4;NDUFB8;NDUFB7;RPL10;NDUFB11;DDX25;ATP5A1;LCAT;ATP5O;UQCRH;PRDX2;LDHA;PCSK1N;MOBP;NELF;MBP;APOE;GPM6B;ATP6V1F;HSPA8;NDFIP1;NDUFA5;MDH2;S100B;ZWINT;SOD1;SON;RPS20
Clomipramine-115_mg/kg_in_Water-Rat-Heart-5d-dn	46/327	0.000000000000000000000031600375217416876084627905306424832370969304830913543561285937964766556973472688696347177028656005859375	0.00000000000000000001185164548630358732233258059969036190106196315046380431400784016826577271785936318337917327880859375	0.0000000000000000000261339015574055539258235806584968355233647888577072244671410661265298358557629399001598358154296875	0.0000000000000000098014575555298155295560863370872413359910087804504653929971169645796180702745914459228515625	-1.926378860521137	88.38576858357112	COX7B;NDRG4;NDUFB8;ACAA2;NDUFB7;RPL32;HFE;ATP5A1;MRFAP1;FHL2;ATP5C1;COX5A;ATP5G1;RPL6;UQCRH;LDHB;LDHA;RPS19;STMN1;PGK1;TNNI3;RPS11;YWHAH;MYBPC3;HSPA8;NDFIP1;MDH1;NDUFA5;MDH2;RPL23;PGAM1;TPM1;NME2;VEGFB;ATP5F1;SOD2;GNB2L1;NISCH;CS;MYL3;SPARCL1;RPS20;ANAPC5;UQCRC2;MFGE8;CALM2
Carbachol-15_mg/kg_in_Water-Rat-Brain-3d-up	46/318	0.000000000000000000000009541206852385504224976127255213246352472261373099594358267435474825479690963447865215130150318145751953125	0.0000000000000000000041748080649660127595201216327576155497081198481203919412908798225458895103656686842441558837890625	0.00000000000000000000931721951300020619330776210560375479428058787021897925689599417875541575995157472789287567138671875	0.00000000000000000386223267812576968339528765368133077897651795454855676303917988434477592818439006805419921875	-1.8314425092684674	85.94084004231794	NDUFB8;RPL32;NDUFB11;ATP5A1;STMN3;ATP5C1;ATP1A3;ATP5G3;ATP5O;COX5A;CLU;ATP5G1;UQCRH;PRDX2;LDHB;UCHL1;PCSK1N;MOBP;NELF;FTH1;STMN1;PGK1;MBP;PTGDS;RPS11;ATP6V1F;SLC12A5;MDH1;NDUFA5;RPS8;RPL23;FBXO2;PGAM1;NME2;RPL35A;MIF;DYNLL1;ATP1B1;ATP5F1;ZWINT;SOD1;NISCH;SON;SPARCL1;ALDOC;CALM2
Atropine-94_mg/kg_in_Water-Rat-Heart-3d-dn	48/350	0.00000000000000000000001039555879451459749441308333029956877980825909350326610265920841864872858906210240093059837818145751953125	0.000000000000000000004309232687662997846669170908898050296655568541707308327756882626591306006957893259823322296142578125	0.0000000000000000000078641347942883491355506391277552792814249044377774062086934592219478190600057132542133331298828125	0.000000000000000003628242015129013243201173044834807469350016208525615268865038842704962007701396942138671875	-1.815139185232779	85.1182785644782	COX7B;GRN;NDRG4;NDUFB8;ACAA2;RPL10;NDUFB11;ATP5A1;MRFAP1;FHL2;ATP5C1;SEPW1;ATP5G3;ATP5O;COX5A;CLU;COX6A2;ATP5G1;RPL6;UQCRH;PRDX2;LDHB;LDHA;STMN1;PGK1;TNNI3;RPS11;YWHAH;MYBPC3;NDUFA5;MDH2;RPS8;RPL23;PGAM1;TPM1;NME2;VEGFB;ATP1B1;ATP5F1;GNB2L1;CS;MYL3;SPARCL1;RPS20;ANAPC5;UQCRC2;MFGE8;CALM2
Pramoxine-526_mg/kg_in_Corn_Oil-Rat-Heart-1d-dn	47/339	0.00000000000000000000001942537504045574303442717821224279939395903799491892958117055857127086770930191050865687429904937744140625	0.0000000000000000000076497126909314719072962294150756726873532544226828451517340157206348294494091533124446868896484375	0.0000000000000000000152544438446540910342557354504344201775050319672965572735667816317572942352853715419769287109375	0.00000000000000000600719998602478122743842847620039107357944127782716121910500106650943052954971790313720703125	-1.8020245472003573	83.46909020715864	COX7B;GRN;ACAA2;NDUFB7;RPL10;RPL32;ATP5A1;FHL2;ATP5C1;SEPW1;ATP5O;KLC1;COX5A;CLU;COX6A2;ATP5G1;UQCRH;PRDX2;LDHB;LDHA;STMN1;PGK1;TNNI3;RPS11;YWHAH;MYBPC3;MDH1;NDUFA5;MDH2;RPS8;PGAM1;TPM1;NME2;VEGFB;MIF;ATP5F1;SOD2;GNB2L1;NISCH;CS;EEF1G;SON;MYL3;SPARCL1;RPS20;UQCRC2;CALM2
Clomipramine-115_mg/kg_in_Water-Rat-Heart-1d-dn	46/340	0.00000000000000000000016601491750784045317920037435002080084008141724107057339167151967240787513446775847114622592926025390625	0.00000000000000000005230133961167005391326229045697857644518738150802230507142864812664129203767515718936920166015625	0.0000000000000000001098485852655732952788315735341323879033820058931649409593445110289167132577858865261077880859375	0.00000000000000003460669830206620856034182777479508140178077421644266264966205426389933563768863677978515625	-1.873086523173166	83.15991867757536	COX7B;NDUFB8;ACAA2;NDUFB7;RPL10;RPL32;HFE;ATP5A1;MRFAP1;FHL2;ATP5C1;ATP5O;CLU;COX6A2;ATP5G1;RPL6;UQCRH;PRDX2;LDHB;LDHA;RPS19;FTH1;STMN1;PGK1;TNNI3;RPL39;YWHAH;MYBPC3;NDFIP1;MDH1;NDUFA5;MDH2;RPL23;PGAM1;TPM1;NME2;VEGFB;ATP1B1;ATP5F1;GNB2L1;NISCH;CS;MYL3;ANAPC5;UQCRC2;CALM2
Phenelzine-27_mg/kg_in_Water-Rat-Brain-5d-dn	47/292	0.000000000000000000000000025915279948211143394281052255618475832866823976373282038116295584637659155102795693892403505742549896240234375	0.00000000000000000000002551359310901387045356039257042726200232072602483063016501528227387984859575453810975886881351470947265625	0.0000000000000000000000528482154245474585954179298693382089376064696339153453030250341855567075555200062808580696582794189453125	0.000000000000000000046248060520415087410576463400883555839797945936184663646116577151445881099789403378963470458984375	-1.585858920337316	82.50087037834476	COX7B;RAB3A;RTN1;STAU2;ATP5A1;COX17;CAMK2A;STMN3;ATP5C1;ATP1A3;SEPW1;YBX1;CPLX2;CLU;ATP5G1;RPL6;CX3CL1;UQCRH;PPP3CA;UCHL1;LDHA;PCSK1N;TUBB5;NELF;FTH1;SCD2;MBP;APOE;PTGDS;RAB6B;SULT4A1;CHGB;YWHAH;HSPA8;NDFIP1;MDH2;RPS8;PGAM1;DYNLL1;ATP1B1;ZWINT;SOD1;SYT11;SPARCL1;MAPT;CALM2;SLC25A4
Gatifloxacin-770_mg/kg_in_Corn_Oil-Rat-Heart-3d-dn	44/297	0.000000000000000000000035145866656361897884539284135894581550129445030339622175924213683118058071386258234269917011260986328125	0.00000000000000000001258222026297755909001675847396400780432538015418788139338120146693000833693076856434345245361328125	0.0000000000000000000361376745565366080261816706658335604835169966987207072761645321179457823745906352996826171875	0.00000000000000001253392293273636083803831858588537856022568250827058100593802691946621052920818328857421875	-1.7962723658798996	82.30879634728127	COX7B;NDRG4;NDUFB8;NDUFB7;RPL10;RPL32;ATP5A1;MRFAP1;FHL2;ATP5G3;ATP5O;COX5A;COX6A2;ATP5G1;RPL6;UQCRH;PRDX2;LDHB;LDHA;RPS19;PGK1;TNNI3;RPS11;RPL39;YWHAH;MYBPC3;HSPA8;MDH1;NDUFA5;MDH2;RPS8;RPL23;PGAM1;NME2;DYNLL1;ATP1B1;ATP5F1;SOD2;GNB2L1;CS;MYL3;SPARCL1;UQCRC2;CALM2
Theophylline-225_mg/kg_in_Water-Rat-Brain-3d-dn	45/314	0.0000000000000000000000443917563991675021776187290596296398950820921744291296686163905867161805218756853719241917133331298828125	0.000000000000000000015201281452167098617055390860547366802350024967130498183658093847014924904215149581432342529296875	0.000000000000000000039321970538333286586103194686297275625196492517995003053259128744656436538207344710826873779296875	0.0000000000000000129041599983297061922177234968287272794098747134860540042300414143028319813311100006103515625	-1.7936020767836267	81.84727716397327	ARF3;COX7B;NDRG4;RAB3A;RPL10;RPL32;ATP5A1;COX17;CAMK2A;STMN3;ATP5C1;SEPW1;CPLX2;KLC1;ATP5G1;RPL6;CX3CL1;PPP3CA;LDHB;LDHA;UCHL1;PCSK1N;MOBP;NELF;FTH1;STMN1;SCD2;PGK1;MBP;APOE;RPS11;RPL39;SULT4A1;GPM6B;YWHAH;NDFIP1;MDH2;PDPK1;DYNLL1;S100B;SYT11;RPS20;ALDOC;CALM2;SLC25A4
Tamoxifen-64_mg/kg_in_Corn_Oil-Rat-Heart-5d-dn	44/332	0.0000000000000000000033237913434272763088499816499620229083733042819675744026608303627323692808204214088618755340576171875	0.000000000000000000654454515520830732032640495238834092473396446382172784994590841733952402137219905853271484375	0.00000000000000000181989298131828404650554116761835447729703769425050295660550858656279160641133785247802734375	0.00000000000000035833692802157011157764595196991018732046347414037235079575793861295096576213836669921875	-1.9538179274431466	81.8073039598615	COX7B;NDUFB8;RAB3A;ACAA2;NDUFB7;RPL10;RPL32;NDUFB11;COX17;FHL2;ATP5C1;YBX1;ATP5G3;ATP5O;COX5A;COX6A2;ATP5G1;UQCRH;LDHA;TUBB5;RPS19;STMN1;PGK1;TNNI3;RPS11;RPL39;YWHAH;HSPA8;NDUFA5;RPL23;PGAM1;TPM1;NME2;DYNLL1;ATP5F1;SOD2;EEF1G;PPAP2B;MYL3;RPS20;UQCRC2;EIF4E2;CALM2;SLC25A4
Oxymetazoline-0.5_mg/kg_in_Water-Rat-Heart-3d-dn	46/330	0.00000000000000000000004667622600811617766821417924986623182357449940675835262139940946835015012084113550372421741485595703125	0.0000000000000000000153175815016634577763663631545054686418875520460347602696125901555745940640917979180812835693359375	0.000000000000000000036602365090520097460504194975589937497882734988458798184272902087599277365370653569698333740234375	0.00000000000000001253392293273636083803831858588537856022568250827058100593802691946621052920818328857421875	-1.7900054667674385	81.66951076577378	COX7B;NDUFB8;ACAA2;RPL10;RPL32;NDUFB11;ATP5A1;MRFAP1;FHL2;ATP5C1;SEPW1;ATP5G3;ATP5O;CLU;COX6A2;ATP5G1;UQCRH;PRDX2;LDHB;LDHA;STMN1;PGK1;TNNI3;RPS11;YWHAH;MYBPC3;NDUFA5;MDH2;RPS8;PGAM1;TPM1;NME2;VEGFB;MIF;ATP1B1;ATP5F1;GNB2L1;SOD1;NISCH;CS;MYL3;SPARCL1;ANAPC5;UQCRC2;MFGE8;CALM2
Doxazosin-5_mg/kg_in_Water-Rat-Heart-1d-dn	46/341	0.00000000000000000000018798939822018365904890767056724584816441013188608537805434511337721037449455252499319612979888916015625	0.0000000000000000000569463269377756282382318171666600071214337657922381998910899003618624192313291132450103759765625	0.0000000000000000001223673994030003000972193792114293177214642933814804474923487731530258315615355968475341796875	0.00000000000000003706790914223193863059287121840836119849942913357689067144207228921004571020603179931640625	-1.831360509267644	81.15157243173954	NDUFB8;ACAA2;RTN1;NDUFB7;RPL10;RPL32;NDUFB11;ATP5A1;COX17;MRFAP1;SEPW1;ATP5O;COX5A;COX6A2;ATP5G1;RPL6;CX3CL1;UQCRH;PRDX2;PPP3CA;LDHB;LDHA;RPS19;FTH1;STMN1;RPS11;RPL39;MDH1;NDUFA5;MDH2;RPS8;RPL23;PGAM1;NME2;VEGFB;DYNLL1;ATP1B1;ATP5F1;GNB2L1;SOD1;EEF1G;SPARCL1;RPS20;ANAPC5;CALM2;SLC25A4
Hydralazine-280_mg/kg_in_Water-Rat-Heart-3d-dn	44/313	0.00000000000000000000030432124097193531309829475868671253847822332611570972371595189542858861386775970458984375	0.00000000000000000008877163310722083919888345170514862409825816552596603457338242382235193872475065290927886962890625	0.000000000000000000230187207919616124820245288151253258166324005247276550389923244210876873694360256195068359375	0.0000000000000000647483731991034502424275595367219311979242727024021208936943594380863942205905914306640625	-1.8323029715961863	80.37986949982675	COX7B;NDRG4;ACAA2;NDUFB7;RPL10;RPL32;STAU2;ATP5A1;COX17;FHL2;SEPW1;YBX1;ATP5O;COX5A;CLU;ATP5G1;RPL6;UQCRH;PRDX2;LDHB;LDHA;TUBB5;RPS19;FTH1;PGK1;TNNI3;RPS11;RPL39;HSPA8;PGAM1;TPM1;VEGFB;DYNLL1;ATP5F1;GNB2L1;SOD1;CS;EEF1G;PPAP2B;MYL3;UQCRC2;EIF4E2;CALM2;SLC25A4
Ketamine-30_mg/kg_in_Saline-Rat-Heart-3d-dn	45/334	0.00000000000000000000058250838142582806143754320795022216328917951684810727335374173907478478895427542738616466522216796875	0.0000000000000000001529278670703273908455235361765196390522189578379470332493428319509121138253249228000640869140625	0.00000000000000000036320092709563749089504822626671904515277772668328869036524775282259724917821586132049560546875	0.0000000000000000986403621312152012253018987820704573027781741369722501300287831327295862138271331787109375	-1.8505621910682126	80.17434965554109	COX7B;NDRG4;ACAA2;NDUFB7;RPL10;RPL32;NDUFB11;ATP5A1;COX17;FHL2;ATP5C1;SEPW1;YBX1;ATP5G3;ATP5O;COX5A;COX6A2;ATP5G1;RPL6;UQCRH;PRDX2;LDHB;RPS19;FTH1;STMN1;PGK1;TNNI3;RPS11;GLUL;RPL39;NDFIP1;RPS8;TPM1;NME2;VEGFB;MIF;ATP5F1;SOD2;GNB2L1;SOD1;EEF1G;MYL3;SPARCL1;ANAPC5;UQCRC2
Streptomycin-120_mg/kg_in_Saline-Rat-Kidney-1d-dn	43/311	0.0000000000000000000017972773099907698764487642531366958219483466856485238960505768091024947352707386016845703125	0.00000000000000000038257719171587302719368950670043064456440066022232214526521687503191060386598110198974609375	0.0000000000000000011784061794044994523738397841919452608731303334127916808415914573515692609362304210662841796875	0.00000000000000025780908524971772527307160910368761682582029715581073414654156295000575482845306396484375	-1.8796733485095993	79.71197781552705	COX7B;NDUFB8;ACAA2;NDUFB7;RPL10;RPL32;ATP5A1;MRFAP1;ATP5G3;ATP5O;COX5A;ATP5G1;UQCRH;PRDX2;LDHB;LDHA;STMN1;COTL1;PGK1;APOE;PTGDS;RPS11;RPL39;ATP6V1F;HSPA8;MDH1;NDUFA5;MDH2;RPS8;RPL23;PGAM1;NME2;TALDO1;RPL35A;ATP1B1;ATP5F1;GNB2L1;SOD1;NISCH;ERP29;RPS20;UQCRC2;CALM2
Tolazamide-1500_mg/kg_in_CMC-Rat-Heart-1d-dn	44/318	0.000000000000000000000580873351811979713093493586068005521935250970175811876890681513530001467415786464698612689971923828125	0.0000000000000000001529278670703273908455235361765196390522189578379470332493428319509121138253249228000640869140625	0.000000000000000000401915025219996481601556121589356873036499787266821195029498081652263863361440598964691162109375	0.00000000000000010551609128775641185128130316658038874889037812311587405389445848413743078708648681640625	-1.8265078479433192	79.13221158218278	COX7B;GRN;NDUFB8;ACAA2;RPL10;NDUFB11;MRFAP1;FHL2;ATP5G3;ATP5O;COX5A;CLU;COX6A2;RPL6;PRDX2;LDHB;LDHA;TUBB5;RPS19;PGK1;TNNI3;RPS11;RPL39;YWHAH;MYBPC3;HSPA8;MDH1;NDUFA5;MDH2;RPL23;PGAM1;TPM1;VEGFB;NME2;MIF;ATP1B1;ATP5F1;GNB2L1;NISCH;CS;SPARCL1;ANAPC5;UQCRC2;CALM2
Iproniazid-46_mg/kg_in_Water-Rat-Brain-5d-dn	46/307	0.00000000000000000000000208186300200774115573694610625727718937675991533489326689289759309865746050860479954280890524387359619140625	0.000000000000000000001261288692600997682766519170653482452641966527520891975405227525275364541812450625002384185791015625	0.0000000000000000000025272933019915660682299615974989044329264881813315526761540112665738178066021646372973918914794921875	0.0000000000000000014217830033203980125839686230638100395967111524723395891978139360389832290820777416229248046875	-1.636156668470077	78.73538150375049	COX7B;RAB3A;RTN1;RPL32;FHL2;STMN3;ATP1A3;CHD3;YBX1;CPLX2;KLC1;CLU;ATP5G1;RPL6;CX3CL1;UQCRH;PPP3CA;LDHA;UCHL1;NELF;FTH1;PSMD3;SCD2;MBP;APOE;GLUL;RAB6B;SULT4A1;CHGB;YWHAH;HSPA8;NDFIP1;NDUFA5;MDH2;RPS8;PGAM1;DYNLL1;ATP1B1;ZWINT;SOD1;SYT11;PPAP2B;SPARCL1;ALDOC;CALM2;SLC25A4
Dexfenfluramine-29_mg/kg_in_Water-Rat-Heart-5d-dn	45/339	0.00000000000000000000107581928471623531902080261024092022216559019802105386795433757118889417370155570097267627716064453125	0.00000000000000000024209007675500196494319093973785930300237301409402128349324101463935221545398235321044921875	0.000000000000000000618764657390635188075620142740174560748094406603041044145907534357320400886237621307373046875	0.0000000000000001522934513002700876391902006288422131465021269747239784919656813144683837890625	-1.832037024923971	78.53022507937364	COX7B;NDRG4;NDUFB8;NDUFB7;RPL10;RPL32;NDUFB11;ATP5A1;ATP5C1;SEPW1;ATP5O;COX5A;RPL6;UQCRH;LDHA;TUBB5;RPS19;STMN1;PGK1;RPS11;RPL39;GLUL;MYBPC3;NDUFA5;MDH2;RPS8;RPL23;PGAM1;TPM1;NME2;VEGFB;RPL35A;DYNLL1;ATP1B1;ATP5F1;GNB2L1;SOD1;CS;EEF1G;MYL3;SPARCL1;RPS20;ANAPC5;MFGE8;SLC25A4
Iproniazid-46_mg/kg_in_Water-Rat-Brain-3d-dn	44/321	0.00000000000000000000085092663504039194380657887187756819307467836116652937681020633930994989668761263601481914520263671875	0.0000000000000000002161902637928428029998995598528363453598971930928965431116528517208053017384372651576995849609375	0.0000000000000000005589255847133342303601290784687386160114622281073408320561934914394441875629127025604248046875	0.000000000000000142003158232329691585357788484812433048161577141092759557494673572364263236522674560546875	-1.8156155138717702	78.03175610288257	ARF3;COX7B;NDUFB8;RAB3A;RTN1;RPL32;COX17;MRFAP1;FHL2;STMN3;SEPW1;CPLX2;KLC1;ATP5O;CLU;ATP5G1;RPL6;CX3CL1;PPP3CA;LDHB;RPS19;MOBP;NELF;PSMD3;STMN1;SCD2;APOE;RPS11;RPL39;GPM6B;HSPA8;NDFIP1;RPS8;TALDO1;MIF;PPAPDC2;ATP1B1;S100B;SOD1;SYT11;PPAP2B;RPS20;MFGE8;SLC25A4
Acrolein-20_mg/kg_in_Water-Rat-Heart-3d-dn	43/321	0.000000000000000000006294827928576403961204705323009318679530677456327748741315118718997467794906697236001491546630859375	0.000000000000000001101734772565950196740266411418438987261538752478423446035105115470287273637950420379638671875	0.00000000000000000348128356261484873828924340380627283635130744167559234403253043410586542449891567230224609375	0.00000000000000060930198531454556370730879649343305873404846688401459431361217866651713848114013671875	-1.8830759455095694	77.8645231172404	COX7B;NDUFB8;NDUFB7;RPL10;RPL32;ATP5A1;COX17;FHL2;SEPW1;YBX1;ATP5O;ATP5G1;RPL6;UQCRH;PRDX2;LDHB;LDHA;STMN1;PGK1;TNNI3;RPS11;RPL39;YWHAH;MDH1;MDH2;RPS8;RPL23;PGAM1;TPM1;NME2;VEGFB;DYNLL1;ATP1B1;ATP5F1;SOD2;GNB2L1;SOD1;EEF1G;PPAP2B;MYL3;SPARCL1;CALM2;SLC25A4
Chlorambucil-4.5_mg/kg_in_Corn_Oil-Rat-Heart-5d-dn	43/312	0.00000000000000000000204189434182792600625808280719809293756989567525338870736077712120248861538129858672618865966796875	0.00000000000000000041235794451889090707056248960884566657176346417290092871699158649789751507341861724853515625	0.0000000000000000013154997850384184196495193882257478233686431725476509609074060591638044570572674274444580078125	0.00000000000000027265463965691009989330193107807154813245623168997677776559385165455751121044158935546875	-1.820058065767215	77.04741729667492	COX7B;GRN;NDUFB8;ACAA2;NDUFB7;RPL32;HFE;MRFAP1;FHL2;ATP5C1;ATP5O;KLC1;COX5A;COX6A2;ATP5G1;RPL6;UQCRH;PRDX2;LDHB;LDHA;FTH1;PGK1;TNNI3;RPS11;YWHAH;MYBPC3;MDH1;NDUFA5;MDH2;RPL23;PGAM1;TPM1;NME2;VEGFB;ATP5F1;GNB2L1;NISCH;CS;MYL3;SPARCL1;ANAPC5;UQCRC2;CALM2
Stavudine-1400_mg/kg_in_Water-Rat-Liver-3d-up	43/319	0.000000000000000000004918436956699114483223151094379892216514122904616433470275684014527683984852046705782413482666015625	0.0000000000000000008804002152491414119990909015837521610569499309469575741571301108479019603691995143890380859375	0.00000000000000000281169353891619126150258619044645992924999754417210960644180062217856175266206264495849609375	0.0000000000000005032931434659982073051997511588257021072760101498833051891779177822172641754150390625	-1.8359807606948444	76.328899565485	COX7B;ACAA2;RPL10;RPL32;ATP5A1;ATP5C1;SEPW1;YBX1;ATP5G3;ATP5O;COX5A;CLU;ATP5G1;UQCRH;C3;PRDX2;LDHA;RPS19;FTH1;STMN1;RPS11;RPL39;HSPA8;GSTM1;NDUFA5;MDH2;RPS8;RPL23;PGAM1;NME2;TALDO1;RPL35A;MIF;ATP1B1;ATP5F1;GNB2L1;EEF1G;SON;PPAP2B;RPS20;UQCRC2;MFGE8;CALM2
Doxorubicin-3_mg/kg_in_Saline-Rat-Heart-1d-dn	43/342	0.00000000000000000007511280048849422151865230069187331008233142203911060605543703605491145935957320034503936767578125	0.0000000000000000096981707647111555671429876038218232854103574214405837639052521126359351910650730133056640625	0.00000000000000003008520644499132225524515398475064486477801057738752643633262096045655198395252227783203125	0.0000000000000039491847660125281559864073022669625368454731674516811068542665452696382999420166015625	-1.9364712937233575	75.86047747392318	COX7B;NDUFB8;ACAA2;NDUFB7;RPL10;RPL32;ATP5A1;COX17;ATP5C1;SEPW1;YBX1;ATP5O;COX5A;CLU;COX6A2;ATP5G1;UQCRH;LDHB;STMN1;TNNI3;RPS11;RPL39;GLUL;ATP6V1F;MDH1;NDUFA5;MDH2;RPS8;RPL23;PGAM1;TPM1;NME2;RPL35A;MIF;ATP1B1;GNB2L1;EEF1G;MYL3;SPARCL1;RPS20;MFGE8;CALM2;SLC25A4
Chlorzoxazone-763_mg/kg_in_CMC-Rat-Liver-1d-up	42/311	0.00000000000000000001340273451864274265153552179751225252913837001297120966295146893276779564985190518200397491455078125	0.00000000000000000211119874137660497064611048983708846288417900207107051613331094586101244203746318817138671875	0.0000000000000000073369487476928117311087798845713648774099123757550140745298250521955196745693683624267578125	0.00000000000000113305506542801148877660535673614671800386020407425125000600019120611250400543212890625	-1.863430230869807	75.84026083286672	COX7B;ACAA2;NDUFB7;RPL32;ATP5C1;SEPW1;ATP5G3;ATP5O;COX5A;COX6A2;ATP5G1;RPL6;UQCRH;PRDX2;LDHB;LDHA;TUBB5;RPS19;FTH1;STMN1;PGK1;TNNI3;APOE;RPS11;RPL39;HSPA8;GSTM1;MDH2;RPS8;RPL23;PGAM1;NME2;RPL13A;RPL35A;MIF;ATP5F1;SOD2;GNB2L1;SOD1;EEF1G;MYL3;RPS20
Idarubicin-0.625_mg/kg_in_Saline-Rat-Heart-1d-dn	42/310	0.00000000000000000001183543804656845706479330541582072310354265846105173174231985078197482152972952462732791900634765625	0.000000000000000001902365511321901457619144159184095498764509490471279022638650957333084079436957836151123046875	0.0000000000000000065895434332518917223463546854562658148070590282958762518017437059825169853866100311279296875	0.000000000000001037984881605838061141195565542505113387525641534259168707876597181893885135650634765625	-1.8548466662835537	75.68411270452651	COX7B;NDRG4;NDUFB7;RPL32;NDUFB11;ATP5A1;ATP5C1;YBX1;KLC1;CLU;ATP5G1;UQCRH;TUBB5;RPS19;PGK1;TNNI3;GLUL;YWHAH;HSPA8;MDH1;NDUFA5;MDH2;RPS8;RPL23;TPM1;NME2;VEGFB;TALDO1;RPL35A;MIF;ATP1B1;SOD2;NISCH;CS;EEF1G;SON;PPAP2B;MYL3;SPARCL1;RPS20;UQCRC2;CALM2
Digitoxin-1_mg/kg_in_Corn_Oil-Rat-Heart-0.25d-dn	42/310	0.00000000000000000001183543804656845706479330541582072310354265846105173174231985078197482152972952462732791900634765625	0.000000000000000001902365511321901457619144159184095498764509490471279022638650957333084079436957836151123046875	0.0000000000000000065895434332518917223463546854562658148070590282958762518017437059825169853866100311279296875	0.000000000000001037984881605838061141195565542505113387525641534259168707876597181893885135650634765625	-1.8525438461171317	75.59014973487417	COX7B;NDUFB7;RPL32;NDUFB11;ATP5A1;ATP5C1;SEPW1;ATP5G3;ATP5G1;RPL6;UQCRH;RPS19;FTH1;PGK1;APOE;RPS11;GLUL;RPL39;YWHAH;MYBPC3;NDFIP1;MDH1;NDUFA5;MDH2;RPS8;RPL23;PGAM1;TPM1;NME2;RPL35A;MIF;SOD2;GNB2L1;SOD1;CS;SON;MYL3;SPARCL1;RPS20;ANAPC5;UQCRC2;CALM2
Ramipril-1500_mg/kg_in_CMC-Rat-Kidney-3d-dn	52/409	0.0000000000000000000000046721988162146173369439677026197966550581113570849979273314799064868718669885083727422170341014862060546875	0.000000000000000000002453215858433754950410901378600423293032913430909434438810523548823994133272208273410797119140625	0.0000000000000000000023667456110818628242451554631453010471140624394993193596267201661564882897437200881540775299072265625	0.0000000000000000014217830033203980125839686230638100395967111524723395891978139360389832290820777416229248046875	-1.5899051578677175	75.4519497256726	COX7B;RPL32;ATP5C1;YBX1;ATP5G3;ATP5G1;RPL6;PPP3CA;TUBB5;RPS19;FTH1;STMN1;LAMP2;PTGDS;RPS11;RPL39;GLUL;YWHAH;RPS8;RPL23;PGAM1;NME2;TALDO1;DYNLL1;ATP5F1;ANAPC5;UQCRC2;SLC25A4;NDUFB8;NDUFB7;RPL10;NDUFB11;ATP5A1;COX17;ATP5O;COX5A;UQCRH;PRDX2;LDHB;LDHA;PGK1;APOE;ATP6V1F;NDFIP1;NDUFA5;MDH2;SOD2;GNB2L1;SOD1;CS;RPS20;CALM2
Hydrocortisone-56_mg/kg_in_Corn_Oil-Rat-Heart-5d-dn	42/310	0.00000000000000000001183543804656845706479330541582072310354265846105173174231985078197482152972952462732791900634765625	0.000000000000000001902365511321901457619144159184095498764509490471279022638650957333084079436957836151123046875	0.0000000000000000065895434332518917223463546854562658148070590282958762518017437059825169853866100311279296875	0.000000000000001037984881605838061141195565542505113387525641534259168707876597181893885135650634765625	-1.8118438690553196	73.92945092509615	COX7B;NDUFB8;ACAA2;NDUFB7;RPL10;RPL32;COX17;FHL2;ATP5C1;SEPW1;YBX1;ATP5G3;KLC1;COX5A;COX6A2;UQCRH;LDHB;TUBB5;RPS19;FTH1;STMN1;TNNI3;RPS11;RPL39;YWHAH;MYBPC3;HSPA8;NDUFA5;RPS8;RPL23;PGAM1;TPM1;NME2;VEGFB;MIF;SOD2;GNB2L1;SOD1;MYL3;SPARCL1;UQCRC2;CALM2
Irinotecan-5_mg/kg_in_Saline-Rat-Kidney-1d-dn	44/333	0.000000000000000000003751498455752073078257787786836396533159511814124574077974026697912535155410296283662319183349609375	0.00000000000000000070252333411825557282614750116554539003966732377094782206750078756840593996457755565643310546875	0.000000000000000002021676177214935680490619689631466046807568272554553497066809342186388676054775714874267578125	0.00000000000000037911241837487703603369419555572014350275302126125342994100719806738197803497314453125	-1.7530092337733405	73.27509938180425	COX7B;ACAA2;NDUFB7;RPL10;RPL32;ATP5A1;MRFAP1;ATP5C1;SEPW1;YBX1;ATP5O;CX3CL1;UQCRH;LDHB;RPS19;FTH1;LAMP2;PGK1;APOE;PTGDS;RPS11;RPL39;ATP6V1F;NDFIP1;GSTM1;NDUFA5;RPS8;RPL23;PGAM1;NME2;RPL13A;RPL35A;ATP1B1;SOD2;GNB2L1;SOD1;NISCH;CS;SON;PPAP2B;ERP29;SPARCL1;RPS20;CALM2
Dichlorvos-17_mg/kg_in_Water-Rat-Heart-5d-dn	43/317	0.0000000000000000000038355133782484747236141897226470331909264491064114670714445265442549271028838120400905609130859375	0.00000000000000000070252333411825557282614750116554539003966732377094782206750078756840593996457755565643310546875	0.000000000000000002267490966560843194308737515255461546174121579674191721831544299448069068603217601776123046875	0.00000000000000041531997331705121155641992903793827257667907004549945337856797777931205928325653076171875	-1.7530019402384918	73.2747945149042	COX7B;NDRG4;RPL10;RPL32;ATP5A1;MRFAP1;FHL2;YBX1;RPL6;CX3CL1;LDHB;LDHA;TUBB5;RPS19;FTH1;STMN1;HSF1;PGK1;TNNI3;RPL39;YWHAH;MYBPC3;HSPA8;NDFIP1;RPL23;PGAM1;TPM1;NME2;VEGFB;MIF;DYNLL1;ATP1B1;ATP5F1;SOD2;GNB2L1;CS;TNNT2;MYL3;SPARCL1;RPS20;UQCRC2;CALM2;SLC25A4
6-Mercaptopurine-25_mg/kg_in_Corn_Oil-Rat-Kidney-3d-dn	41/316	0.0000000000000000001760929659694261343810227939743749687820627009154453323537536935106118107796646654605865478515625	0.0000000000000000195339183095098606156420957558904876659073581411651954198305247700773179531097412109375	0.00000000000000007427906770428639432199820681691041236493748696999295244580707731074653565883636474609375	0.000000000000008316263670938211301831116637711262074703012954490777275395885226316750049591064453125	-1.8886197838366505	72.66347395239795	COX7B;NDUFB8;ACAA2;RPL10;RPL32;NDUFB11;ATP5A1;MRFAP1;ATP5C1;ATP5G3;ATP5O;COX5A;ATP5G1;PRDX2;LDHB;LDHA;RPS19;STMN1;COTL1;PGK1;APOE;RPS11;RPL39;ATP6V1F;HSPA8;NDFIP1;NDUFA5;MDH2;RPS8;RPL23;PGAM1;NME2;TALDO1;MIF;ATP1B1;ATP5F1;GNB2L1;SOD1;RPS20;UQCRC2;CALM2
Bromisovalum-250_mg/kg_in_Corn_Oil-Rat-Heart-5d-dn	42/327	0.000000000000000000091775809833265702557873415522550999437134929585804733916110098590479537961073219776153564453125	0.0000000000000000116584883588193651617294029476843776402976822370734753808729777802000171504914760589599609375	0.00000000000000003890459854407878653338340048272658405105334437196727692676034848773269914090633392333984375	0.000000000000004863692351320072270382806402324432183814227788343220737488081795163452625274658203125	-1.8569424682056699	72.40311000444693	COX7B;NDUFB8;ACAA2;NDUFB7;RPL10;MRFAP1;FHL2;ATP5C1;ATP5O;COX5A;ATP5G1;UQCRH;PRDX2;LDHB;LDHA;STMN1;PGK1;TNNI3;RPS11;YWHAH;MYBPC3;NDFIP1;MDH1;NDUFA5;MDH2;RPS8;RPL23;PGAM1;TPM1;NME2;VEGFB;ATP1B1;ATP5F1;SOD2;GNB2L1;CS;MYL3;SPARCL1;RPS20;ANAPC5;UQCRC2;CALM2
Procaine-2500_mg/kg_in_Water-Rat-Heart-1d-dn	41/321	0.00000000000000000031578893220947130489938385443545444669320368309920073722485422962336087948642671108245849609375	0.0000000000000000327257056589710010857059313085455779898670693466196379706190100478124804794788360595703125	0.00000000000000012337103112878593352414777851432223108592455191635794964355454794713295996189117431640625	0.000000000000012785134752241027888474418254357295745722296158308761704347489285282790660858154296875	-1.9038287432958607	72.26623737587558	TMEM55A;COX7B;ACAA2;RTN1;NDUFB7;RPL32;ATP5A1;COX17;MRFAP1;FHL2;ATP5C1;YBX1;ATP5O;COX6A2;ATP5G1;RPL6;UQCRH;PPP3CA;LDHB;FTH1;STMN1;TNNI3;RPS11;RPL39;MYBPC3;NDUFA5;RPS8;RPL23;TPM1;NME2;RPL35A;DYNLL1;ATP1B1;SOD1;CS;EEF1G;SON;MYL3;RPS20;MFGE8;SLC25A4
Iproniazid-46_mg/kg_in_Water-Rat-Heart-3d-dn	42/291	0.00000000000000000000100822918330095218954686597573761311824352086744532979239942667437635037686050054617226123809814453125	0.00000000000000000024044408909474073025646802132716497767980803177651307790674284348142464295960962772369384765625	0.00000000000000000079279153468128934233354523006605790509312071195769234914496603749967107432894408702850341796875	0.000000000000000183647827269112796180746063829675883635735719680466548897612710788962431252002716064453125	-1.6791569733864145	71.98848087062352	COX7B;NDRG4;NDUFB8;NDUFB7;RPL10;RPL32;ATP5A1;COX17;FHL2;YBX1;ATP5O;COX6A2;UQCRH;PRDX2;LDHB;RPS19;HSF1;PGK1;TNNI3;RPL39;YWHAH;MYBPC3;NDUFA5;MDH2;RPS8;RPL23;PGAM1;TPM1;NME2;VEGFB;MIF;DYNLL1;ATP5F1;SOD2;SOD1;NISCH;CS;SON;TNNT2;MYL3;UQCRC2;CALM2
Timolol-10_mg/kg_in_Water-Rat-Heart-0.25d-up	41/303	0.000000000000000000036463683014372513586343835478223377382628492120205843823356472999108746080310083925724029541015625	0.00000000000000000522159940765814441260244875438628200726705114845835158099429662570400978438556194305419921875	0.000000000000000019013955197390291322360029297396979985805214895581115308598185720256878994405269622802734375	0.00000000000000272279838426628982336514033446070888616833273292161532452837491291575133800506591796875	-1.8089731537021057	71.98578549118727	COX7B;NDUFB8;NDUFB7;RPL10;RPL32;NDUFB11;COX17;MRFAP1;YBX1;ATP5O;KLC1;COX5A;CLU;RPL6;UQCRH;PRDX2;LDHB;LDHA;RPS19;APOE;RPS11;RPL39;GLUL;ATP6V1F;NDFIP1;MDH2;RPS8;PGAM1;TPM1;NME2;VEGFB;RPL35A;MIF;DYNLL1;ATP5F1;GNB2L1;SOD1;RPS20;UQCRC2;CALM2;SLC25A4
Cholecalciferol-8_mg/kg_in_CMC-Rat-Heart-5d-dn	41/308	0.00000000000000000006748146033169820701746615885277994616514339817465070975148477838700955544481985270977020263671875	0.0000000000000000090082030774992387984801086417622532903550429966995326258594189994255430065095424652099609375	0.00000000000000003235930939659616882685829379855003059544416084305877567839360153811867348849773406982421875	0.0000000000000041780642755342851500090428918863023511424937238289967211812836467288434505462646484375	-1.8336864158326547	71.96925069591552	COX7B;NDRG4;NDUFB8;RAB3A;ACAA2;NDUFB7;HFE;ATP5A1;FHL2;ATP5C1;ATP5G3;ATP5O;COX5A;COX6A2;ATP5G1;UQCRH;PRDX2;LDHB;LDHA;FTH1;PSMD3;PGK1;TNNI3;MYBPC3;MDH1;NDUFA5;MDH2;PGAM1;TPM1;NME2;VEGFB;MIF;ATP1B1;ATP5F1;GNB2L1;CS;MYL3;SPARCL1;UQCRC2;MFGE8;CALM2
Alfacalcidol-0.043_mg/kg_in_CMC-Rat-Heart-3d-dn	41/317	0.0000000000000000001980963778595923663594338150160454807186392266858343210768345077354979366646148264408111572265625	0.000000000000000021372699616741771768066222230732577589972429789734291449843084365056711249053478240966796875	0.000000000000000082271582847850030313123154386484578217747908198374806598707209559506736695766448974609375	0.000000000000008989390144643881261498684828574207039916820795311114267178709269501268863677978515625	-1.8735819612915448	71.91635182010856	COX7B;NDUFB8;RAB3A;ACAA2;NDUFB7;RPL10;RPL32;NDUFB11;MRFAP1;FHL2;ATP5C1;SEPW1;ATP5G3;COX5A;COX6A2;UQCRH;PRDX2;LDHB;LDHA;RPS19;STMN1;PGK1;TNNI3;APOE;RPS11;YWHAH;MYBPC3;MDH1;MDH2;RPS8;TPM1;NME2;VEGFB;ATP5F1;GNB2L1;NISCH;CS;SPARCL1;RPS20;UQCRC2;CALM2
Thalidomide-113_mg/kg_in_CMC-Rat-Kidney-5d-dn	39/316	0.0000000000000000081280378679070041689248163905849675692619555730160200990308538848694297485053539276123046875	0.00000000000000056651704643925278270959625755557926194178768909692767152819214970804750919342041015625	0.000000000000002396444080257701137712921437132930063877256192383935484713219921104609966278076171875	0.00000000000016703003164698809265363224854420871596898112709794759211945347487926483154296875	-2.008619885979815	70.51666755445832	COX7B;NDUFB7;RPL10;RPL32;ATP5A1;ATP5C1;ATP5G3;ATP5O;COX5A;ATP5G1;RPL6;UQCRH;PRDX2;LDHB;LDHA;STMN1;COTL1;PGK1;APOE;RPS11;RPL39;GLUL;ATP6V1F;HSPA8;NDFIP1;NDUFA5;MDH2;RPS8;PGAM1;NME2;TALDO1;MIF;ATP1B1;GNB2L1;SOD1;NISCH;RPS20;ANAPC5;CALM2
Isoprenaline-15_mg/kg_in_Saline-Rat-Heart-1d-dn	43/344	0.0000000000000000000941652193257159323339238253768466392697809691428374625869757164053908127243630588054656982421875	0.0000000000000000117721471017355337973371762388063815551462129796868143205568202347421902231872081756591796875	0.00000000000000003665621069683865247176427353299425974771498263292922314970923025612137280404567718505859375	0.000000000000004656521216908084096365645139354049920565555877038921295252293930388987064361572265625	-1.807638596346997	70.46319018680526	COX7B;NDUFB8;ACAA2;RPL10;RPL32;NDUFB11;ATP5A1;SEPW1;ATP5G3;ATP5O;COX5A;CLU;COX6A2;ATP5G1;PRDX2;LDHB;LDHA;PGK1;RPS11;RPL39;YWHAH;MYBPC3;HSPA8;NDUFA5;MDH2;RPS8;RPL23;PGAM1;TPM1;NME2;VEGFB;MIF;ATP1B1;ATP5F1;GNB2L1;SOD1;CS;MYL3;SPARCL1;RPS20;ANAPC5;UQCRC2;MFGE8
Metoprolol-1200_mg/kg_in_Water-Rat-Heart-1d-dn	40/311	0.00000000000000000068190808555525509510972419795628445765960748371084325890334465469777569524012506008148193359375	0.0000000000000000647073262871468644625203354509154528239223231277608971989678821046254597604274749755859375	0.0000000000000002595384455697296012814855540909841561433073708030361270715502541861496865749359130859375	0.00000000000002462800960611072491705702817410269321365934823420129617943530320189893245697021484375	-1.8890677886791105	70.41813246939454	COX7B;GRN;ACAA2;NDUFB7;RPL10;NDUFB11;ATP5A1;COX17;MRFAP1;FHL2;ATP5C1;ATP5O;CLU;COX6A2;ATP5G1;RPL6;UQCRH;LDHB;LDHA;FTH1;STMN1;PGK1;RPS11;RPL39;YWHAH;MDH1;NDUFA5;MDH2;RPL23;PGAM1;NME2;DYNLL1;SOD2;CS;MYL3;RPS20;ANAPC5;UQCRC2;CALM2;SLC25A4
Vinorelbine-1.5_mg/kg_in_Saline-Rat-Heart-5d-dn	41/306	0.000000000000000000052834039214511382594607349818587119930623972193045760951078670952796301207854412496089935302734375	0.000000000000000007174498152646408678647181923068935913051300323826746374589191646009567193686962127685546875	0.000000000000000026190008783118034063554713626907123353300403908777878314584341978843440301716327667236328125	0.0000000000000035564225719972008098475344817485311201311101551858495639635293628089129924774169921875	-1.7833486408300603	70.39946890984938	COX7B;NDRG4;NDUFB8;ACAA2;RPL10;RPL32;MRFAP1;FHL2;ATP5G3;ATP5O;CLU;COX6A2;ATP5G1;UQCRH;PRDX2;LDHB;LDHA;PGK1;TNNI3;RPS11;RPL39;YWHAH;MYBPC3;HSPA8;MDH1;NDUFA5;MDH2;RPS8;RPL23;PGAM1;TPM1;NME2;ATP1B1;ATP5F1;SOD2;GNB2L1;SOD1;CS;MYL3;UQCRC2;CALM2
Clofibric_Acid-448_mg/kg_in_Corn_Oil-Rat-Heart-1d-dn	41/326	0.00000000000000000055989597950630380946082728012341961478636169217263144314011835689370855106972157955169677734375	0.0000000000000000544412436369339356388947918089114141947651158187811148980728148671914823353290557861328125	0.000000000000000203096315983413661545949793216784370533676540022775813820743451287853531539440155029296875	0.000000000000020247931451713494809397128989435311465319190793454851018395856954157352447509765625	-1.87890315234366	70.36381384891754	COX7B;NDUFB8;NDUFB7;RPL10;RPL32;NDUFB11;ATP5A1;MRFAP1;FHL2;ATP5C1;ATP5O;KLC1;COX5A;CLU;COX6A2;RPL6;UQCRH;PRDX2;LDHB;LDHA;STMN1;PGK1;RPS11;RPL39;YWHAH;HSPA8;MDH1;NDUFA5;MDH2;RPS8;PGAM1;TPM1;NME2;VEGFB;SOD2;GNB2L1;SOD1;SPARCL1;RPS20;UQCRC2;CALM2
Ergocalciferol-15_mg/kg_in_CMC-Rat-Heart-5d-dn	42/321	0.00000000000000000004524374715048721247549123149998165454844669733536712441686333807666642314870841801166534423828125	0.00000000000000000625157460626732008371401515988593184940407282643441873315470758143419516272842884063720703125	0.000000000000000021041892565345632343173456067442161554967896205394460584781057832515216432511806488037109375	0.0000000000000029593918900832538241468916606957030102095589606248093872409299365244805812835693359375	-1.7722102640057797	70.20380273112346	COX7B;NDRG4;NDUFB8;ACAA2;RPL10;RPL32;HFE;FHL2;ATP5C1;ATP5G3;ATP5O;COX5A;CLU;COX6A2;PRDX2;LDHB;LDHA;FTH1;PSMD3;TNNI3;RPS11;MYBPC3;HSPA8;NDUFA5;MDH2;PGAM1;TPM1;NME2;VEGFB;DYNLL1;ATP1B1;ATP5F1;GNB2L1;NISCH;CS;SON;MYL3;SPARCL1;RPS20;UQCRC2;MFGE8;CALM2
Moclobemide-266_mg/kg_in_Water-Rat-Brain-3d-dn	45/361	0.000000000000000000014056833476087774002873832324846669401153356038537147430778073697865693247877061367034912109375	0.00000000000000000217081608740524126249740017754400485092403414212071897926303876147358096204698085784912109375	0.00000000000000000583460206384148416014478182235363451183117583487801327546407037516473792493343353271484375	0.000000000000000977730337336500641647249431801109051542414776249378949302126784459687769412994384765625	-1.7218249754122104	70.02908137681027	COX7B;RTN1;RPL32;STAU2;NDUFB11;ATP5A1;COX17;CAMK2A;ATP5C1;SEPW1;CHD3;CPLX2;KLC1;CLU;ATP5G1;RPL6;CX3CL1;UQCRH;PPP3CA;LDHB;LDHA;UCHL1;RPS19;NELF;FTH1;STMN1;SCD2;APOE;PTGDS;RPS11;RPL39;GLUL;YWHAH;HSPA8;RPS8;MIF;DYNLL1;ATP1B1;S100B;PPAP2B;RPS20;MAPT;MFGE8;CALM2;SLC25A4
Estriol-313_mg/kg_in_CMC-Rat-Liver-1d-up	41/312	0.000000000000000000109432110950354860010073705863712521078924535140389760236312444163786494755186140537261962890625	0.0000000000000000132598047053076136146225736998895329682449786899527122141506652042153291404247283935546875	0.00000000000000004917388555795162037736685827850908123395574773309597838011342219033394940197467803955078125	0.000000000000005780500338125775247120984130851850211560839613855744545389825361780822277069091796875	-1.7962277549507577	69.80463373963462	NDUFB7;RPL10;RPL32;MRFAP1;LCAT;SEPW1;YBX1;ATP5O;COX5A;RPL6;UQCRH;PRDX2;LDHA;RPS19;FTH1;STMN1;PGK1;APOE;RPS11;RPL39;GLUL;ATP6V1F;YWHAH;HSPA8;GSTM1;MDH2;RPS8;PGAM1;NME2;RPL13A;RPL35A;MIF;DYNLL1;ATP5F1;GNB2L1;SOD1;EEF1G;RPS20;ANAPC5;UQCRC2;CALM2
Diphenidol-300_mg/kg_in_Water-Rat-Heart-5d-dn	40/323	0.000000000000000002674414176122134850494762962639292809465779860781634198751977038455152069218456745147705078125	0.0000000000000002314690774850322131197642937270969153978821355489847721997875851229764521121978759765625	0.000000000000000852006141418815167422685985212835945211437105144269832379677609424106776714324951171875	0.000000000000073740663404555915111946745375577404594852511110492088164392043836414813995361328125	-1.9383617202743668	69.78506415813727	NDUFB8;RAB3A;NDUFB7;STAU2;ATP5A1;MRFAP1;FHL2;ATP5C1;ATP5G3;ATP5G1;RPL6;UQCRH;LDHA;TUBB5;STMN1;PGK1;RPS11;GLUL;YWHAH;MYBPC3;MDH1;NDUFA5;MDH2;RPS8;RPL23;PGAM1;TPM1;NME2;VEGFB;DYNLL1;ATP5F1;SOD1;NISCH;CS;EEF1G;SON;MYL3;SPARCL1;RPS20;MFGE8
Vincristine-0.05_mg/kg_in_Saline-Rat-Heart-5d-up	43/329	0.0000000000000000000165716184618693150753065519369484999489073810369480331951101692578021129520493559539318084716796875	0.000000000000000002509962827032360046452217414972468239677504586300992549252608654342111549340188503265380859375	0.000000000000000008062386864297154704992510315695408013719377079693388654657582037543761543929576873779296875	0.0000000000000012211415181385459070286908130290078425768981844334870601187503780238330364227294921875	-1.7201808026248	69.7125008718423	RTN1;NDUFB7;RPL32;FHL2;ATP5C1;SEPW1;CHD4;ATP5O;KLC1;COX5A;COX6A2;UQCRH;PRDX2;LDHB;LDHA;TUBB5;RPS19;FTH1;STMN1;TIMP2;PGK1;APOE;RPL39;YWHAH;NDUFA5;RPS8;RPL23;PGAM1;TPM1;NME2;VEGFB;RPL35A;MIF;DYNLL1;ATP5F1;GNB2L1;SOD1;NISCH;EEF1G;SON;RPS20;ANAPC5;CALM2
Aspirin-35_mg/kg_in_Corn_Oil-Rat-Heart-3d-up	48/382	0.00000000000000000000048266672152225019828501597841893715537830221628838674562535053513823157800288754515349864959716796875	0.0000000000000000001357672535253301038753799683084019781019834356263820997201552387423362233676016330718994140625	0.00000000000000000022500991705917153854368463294006095783610036591043169519610334106118898489512503147125244140625	0.0000000000000000647483731991034502424275595367219311979242727024021208936943594380863942205905914306640625	-1.5960691603413386	69.33858302389658	NDUFB8;ACAA2;NDUFB7;RPL10;ATP5A1;COX17;MRFAP1;FHL2;ATP5C1;SEPW1;ATP5G3;ATP5O;KLC1;COX5A;COX6A2;ATP5G1;UQCRH;PPP3CA;LDHB;LDHA;RPS19;HSF1;LAMP2;PGK1;TNNI3;RPL39;ATP6V1F;HSPA8;NDUFA5;MDH2;RPS8;RPL23;TPM1;NME2;MIF;DYNLL1;ATP1B1;ATP5F1;SOD2;DYNLL2;SOD1;CS;SON;MYL3;ANAPC5;UQCRC2;MAPT;MFGE8
Ethosuximide-1200_mg/kg_in_Water-Rat-Heart-1d-dn	41/312	0.000000000000000000109432110950354860010073705863712521078924535140389760236312444163786494755186140537261962890625	0.0000000000000000132598047053076136146225736998895329682449786899527122141506652042153291404247283935546875	0.00000000000000004917388555795162037736685827850908123395574773309597838011342219033394940197467803955078125	0.000000000000005780500338125775247120984130851850211560839613855744545389825361780822277069091796875	-1.7823778098061995	69.26640001873524	COX7B;NDUFB8;ACAA2;RPL10;RPL32;HFE;MRFAP1;FHL2;SEPW1;ATP5O;CLU;COX6A2;ATP5G1;PRDX2;LDHB;LDHA;RPS19;STMN1;PGK1;TNNI3;YWHAH;MYBPC3;HSPA8;NDFIP1;MDH1;NDUFA5;MDH2;RPL23;PGAM1;TPM1;NME2;VEGFB;MIF;ATP5F1;GNB2L1;NISCH;CS;MYL3;ANAPC5;UQCRC2;CALM2
Celecoxib-400_mg/kg_in_Corn_Oil-Rat-Heart-3d-up	44/333	0.000000000000000000003751498455752073078257787786836396533159511814124574077974026697912535155410296283662319183349609375	0.00000000000000000070252333411825557282614750116554539003966732377094782206750078756840593996457755565643310546875	0.000000000000000002021676177214935680490619689631466046807568272554553497066809342186388676054775714874267578125	0.00000000000000037911241837487703603369419555572014350275302126125342994100719806738197803497314453125	-1.6561797650865193	69.2276655152742	COX7B;RPL10;ATP5A1;FHL2;SEPW1;ATP5G3;ATP5O;COX5A;CLU;COX6A2;ATP5G1;UQCRH;LDHB;LDHA;RPS19;FTH1;HSF1;LAMP2;TNNI3;APOE;RPS11;RPL39;ATP6V1F;MYBPC3;HSPA8;NDUFA5;MDH2;RPS8;RPL23;NME2;DYNLL1;ATP1B1;ATP5F1;DYNLL2;GNB2L1;SOD1;NISCH;CS;SON;MYL3;SPARCL1;UQCRC2;MAPT;CALM2
Sumatriptan-1100_mg/kg_in_Water-Rat-Brain-5d-up	39/315	0.00000000000000000727481420315718558087987312340397595906915518128126041386138922462123446166515350341796875	0.000000000000000525655382239137493184668470864523268074497593105309789507373352535068988800048828125	0.00000000000000217579158020785292877043218253616244604119298218514177989391100709326565265655517578125	0.00000000000015578667714288227048882384949060103654827798280724238111361046321690082550048828125	-1.9563820440105364	68.82920973711896	TMEM55A;NDUFB8;NDUFB7;RPL10;RPL32;NDUFB11;ATP5A1;MRFAP1;ATP5C1;SEPW1;ATP5G3;KLC1;ATP5O;COX5A;RPL6;UQCRH;PRDX2;RPS19;FTH1;STMN1;PGK1;MBP;RPS11;GLUL;SLC12A5;NDFIP1;NDUFA5;RPS8;RPL23;PGAM1;NME2;RPL13A;RPL35A;GNB2L1;ZWINT;CS;SON;ALDOC;CALM2
Cobalt(II)_Acetylacetonate-100_mg/kg_in_Corn_Oil-Rat-Heart-5d-dn	40/315	0.0000000000000000010832643230662866909260919717934724928950522966926276781374216540143606835044920444488525390625	0.0000000000000001015689262913104025800732978461008576019247129601334733717266090025077573955059051513671875	0.0000000000000003879405542271306340189028748687988961084733186175654839900062142987735569477081298828125	0.000000000000036374045298724772750044905243627629319136222718622519778364221565425395965576171875	-1.8644075771936923	68.65828942406108	COX7B;NDUFB8;ACAA2;NDUFB7;RPL10;RPL32;COX17;FHL2;ATP5C1;YBX1;ATP5G3;ATP5O;COX5A;ATP5G1;UQCRH;PRDX2;LDHB;LDHA;RPS19;STMN1;PGK1;TNNI3;RPS11;RPL39;MYBPC3;MDH2;RPS8;RPL23;PGAM1;TPM1;NME2;VEGFB;DYNLL1;ATP5F1;SOD2;GNB2L1;CS;MYL3;RPS20;UQCRC2
Diisopropyl_Fluorophosphate-3.75_mg/kg_in_Water-Rat-Heart-3d-dn	41/290	0.000000000000000000006920149590280274486485093604389331776105366457449416853729695642272190525545738637447357177734375	0.0000000000000000011848499602836399508452465456620378513359350857302057340170176047422501142136752605438232421875	0.0000000000000000045521756164767763188599598266250358958881826884558703671945778523877379484474658966064453125	0.0000000000000007794116338124150489854419744562856851208176227167878646895360361668281257152557373046875	-1.6592454111795578	68.48853266937743	COX7B;GRN;RPL10;RPL32;YBX1;ATP5G3;ATP5O;COX5A;RPL6;UQCRH;PRDX2;LDHA;TUBB5;FTH1;STMN1;COTL1;PGK1;RPS11;RPL39;GLUL;ATP6V1F;NDFIP1;MDH2;RPS8;PDPK1;PGAM1;TPM1;NME2;VEGFB;DYNLL1;ATP5F1;GNB2L1;SOD1;EEF1G;SON;MYL3;SPARCL1;RPS20;ANAPC5;CALM2;SLC25A4
Metoprolol-1200_mg/kg_in_Water-Rat-Heart-3d-dn	40/305	0.00000000000000000033574728781249521043345884406526368336344874402545480733539573492407726007513701915740966796875	0.00000000000000003434215115339236652327695384913079704895523571448780197901129440651857294142246246337890625	0.00000000000000014045315854633240199361637275362698265882441749606568404118434045813046395778656005859375	0.00000000000001436635164559628352026527105530280934399191446193544408060915884561836719512939453125	-1.7993292533526906	68.21285660817611	COX7B;GRN;NDUFB8;ACAA2;NDUFB11;ATP5A1;MRFAP1;FHL2;ATP5C1;SEPW1;YBX1;ATP5G3;ATP5O;KLC1;COX5A;CLU;ATP5G1;RPL6;UQCRH;LDHB;LDHA;RPS19;PGK1;GLUL;RPL39;ATP6V1F;NDUFA5;MDH2;RPS8;RPL23;NME2;ATP5F1;SOD2;CS;MYL3;RPS20;ANAPC5;UQCRC2;CALM2;SLC25A4
Nortriptyline-63_mg/kg_in_Water-Rat-Heart-1d-up	42/290	0.00000000000000000000088076163433785410377511611165544894662053712087610800099131240503691486765092122368514537811279296875	0.0000000000000000002167774572514043363310642925111440883589115117977553213492181161115013310336507856845855712890625	0.00000000000000000070620667428600220822335901908358928230969025552623218565384544120888676843605935573577880859375	0.000000000000000168547992929592536145376755987533013176208335887583389389732246854691766202449798583984375	-1.5804305783211876	67.91966103806053	NDRG4;NDUFB8;NDUFB7;RPL10;RPL32;ATP5C1;SEPW1;YBX1;ATP5O;COX5A;UQCRH;PRDX2;LDHB;LDHA;PGK1;RPL39;GLUL;ATP6V1F;MYBPC3;HSPA8;NDFIP1;MDH1;NDUFA5;MDH2;RPS8;RPL23;TPM1;NME2;VEGFB;MIF;DYNLL1;ATP5F1;S100B;SOD2;GNB2L1;SOD1;CS;SON;MYL3;SPARCL1;ANAPC5;UQCRC2
Isoprenaline-15_mg/kg_in_Saline-Rat-Heart-3d-dn	39/309	0.00000000000000000370432331730356807440001563345863695389628018680571071297169538638627273030579090118408203125	0.0000000000000002977066372151316517081239531050972419811998458637203324173015062115155160427093505859375	0.000000000000001209687078706329718952966269916570539436867872708225579714280684129334986209869384765625	0.000000000000097219341141745443071865088900349069112754619992333715572385699488222599029541015625	-1.886624532047322	67.44762527255018	COX7B;NDUFB8;ACAA2;NDUFB7;RPL10;RPL32;HFE;ATP5A1;MRFAP1;SEPW1;ATP5G3;ATP5O;CLU;COX6A2;RPL6;UQCRH;PRDX2;LDHB;RPS19;PSMD3;STMN1;RPS11;MYBPC3;HSPA8;MDH1;NDUFA5;MDH2;RPS8;RPL23;PGAM1;TPM1;NME2;VEGFB;MIF;GNB2L1;SOD1;NISCH;SPARCL1;CALM2
Nimodipine-10_mg/kg_in_Corn_Oil-Rat-Heart-0.25d-dn	44/366	0.0000000000000000001602923653053211734128108800918196917723672858618088926836720009561076949466951191425323486328125	0.000000000000000018271920303211090438684502708902947130950266993822984906703510432635084725916385650634765625	0.0000000000000000538862310561176860265353871496233631742644784438402150161806503092520870268344879150390625	0.0000000000000062412934676173957771332245601012645924436281728853170847060027881525456905364990234375	-1.7402248755390701	67.07029615721167	COX7B;NDUFB8;ACAA2;NDUFB7;RPL10;ATP5A1;COX17;MRFAP1;ATP5C1;YBX1;ATP5G3;KLC1;COX5A;CLU;COX6A2;ATP5G1;RPL6;UQCRH;LDHB;LDHA;RPS19;FTH1;STMN1;PGK1;RPS11;MYBPC3;HSPA8;NDUFA5;MDH2;RPL23;PGAM1;TPM1;NME2;RPL13A;RPL35A;DYNLL1;ATP1B1;ATP5F1;SOD1;EEF1G;ERP29;SPARCL1;ANAPC5;MFGE8
Tramadol-114_mg/kg_in_Water-Rat-Brain-5d-dn	42/315	0.00000000000000000002193151862738367537352464351875595374969275594381455944843761773910273404908366501331329345703125	0.000000000000000003259106428476864609525225040814853128721014780593760555571503090277474257163703441619873046875	0.00000000000000001123296658022578013441763941016912122553931069010059451418470644057379104197025299072265625	0.000000000000001669261222374683931262897433283412879025282837819332826256868429481983184814453125	-1.6627895485658946	66.95235189783058	COX7B;RTN1;RPL32;STAU2;ATP5A1;CAMK2A;ATP5C1;CHD3;CPLX2;KLC1;CLU;ATP5G1;RPL6;CX3CL1;UQCRH;PPP3CA;LDHB;UCHL1;LDHA;MOBP;NELF;FTH1;SCD2;PGK1;APOE;RPS11;GLUL;RAB6B;GPM6B;CHGB;YWHAH;HSPA8;NDFIP1;RPS8;MIF;DYNLL1;ZWINT;PPAP2B;SPARCL1;UQCRC2;CALM2;SLC25A4
Prednisolone-184_mg/kg_in_Water-Rat-Heart-1d-dn	39/319	0.0000000000000000113063790318019055210102661143293208211517519886485892699479194334344356320798397064208984375	0.0000000000000007546528919870492288048769466571587870967256187100524744693075263057835400104522705078125	0.00000000000000319527754946833553131201082722222540010584084478606481383167192689143121242523193359375	0.00000000000021509406820181719595983956550912344316841239011406372583223856054246425628662109375	-1.9225414556458154	66.94341983143485	COX7B;NDUFB8;NDUFB7;RPL10;RPL32;HFE;ATP5A1;MRFAP1;FHL2;ATP5C1;SEPW1;ATP5G3;ATP5O;CLU;COX6A2;ATP5G1;RPL6;UQCRH;PRDX2;LDHB;TUBB5;RPS19;FTH1;STMN1;TNNI3;YWHAH;MYBPC3;NDUFA5;MDH2;RPS8;RPL23;TPM1;VEGFB;ATP1B1;CS;SPARCL1;RPS20;ANAPC5;UQCRC2
Levosulpiride-1200_mg/kg_in_CMC-Rat-Heart-3d-up	42/295	0.0000000000000000000017213535541881690299776770487276305136060679905810031045296747131967407540287240408360958099365234375	0.0000000000000000003765939053551672285143943380505260094708486761719561271288814197077954304404556751251220703125	0.0000000000000000012536848792423196403286787041998533070849310881730658516486354159269467345438897609710693359375	0.0000000000000002668654624030407749861145119693112069453574453949118439055609997012652456760406494140625	-1.5778411896659619	66.9369453729677	COX7B;NDUFB8;NDUFB7;RPL10;RPL32;ATP5A1;ATP5C1;SEPW1;YBX1;ATP5O;COX5A;CLU;COX6A2;ATP5G1;RPL6;PRDX2;LDHB;FTH1;PGK1;TNNI3;APOE;RPS11;ATP6V1F;MYBPC3;NDFIP1;NDUFA5;MDH2;RPS8;TPM1;NME2;VEGFB;MIF;SOD1;NISCH;EEF1G;SON;TNNT2;MYL3;RPS20;ANAPC5;MFGE8;SLC25A4
Thimerosal-10_mg/kg_in_Water-Rat-Brain-5d-dn	42/296	0.0000000000000000000019648696186956746634720960605294758936551110843546175141016534027027518050090293399989604949951171875	0.000000000000000000407245082022292970859893308929172710732534809873850271955131319145948509685695171356201171875	0.000000000000000001404370855775177572797479310380660491982438392070627920793501886009835288859903812408447265625	0.0000000000000002836108938483410021965422555481139841957667385892449818385330218006856739521026611328125	-1.5803651476691072	66.92035954604913	COX7B;NDUFB8;RTN1;RPL32;STAU2;ATP5A1;COX17;CAMK2A;MRFAP1;STMN3;CHD3;YBX1;CPLX2;KLC1;CLU;ATP5G1;RPL6;CX3CL1;UQCRH;UCHL1;NELF;FTH1;SCD2;GLUL;CHGB;YWHAH;HSPA8;NDFIP1;MDH2;RPS8;RPL35A;MIF;PPAPDC2;DYNLL1;ATP1B1;SOD1;EEF1G;SPARCL1;UQCRC2;MAPT;CALM2;SLC25A4
Carmustine-16_mg/kg_in_Corn_Oil-Rat-Bone_marrow-5d-up	41/303	0.000000000000000000036463683014372513586343835478223377382628492120205843823356472999108746080310083925724029541015625	0.00000000000000000522159940765814441260244875438628200726705114845835158099429662570400978438556194305419921875	0.000000000000000019013955197390291322360029297396979985805214895581115308598185720256878994405269622802734375	0.00000000000000272279838426628982336514033446070888616833273292161532452837491291575133800506591796875	-1.6808326031873628	66.8865952886134	GRN;NDUFB8;ACAA2;NDUFB7;RPL10;RPL32;ATP5A1;ATP5C1;SEPW1;YBX1;ATP5O;COX5A;CLU;RPL6;UQCRH;LDHA;RPS19;FTH1;LAMP2;COTL1;PGK1;APOE;RPS11;GLUL;ATP6V1F;HSPA8;NDFIP1;MDH2;RPS8;RPL23;NME2;TALDO1;RPL35A;ATP5F1;SOD2;CP;SOD1;EEF1G;RPS20;ANAPC5;UQCRC2
Allylamine-75_mg/kg_in_Water-Rat-Heart-3d-dn	44/364	0.0000000000000000001292621596995854297260483080816495557894163222928214846720040842598109520622529089450836181640625	0.000000000000000015195056265581117144225460520651178887579037775162026091546607631244114600121974945068359375	0.0000000000000000445970091287512836131676072874908477345712735418793715158614077154197730123996734619140625	0.000000000000005488219435906954931319704024649269054800227417290070519584332942031323909759521484375	-1.719705409494083	66.59655767399606	COX7B;NDUFB8;RAB3A;ACAA2;NDUFB7;RPL10;RPL32;STAU2;ATP5A1;ATP5C1;SEPW1;YBX1;ATP5O;COX5A;ATP5G1;UQCRH;PRDX2;LDHA;RPS19;STMN1;PGK1;RPS11;ATP6V1F;YWHAH;MDH1;MDH2;RPS8;PGAM1;TPM1;NME2;VEGFB;DYNLL1;ATP5F1;SOD2;GNB2L1;CS;EEF1G;PPAP2B;MYL3;SPARCL1;RPS20;UQCRC2;CALM2;SLC25A4
Phenacetin-619_mg/kg_in_Corn_Oil-Rat-Kidney-3d-dn	39/319	0.0000000000000000113063790318019055210102661143293208211517519886485892699479194334344356320798397064208984375	0.0000000000000007546528919870492288048769466571587870967256187100524744693075263057835400104522705078125	0.00000000000000319527754946833553131201082722222540010584084478606481383167192689143121242523193359375	0.00000000000021509406820181719595983956550912344316841239011406372583223856054246425628662109375	-1.910683223009876	66.53051292455109	COX7B;NDUFB8;RPL10;RPL32;ATP5A1;MRFAP1;ATP5C1;ATP5G3;ATP5O;COX5A;ATP5G1;RPL6;CX3CL1;PRDX2;LDHB;LDHA;RPS19;FTH1;STMN1;COTL1;PGK1;RPS11;RPL39;HSPA8;NDFIP1;NDUFA5;MDH2;RPL23;PGAM1;NME2;TALDO1;MIF;ATP1B1;ATP5F1;GNB2L1;SOD1;RPS20;UQCRC2;CALM2
Bromfenac-5_mg/kg_in_CMC-Rat-Liver-1d-up	40/309	0.0000000000000000005395018074883815758349833001318509043186554862003173095585939478269210667349398136138916015625	0.00000000000000005311395294723116744095681835936492234295674386124717913926218670894741080701351165771484375	0.000000000000000211817929933367790284670598157428592994874400642739409317272247790242545306682586669921875	0.0000000000000204695194472660572460781707081844563999597184922318859889855957590043544769287109375	-1.7734453630003075	66.4582547127371	COX7B;NDUFB7;RPL10;RPL32;LCAT;ATP5C1;YBX1;ATP5O;COX5A;ATP5G1;UQCRH;C3;PRDX2;LDHA;RPS19;FTH1;STMN1;LAMP2;PGK1;APOE;RPS11;RPL39;GSTM1;NDUFA5;RPS8;RPL23;NME2;TALDO1;MIF;ATP5F1;CP;DYNLL2;GNB2L1;SOD1;EEF1G;SON;RPS20;ANAPC5;UQCRC2;CALM2
Vecuronium_Bromide-0.005_mg/kg_in_Saline-Rat-Heart-3d-dn	40/316	0.0000000000000000012147384327667492398059856359735178814445523114303425449289619564297026954591274261474609375	0.000000000000000112556234076128421595100715993516158193453829375503538745562082112883217632770538330078125	0.00000000000000042856107008018796817578283862101756342792365666628795484172087526530958712100982666015625	0.0000000000000397099645641360060525131661450945683359387526623063280339920311234891414642333984375	-1.8039498508363174	66.24659237681583	COX7B;ACAA2;NDUFB7;RPL10;ATP5A1;COX17;MRFAP1;FHL2;ATP5C1;SEPW1;ATP5G3;ATP5O;COX5A;CLU;COX6A2;ATP5G1;RPL6;UQCRH;PRDX2;LDHA;FTH1;LAMP2;PGK1;TNNI3;APOE;RPS11;GLUL;MYBPC3;HSPA8;MDH2;TPM1;NME2;ATP1B1;ATP5F1;GNB2L1;SOD1;NISCH;SON;SPARCL1;ANAPC5
Bromisovalum-250_mg/kg_in_Corn_Oil-Rat-Heart-1d-dn	39/309	0.00000000000000000370432331730356807440001563345863695389628018680571071297169538638627273030579090118408203125	0.0000000000000002977066372151316517081239531050972419811998458637203324173015062115155160427093505859375	0.000000000000001209687078706329718952966269916570539436867872708225579714280684129334986209869384765625	0.000000000000097219341141745443071865088900349069112754619992333715572385699488222599029541015625	-1.8517300467587667	66.20013265923883	COX7B;NDRG4;NDUFB8;ACAA2;NDUFB7;RPL32;NDUFB11;ATP5A1;MRFAP1;FHL2;ATP5C1;ATP5G3;ATP5O;COX5A;COX6A2;ATP5G1;UQCRH;PRDX2;LDHB;LDHA;FTH1;PGK1;YWHAH;MYBPC3;MDH1;NDUFA5;MDH2;PGAM1;TPM1;NME2;VEGFB;ATP5F1;SOD2;GNB2L1;NISCH;CS;MYL3;UQCRC2;CALM2
Cytarabine-487_mg/kg_in_Saline-Rat-Spleen-1d-up	42/329	0.000000000000000000115755358606290724155452429506168269430127700661014070702969913639890364720486104488372802734375	0.000000000000000013813472793684024971436531630642523693345115340185523533644840199485770426690578460693359375	0.000000000000000047615199697092917576015409661084240923616104127456816197394573464407585561275482177734375	0.000000000000005769497120220058370433637925868524411098718467083568128828119370155036449432373046875	-1.7039677404413263	66.14953956099154	COX7B;GRN;NDUFB8;RPL10;RPL32;MRFAP1;ATP5C1;SEPW1;CHD4;YBX1;ATP5G3;ATP5O;CLU;ATP5G1;TUBB5;RPS19;FTH1;LAMP2;COTL1;PGK1;APOE;RPS11;RPL39;HSPA8;NDFIP1;MDH2;RPL23;NME2;TALDO1;RPL35A;DYNLL1;ATP5F1;CP;GNB2L1;SOD1;EEF1G;ERP29;RPS20;ANAPC5;UQCRC2;MFGE8;CALM2
Trimethadione-535_mg/kg_in_Water-Rat-Heart-3d-dn	40/300	0.0000000000000000001835268020420865872403563139222181609895838374205793443703915723830277784145437180995941162109375	0.000000000000000020075792956714916561130665621444067334911164868465997812574386216510902158915996551513671875	0.000000000000000083319639481843993367050560317634403534700992632715255137298981935600750148296356201171875	0.000000000000008989390144643881261498684828574207039916820795311114267178709269501268863677978515625	-1.7053071904960402	65.56397439849111	COX7B;NDUFB7;RPL10;RPL32;NDUFB11;ATP5A1;ATP5C1;SEPW1;YBX1;ATP5O;ATP5G1;RPL6;UQCRH;PRDX2;LDHB;LDHA;PGK1;APOE;RPS11;RPL39;GLUL;YWHAH;MYBPC3;HSPA8;MDH2;RPS8;RPL23;PGAM1;TPM1;NME2;VEGFB;RPL35A;DYNLL1;GNB2L1;SOD1;EEF1G;MYL3;RPS20;ANAPC5;SLC25A4
Buflomedil-615_mg/kg_in_CMC-Rat-Heart-1d-dn	39/308	0.00000000000000000330487982563758240347435304506639678391263726794035114620040616273399791680276393890380859375	0.000000000000000276701560062225599509671022032092003618079767944537561419338089763186872005462646484375	0.00000000000000109555184478159625227715523391093026565881935786850309710871442803181707859039306640625	0.000000000000090827013994735278756030156251278853143070468600939193493104539811611175537109375	-1.8245494204473316	65.3619142938287	ACAA2;RPL10;RPL32;NDUFB11;ATP5C1;SEPW1;ATP5O;COX5A;CLU;ATP5G1;RPL6;UQCRH;PRDX2;LDHA;RPS19;FTH1;APOE;RPS11;RPL39;GLUL;ATP6V1F;YWHAH;NDFIP1;NDUFA5;RPS8;PGAM1;NME2;DYNLL1;ATP5F1;GNB2L1;SOD1;PPAP2B;MYL3;RPS20;ANAPC5;UQCRC2;MFGE8;CALM2;SLC25A4
Methyldopa-325_mg/kg_in_Water-Rat-Heart-5d-dn	41/334	0.0000000000000000013682264930055034749042210585968990788401873894756903549119186891402932815253734588623046875	0.00000000000000012386381447024534856557257819810452915507367776561109540267580086947418749332427978515625	0.00000000000000044292653608682122602387193866359820043580373233847724545597657197504304349422454833984375	0.00000000000004056383021185818656050312167705543771388347618067626854099216870963573455810546875	-1.7843346254313164	65.35544702674932	NDUFB8;ACAA2;RTN1;NDUFB7;RPL32;ATP5A1;MRFAP1;FHL2;ATP5C1;SEPW1;YBX1;ATP5O;KLC1;COX5A;COX6A2;UQCRH;PPP3CA;LDHA;RPS19;STMN1;PGK1;TNNI3;RPS11;GLUL;YWHAH;MYBPC3;RPS8;RPL23;PGAM1;TPM1;NME2;VEGFB;DYNLL1;ATP1B1;ATP5F1;GNB2L1;CS;EEF1G;MYL3;CALM2;SLC25A4
Terazosin-657_mg/kg_in_Water-Rat-Heart-5d-dn	40/299	0.0000000000000000001623964475907537311406281208270294877015083960641511954224591729456506072892807424068450927734375	0.000000000000000018271920303211090438684502708902947130950266993822984906703510432635084725916385650634765625	0.0000000000000000749688573687929165393277018184116716974137658593101141146775034940219484269618988037109375	0.000000000000008316263670938211301831116637711262074703012954490777275395885226316750049591064453125	-1.6928710106156992	65.24522297888738	NDUFB8;NDUFB7;RPL32;NDUFB11;ATP5A1;MRFAP1;FHL2;ATP5C1;YBX1;ATP5O;COX5A;ATP5G1;RPL6;UQCRH;PRDX2;LDHB;LDHA;FTH1;PSMD3;STMN1;PGK1;RPS11;MDH2;RPS8;PGAM1;TPM1;NME2;VEGFB;DYNLL1;ATP5F1;SOD2;GNB2L1;SOD1;EEF1G;MYL3;RPS20;ANAPC5;UQCRC2;CALM2;SLC25A4
Sumatriptan-1100_mg/kg_in_Water-Rat-Brain-3d-up	41/320	0.000000000000000000281233316673053827574506628436797623066243217431563173290542945181869072257541120052337646484375	0.0000000000000000295332480282262942590523152105338168021055693357977689483817584914504550397396087646484375	0.0000000000000001115465314101256899158441677508069256155020794289700614143612256157211959362030029296875	0.0000000000000117138730851486661676081560769638165823438268053902078236205852590501308441162109375	-1.7045052392390379	64.87519946698686	NDUFB8;NDUFB7;RPL10;RPL32;NDUFB11;MRFAP1;STMN3;ATP1A3;SEPW1;CHD3;ATP5O;COX5A;UQCRH;PRDX2;LDHB;UCHL1;PCSK1N;RPS19;MOBP;MBP;PTGDS;GLUL;RPL39;ATP6V1F;GSTM1;RPS8;RPL23;PGAM1;NME2;RPL35A;MIF;DYNLL1;ATP5F1;GNB2L1;ZWINT;SOD1;NISCH;SON;PITPNM1;ALDOC;CALM2
Nitrendipine-10_mg/kg_in_Corn_Oil-Rat-Heart-0.25d-dn	39/292	0.00000000000000000049837231886633247165843672749807258555682178351216716875871082237381415325216948986053466796875	0.00000000000000004968582763786372836713997256472293828705815872388666665226963914392399601638317108154296875	0.000000000000000213115870324506959935481247756215752109525715489446451300636908854357898235321044921875	0.0000000000000204695194472660572460781707081844563999597184922318859889855957590043544769287109375	-1.7205014951328104	64.58902307066309	COX7B;ACAA2;NDUFB7;RPL10;RPL32;ATP5A1;MRFAP1;ATP5C1;YBX1;ATP5G3;COX5A;COX6A2;RPL6;UQCRH;RPS19;FTH1;STMN1;PGK1;RPS11;GLUL;YWHAH;MYBPC3;NDUFA5;MDH2;RPS8;RPL23;PGAM1;TPM1;NME2;MIF;ATP1B1;SOD2;GNB2L1;SOD1;CS;SON;MYL3;ANAPC5;UQCRC2
Bromisovalum-250_mg/kg_in_Corn_Oil-Rat-Kidney-1d-dn	40/328	0.00000000000000000463798768589095181599135326851103829789522464929524443733033223224992980249226093292236328125	0.00000000000000035812540209879545382475718120041273977296886741640558060595367351197637617588043212890625	0.000000000000001377563486501440743965304314937886280217370685817479536439122966839931905269622802734375	0.00000000000010742267346223116963660112478277495706127826757825260983736370690166950225830078125	-1.8085322704649252	64.32162296649607	COX7B;NDUFB7;RPL10;RPL32;ATP5A1;ATP5C1;ATP5G3;ATP5O;COX5A;ATP5G1;RPL6;UQCRH;PRDX2;LDHA;RPS19;FTH1;STMN1;COTL1;PGK1;RPS11;RPL39;GLUL;ATP6V1F;HSPA8;NDFIP1;NDUFA5;MDH2;RPS8;RPL23;PGAM1;NME2;TALDO1;MIF;ATP1B1;ATP5F1;GNB2L1;SON;RPS20;UQCRC2;CALM2
Dexfenfluramine-29_mg/kg_in_Water-Rat-Heart-1d-dn	39/327	0.00000000000000002674977450892992095862626203700347268917923484739078421323910106366383843123912811279296875	0.000000000000001515692259225410545164257898649064220447784940952462573449111005174927413463592529296875	0.0000000000000067791462557473569668110157776828442482516703763983922925717706675641238689422607421875	0.0000000000003869025790598999061284143675844607494578551720731951490961364470422267913818359375	-1.8844200976699261	64.30188632124529	COX7B;RAB3A;ACAA2;NDUFB7;RPL10;RPL32;NDUFB11;ATP5A1;MRFAP1;FHL2;ATP5C1;SEPW1;ATP5G3;ATP5O;ATP5G1;UQCRH;TUBB5;RPS19;STMN1;PGK1;RPS11;RPL39;YWHAH;MDH1;MDH2;RPS8;RPL23;PGAM1;NME2;DYNLL1;ATP1B1;GNB2L1;CS;EEF1G;MYL3;RPS20;ANAPC5;CALM2;SLC25A4
44'-Methylenedianiline-81_mg/kg_in_Corn_Oil-Rat-Kidney-3d-dn	39/328	0.00000000000000002973371805953044337335670530958558279297073581397790886793330855653039179742336273193359375	0.000000000000001649174390400434998346719801380589636886157801042018800075084072886966168880462646484375	0.000000000000007436314490599580353189748343490964398766105390714553635689298971556127071380615234375	0.0000000000004124536121687485360315951252409419209286368934730404589572572149336338043212890625	-1.8860762681149827	64.19921007312068	COX7B;NDUFB8;RPL10;NDUFB11;ATP5A1;MRFAP1;ATP5C1;ATP5G3;ATP5O;COX5A;ATP5G1;RPL6;PRDX2;LDHB;LDHA;RPS19;FTH1;STMN1;COTL1;PGK1;APOE;RPS11;RPL39;NDFIP1;NDUFA5;MDH2;RPS8;RPL23;PGAM1;NME2;TALDO1;MIF;ATP1B1;ATP5F1;GNB2L1;SOD1;RPS20;UQCRC2;CALM2
Theophylline-225_mg/kg_in_Water-Rat-Heart-5d-dn	39/328	0.00000000000000002973371805953044337335670530958558279297073581397790886793330855653039179742336273193359375	0.000000000000001649174390400434998346719801380589636886157801042018800075084072886966168880462646484375	0.000000000000007436314490599580353189748343490964398766105390714553635689298971556127071380615234375	0.0000000000004124536121687485360315951252409419209286368934730404589572572149336338043212890625	-1.8848709975971796	64.15818447066998	COX7B;NDRG4;NDUFB8;ACAA2;NDUFB7;RPL10;RPL32;COX17;MRFAP1;FHL2;SEPW1;YBX1;ATP5O;RPL6;CX3CL1;LDHB;LDHA;RPS19;FTH1;PGK1;TNNI3;APOE;RPS11;RPL39;MYBPC3;HSPA8;NDUFA5;RPL23;PGAM1;NME2;DYNLL1;ATP5F1;SOD2;GNB2L1;SOD1;CS;MYL3;SPARCL1;UQCRC2
Procainamide-755_mg/kg_in_Water-Rat-Heart-1d-up	39/305	0.000000000000000002340271672162424741597906383276119022729738236335522531816888403000120888464152812957763671875	0.000000000000000207100895392710749985122309875320278696823929624921956094141251014661975204944610595703125	0.0000000000000008119918562526042938229753999965586291139192642862809634607401676476001739501953125	0.0000000000000710583095538390188425421432018783474203298122784389079242828302085399627685546875	-1.773838316240826	64.05920064426819	COX7B;NDUFB8;NDUFB7;RPL10;RPL32;STAU2;ATP5A1;ATP5C1;SEPW1;YBX1;KLC1;ATP5O;CLU;COX6A2;RPL6;UQCRH;LDHB;RPS19;APOE;GLUL;YWHAH;NDFIP1;MDH2;RPS8;RPL23;TPM1;NME2;RPL35A;DYNLL1;ATP1B1;GNB2L1;EEF1G;SON;PPAP2B;MYL3;SPARCL1;RPS20;CALM2;SLC25A4
Bromfenac-5_mg/kg_in_CMC-Rat-Liver-3d-up	40/325	0.000000000000000003337563256210187002102756960717205684656418875739213036890618013785569928586483001708984375	0.000000000000000276701560062225599509671022032092003618079767944537561419338089763186872005462646484375	0.000000000000001033598944885165582236331317464506827076984522666147636726918790373019874095916748046875	0.000000000000086602396701229404090289823636056836184669328881913230588907026685774326324462890625	-1.7862784127269464	63.99090932212179	COX7B;RPL10;RPL32;NDUFB11;MRFAP1;ATP5C1;SEPW1;YBX1;ATP5G3;ATP5O;COX5A;CLU;ATP5G1;C3;PRDX2;LDHA;TUBB5;RPS19;FTH1;STMN1;COTL1;APOE;RPS11;RPL39;GSTM1;RPS8;RPL23;PGAM1;NME2;TALDO1;ATP5F1;SOD2;CP;GNB2L1;ERP29;RPS20;ANAPC5;UQCRC2;MFGE8;CALM2
2-Acetylaminofluorene-30_mg/kg_in_CMC-Rat-Kidney-3d-dn	40/327	0.00000000000000000415797070874214996324930250618245696686655604843059486075418362815980799496173858642578125	0.00000000000000032748177302053171705393019113765752681399488527476393517900987717439420521259307861328125	0.00000000000000125219289617996178501112523302744171412370969252714214547950177802704274654388427734375	0.00000000000009961890151831695400034954691787434557094342568728251308129983954131603240966796875	-1.7886174333033662	63.773332149902004	COX7B;ACAA2;RPL10;ATP5A1;MRFAP1;ATP5C1;ATP5G3;ATP5O;COX5A;ATP5G1;CX3CL1;PRDX2;LDHB;LDHA;TUBB5;STMN1;COTL1;PGK1;RPS11;RPL39;ATP6V1F;YWHAH;HSPA8;NDFIP1;NDUFA5;MDH2;RPS8;RPL23;PGAM1;NME2;TALDO1;MIF;ATP1B1;ATP5F1;GNB2L1;SOD1;CS;RPS20;UQCRC2;CALM2
Gemcitabine-11_mg/kg_in_Saline-Rat-Bone_marrow-3d-up	42/344	0.00000000000000000062476455666436631034574989436734623070755216970301854605140956522291162400506436824798583984375	0.0000000000000000600078737596164497234119689176806447894484919879619366778200628687045536935329437255859375	0.00000000000000020753666329335531734685780352323621946097618779121518617358788105775602161884307861328125	0.0000000000000204319845012308315918394006590684455404644849496609282368808635510504245758056640625	-1.7026720279470466	63.598300751841386	COX7B;GRN;NDUFB8;ACAA2;NDUFB7;RPL10;RPL32;ATP5A1;MRFAP1;ATP5C1;SEPW1;CHD4;YBX1;ATP5G3;ATP5O;ATP5G1;RPL6;UQCRH;LDHA;RPS19;FTH1;STMN1;TIMP2;APOE;GLUL;RPL39;HSPA8;NDFIP1;NDUFA5;RPS8;RPL23;NME2;RPL35A;MIF;ATP1B1;SOD2;GNB2L1;SOD1;CS;EEF1G;SPARCL1;ANAPC5
Alfacalcidol-0.043_mg/kg_in_CMC-Rat-Heart-1d-dn	40/317	0.0000000000000000013615459497973518232409546325023662019452599098562860235883675841250806115567684173583984375	0.00000000000000012386381447024534856557257819810452915507367776561109540267580086947418749332427978515625	0.0000000000000004732654236837962610545551849982218547196601379258018571505317595438100397586822509765625	0.0000000000000428441204245238995965120300014274808020234112937441040003250236622989177703857421875	-1.7345987241112821	63.533752812154674	NDUFB8;ACAA2;RPL10;RPL32;NDUFB11;MRFAP1;FHL2;ATP5O;COX5A;CLU;RPL6;UQCRH;PRDX2;LDHB;LDHA;RPS19;PGK1;TNNI3;APOE;RPS11;YWHAH;MYBPC3;HSPA8;NDUFA5;MDH2;RPS8;PGAM1;TPM1;NME2;VEGFB;MIF;DYNLL1;ATP5F1;GNB2L1;NISCH;TNNT2;SPARCL1;ANAPC5;UQCRC2;CALM2
S(-)-Carbidopa-1200_mg/kg_in_CMC-Rat-Brain-5d-dn	41/276	0.00000000000000000000103797600675738770202685739861549289878178181311072943894947655241178807727919775061309337615966796875	0.00000000000000000024044408909474073025646802132716497767980803177651307790674284348142464295960962772369384765625	0.0000000000000000009000532752306100217310238255395613789752072490842733053229007822437779395841062068939208984375	0.00000000000000020253770273475100617183519640144727907184253362822545785348893332411535084247589111328125	-1.4811411006611066	63.4991841034384	COX7B;NDRG4;HFE;ATP1A3;SEPW1;ATP5G3;RPL6;CX3CL1;UQCRH;PPP3CA;UCHL1;LDHA;PCSK1N;TUBB5;RPS19;MOBP;MBP;APOE;PTGDS;GLUL;RAB6B;SULT4A1;GPM6B;YWHAH;HSPA8;SLC12A5;RPS8;FBXO2;PGAM1;NME2;GPR37L1;DYNLL1;ATP1B1;GNB2L1;ZWINT;NISCH;SPARCL1;ALDOC;ANAPC5;MAPT;SLC25A4
Valsartan-1000_mg/kg_in_Corn_Oil-Rat-Heart-1d-dn	39/313	0.000000000000000005819821000317683865356550500689983136979889274801626408706312076901667751371860504150390625	0.00000000000000043242368111794410428666256950882312978157696816035315823256723888334818184375762939453125	0.00000000000000179166786525674047362228853822222821354277918180775142076299744076095521450042724609375	0.000000000000133124302893981947411882000983935418997154698228513325375388376414775848388671875	-1.7784600047216392	62.9168033580944	COX7B;ACAA2;NDUFB7;RPL10;RPL32;STAU2;NDUFB11;ATP5C1;SEPW1;ATP5G3;ATP5O;KLC1;COX6A2;ATP5G1;RPL6;UQCRH;LDHA;RPS19;FTH1;STMN1;PGK1;PPARGC1A;GLUL;YWHAH;MDH1;NDUFA5;MDH2;RPS8;PGAM1;NME2;ATP1B1;SOD1;CS;SON;PPAP2B;MYL3;SPARCL1;UQCRC2;CALM2
Indinavir-1000_mg/kg_in_CMC-Rat-Kidney-3d-dn	40/288	0.000000000000000000040840164556135815201428656783513753410537310884322474203479702570263043526210822165012359619140625	0.0000000000000000057438774293593873048708255186663110678088210847417639792755750249853008426725864410400390625	0.000000000000000022841858352050444929769335155670848505565811680504718916839834719212376512587070465087890625	0.00000000000000315618379615349652435008098910438380938758558096057793562749793636612594127655029296875	-1.5846992226472731	62.910019153508244	ACAA2;NDUFB7;RPL10;RPL32;NDUFB11;ATP5A1;MRFAP1;YBX1;ATP5G3;ATP5O;KLC1;COX5A;ATP5G1;RPL6;UQCRH;PRDX2;LDHB;LDHA;TUBB5;RPS19;STMN1;COTL1;PGK1;TNNI3;RPS11;RPL39;NDUFA5;MDH2;RPS8;RPL23;PGAM1;DYNLL1;ATP1B1;ATP5F1;SOD2;SOD1;EEF1G;ANAPC5;CALM2;SLC25A4
Allyl_Alcohol-16_mg/kg_in_Saline-Rat-Liver-5d-dn	38/303	0.0000000000000000126265663110136503453742844592024711531984558881267811936144340734244906343519687652587890625	0.0000000000000008293245514157265645469397176228681692868730033867119555424096688511781394481658935546875	0.0000000000000037406732565838657603720935519900995846735865767163087269864263362251222133636474609375	0.0000000000002475759879735674612861286127872894883747943717278161557260318659245967864990234375	-1.8115881267973255	62.90906454144449	COX7B;NDUFB8;NDUFB7;RPL10;RPL32;ATP5A1;LCAT;ATP5C1;SEPW1;ATP5O;ATP5G1;RPL6;UQCRH;LDHA;RPS19;FTH1;STMN1;LAMP2;PGK1;APOE;RPS11;RPL39;GLUL;NDUFA5;MDH2;RPS8;RPL23;NME2;RPL35A;DYNLL1;ATP1B1;ATP5F1;DYNLL2;GNB2L1;SON;PPAP2B;RPS20;UQCRC2
Torsemide-110_mg/kg_in_Corn_Oil-Rat-Liver-3d-dn	38/295	0.00000000000000000503814291229497687052691030150697523078665048313121675727099813002496375702321529388427734375	0.0000000000000003815424382426465129068593046399628451945660635724610898478204035200178623199462890625	0.0000000000000016867251084662656555404796816770713986381366976397000456699970527552068233489990234375	0.000000000000126520447183621980743105952588873814343255197467641437469865195453166961669921875	-1.7711966778839656	62.88157280102579	COX7B;ACAA2;NDUFB7;RPL10;RPL32;ATP5A1;ATP5C1;YBX1;ATP5G3;ATP5O;COX5A;ATP5G1;UQCRH;C3;LDHA;RPS19;FTH1;STMN1;PGK1;RPS11;GLUL;ATP6V1F;NDFIP1;GSTM1;MDH2;RPS8;RPL23;PGAM1;NME2;RPL35A;MIF;ATP5F1;GNB2L1;SOD1;EEF1G;SON;RPS20;CALM2
Pirinixic_Acid-364_mg/kg_in_CMC-Rat-Liver-1d-up	39/316	0.0000000000000000081280378679070041689248163905849675692619555730160200990308538848694297485053539276123046875	0.00000000000000056651704643925278270959625755557926194178768909692767152819214970804750919342041015625	0.000000000000002396444080257701137712921437132930063877256192383935484713219921104609966278076171875	0.00000000000016703003164698809265363224854420871596898112709794759211945347487926483154296875	-1.788123556473599	62.77569751164537	COX7B;ACAA2;NDUFB7;RPL32;ATP5A1;ATP5C1;YBX1;ATP5O;COX5A;CLU;UQCRH;LDHA;TUBB5;RPS19;FTH1;PSMD3;STMN1;PGK1;APOE;RPS11;RPL39;GLUL;HSPA8;NDUFA5;MDH2;RPS8;RPL23;PGAM1;NME2;RPL35A;MIF;ATP5F1;DYNLL2;GNB2L1;SOD1;EEF1G;RPS20;ANAPC5;UQCRC2
Theophylline-225_mg/kg_in_Water-Rat-Brain-5d-dn	40/306	0.000000000000000000378290633470485590561293941941538848262083242561019621498508147539041601703502237796783447265625	0.00000000000000003819765422068646892024877209876873136265934224366225269164942801580764353275299072265625	0.000000000000000155734897809555624973296967401943178986646970315445293042699859142885543406009674072265625	0.00000000000001572523147625717988204060743081422579821705524938391107525603729300200939178466796875	-1.65797370733224	62.677636086108286	COX7B;RAB3A;RPL32;STAU2;ATP5A1;CAMK2A;ATP5C1;ATP1A3;CHD3;YBX1;CPLX2;CLU;ATP5G1;RPL6;UQCRH;PPP3CA;UCHL1;LDHA;NELF;FTH1;PSMD3;SCD2;APOE;PTGDS;GLUL;RPL39;RAB6B;ATP6V1F;YWHAH;HSPA8;NDFIP1;MDH2;RPS8;RPL35A;MIF;DYNLL1;S100B;PPAP2B;CALM2;SLC25A4
S(-)-Carbidopa-1200_mg/kg_in_CMC-Rat-Brain-1d-dn	44/359	0.00000000000000000007498643425887599177276612239075992681361901801257468960608398855782752434606663882732391357421875	0.0000000000000000096981707647111555671429876038218232854103574214405837639052521126359351910650730133056640625	0.00000000000000002764338891548853886076924609325540250584814572286200540229827993243816308677196502685546875	0.0000000000000036901581542099616511335863688214551793956665938500893986429218784905970096588134765625	-1.596556646695173	62.54445905035139	COX7B;NDRG4;NDUFB8;ACAA2;RTN1;RPL10;NDUFB11;HFE;ATP5A1;MRFAP1;ATP5C1;ATP1A3;SEPW1;ATP5G3;CLU;PCSK1N;RPS19;MOBP;FTH1;STMN1;SCD2;MBP;APOE;GLUL;RPL39;GPM6B;YWHAH;HSPA8;NDFIP1;GSTM1;NDUFA5;RPL23;FBXO2;GPR37L1;ATP1B1;ATP5F1;S100B;SOD2;ZWINT;SYT11;RPS20;ALDOC;CALM2;SLC25A4
2-Amino-4-Nitrophenol-625_mg/kg_in_CMC-Rat-Heart-1d-dn	39/321	0.00000000000000001405832436634830398559493226999697651835354378292881893930399428427335806190967559814453125	0.000000000000000915069113300489562299982639122006883993391064720246408370485369232483208179473876953125	0.0000000000000038641533263876517701542139446153653983308251529393828604952432215213775634765625	0.0000000000002536172633219095260025189993785114486485494922352046387459267862141132354736328125	-1.8054441792685478	62.518076232313526	GRN;ACAA2;RPL10;RPL32;NDUFB11;MRFAP1;FHL2;SEPW1;ATP5O;KLC1;COX5A;RPL6;PRDX2;LDHA;TUBB5;RPS19;STMN1;PGK1;RPL39;ATP6V1F;YWHAH;MYBPC3;HSPA8;MDH1;MDH2;RPS8;PGAM1;NME2;VEGFB;DYNLL1;ATP5F1;GNB2L1;SOD1;PPAP2B;SPARCL1;ANAPC5;UQCRC2;CALM2;SLC25A4
Diisopropyl_Fluorophosphate-3.75_mg/kg_in_Water-Rat-Heart-5d-up	39/306	0.00000000000000000262685317212056259273628530529815847905893390348765377428907896728560444898903369903564453125	0.00000000000000022987883981801724581803331169768331727885189046979574900575471474439837038516998291015625	0.0000000000000008975801216351799352628120235574185772927757569206175247700230102054774761199951171875	0.00000000000007684066345650736044199539820528355488931694650123205292402417398989200592041015625	-1.7360089871543605	62.51191166078003	NDUFB8;RTN1;NDUFB7;RPL32;NDUFB11;ATP5A1;COX17;ATP5C1;YBX1;ATP5G3;ATP5O;KLC1;COX5A;COX6A2;ATP5G1;UQCRH;PRDX2;PPP3CA;LDHB;LDHA;FTH1;MBP;APOE;PTGDS;GLUL;NDFIP1;MDH2;RPS8;PGAM1;TPM1;NME2;RPL35A;ATP1B1;GNB2L1;SOD1;EEF1G;PPAP2B;ALDOC;CALM2
Tolazamide-1500_mg/kg_in_CMC-Rat-Heart-5d-dn	39/328	0.00000000000000002973371805953044337335670530958558279297073581397790886793330855653039179742336273193359375	0.000000000000001649174390400434998346719801380589636886157801042018800075084072886966168880462646484375	0.000000000000007436314490599580353189748343490964398766105390714553635689298971556127071380615234375	0.0000000000004124536121687485360315951252409419209286368934730404589572572149336338043212890625	-1.833599993902203	62.41299632927882	COX7B;GRN;NDRG4;NDUFB8;ACAA2;RPL10;ATP5C1;ATP5G3;ATP5O;COX5A;CLU;COX6A2;UQCRH;PRDX2;LDHB;LDHA;FTH1;PSMD3;PGK1;TNNI3;RPS11;ATP6V1F;MYBPC3;MDH1;NDUFA5;MDH2;PGAM1;TPM1;NME2;VEGFB;ATP5F1;GNB2L1;NISCH;CS;PITPNM1;MYL3;SPARCL1;UQCRC2;CALM2
DActinomycin-0.06_mg/kg_in_Saline-Rat-Bone_marrow-3d-up	39/282	0.000000000000000000142796975487282603717187009412037249575410934355831232313305267922487473697401583194732666015625	0.000000000000000016539249690262322114419301624035612619908788733700220896505328482817276380956172943115234375	0.0000000000000000727102199594480130336873081409258292720623195206329503204045749953365884721279144287109375	0.000000000000008299502788414674710744348176953768100717434390289906076532133738510310649871826171875	-1.6139608675102735	62.36473158222946	COX7B;GRN;NDUFB8;RPL10;RPL32;ATP5A1;MRFAP1;ATP5C1;CHD4;YBX1;ATP5O;COX5A;ATP5G1;RPL6;UQCRH;LIMD2;C3;LDHA;RPS19;FTH1;LAMP2;COTL1;RPS11;RPL39;GLUL;HSPA8;MDH2;RPL23;PGAM1;RPL35A;MIF;PPAPDC2;DYNLL1;ATP5F1;GNB2L1;SOD1;CS;EEF1G;UQCRC2
Doxazosin-5_mg/kg_in_Water-Rat-Heart-0.25d-up	39/309	0.00000000000000000370432331730356807440001563345863695389628018680571071297169538638627273030579090118408203125	0.0000000000000002977066372151316517081239531050972419811998458637203324173015062115155160427093505859375	0.000000000000001209687078706329718952966269916570539436867872708225579714280684129334986209869384765625	0.000000000000097219341141745443071865088900349069112754619992333715572385699488222599029541015625	-1.7443267189093916	62.36041824507908	NDUFB8;NDUFB7;RPL10;RPL32;MRFAP1;YBX1;ATP5G3;ATP5O;KLC1;COX5A;CLU;RPL6;UQCRH;PRDX2;LDHB;LDHA;RPS19;FTH1;PSMD3;PGK1;GLUL;MDH2;RPS8;PGAM1;TPM1;VEGFB;NME2;RPL35A;MIF;DYNLL1;ATP5F1;GNB2L1;SOD1;CS;EEF1G;ANAPC5;UQCRC2;CALM2;SLC25A4
Atenolol-1000_mg/kg_in_CMC-Rat-Heart-5d-up	39/325	0.00000000000000002162330744925152693492837852041560845846872413139432012041396546919713728129863739013671875	0.0000000000000013100397651561924148984906276097459019709494387750936539305257610976696014404296875	0.0000000000000056283461688531799870298458357372975505229545541141522591033208300359547138214111328125	0.0000000000003436345304332375630837247643338283156527919459666264856423367746174335479736328125	-1.8130940892457572	62.13241168919375	COX7B;NDUFB8;ACAA2;NDUFB7;RPL10;RPL32;STAU2;ATP5A1;COX17;MRFAP1;YBX1;ATP5O;COX5A;COX6A2;CX3CL1;UQCRH;PRDX2;LDHB;RPS19;APOE;GLUL;MYBPC3;NDFIP1;MDH1;MDH2;RPS8;RPL23;PGAM1;TPM1;NME2;RPL35A;ATP1B1;GNB2L1;SOD1;NISCH;CS;EEF1G;UQCRC2;SLC25A4
Ranitidine-1500_mg/kg_in_CMC-Rat-Heart-1d-dn	39/285	0.000000000000000000208965582945313453961392374036622354651961929256011492317401945228994009084999561309814453125	0.000000000000000022240715287530927798494505509959710493903644920707547705251982961272005923092365264892578125	0.00000000000000010083714466461632749951614167506981563960340229739454098734086073818616569042205810546875	0.000000000000010732342586196191501739409409280227723876527216873011383313496480695903301239013671875	-1.6158859119686328	61.96051032046365	ACAA2;NDUFB7;RPL10;RPL32;ATP5A1;FHL2;ATP5C1;YBX1;ATP5G3;ATP5O;COX5A;CLU;ATP5G1;RPL6;UQCRH;PPP3CA;RPS19;LAMP2;PGK1;APOE;RPS11;RPL39;NDFIP1;NDUFA5;RPS8;RPL23;PGAM1;TPM1;DYNLL1;ATP5F1;GNB2L1;SOD1;EEF1G;PPAP2B;MYL3;UQCRC2;MFGE8;CALM2;SLC25A4
Isoprenaline-15_mg/kg_in_Saline-Rat-Heart-5d-dn	38/319	0.000000000000000072549420967578005385425054401694668118526980286897565264325749012641608715057373046875	0.00000000000000371038467234184650479310240932868406865262518590231621828934294171631336212158203125	0.0000000000000171545147787987221077072954302180881727192020280714501723196008242666721343994140625	0.000000000000888874726301438971598859111763365190884977895535712377750314772129058837890625	-1.862813264918226	61.89689011570811	COX7B;NDUFB8;ACAA2;ATP5A1;MRFAP1;FHL2;ATP5G3;ATP5O;COX5A;COX6A2;ATP5G1;UQCRH;PRDX2;LDHB;LDHA;PSMD3;PGK1;TNNI3;RPS11;MYBPC3;MDH1;NDUFA5;MDH2;RPS8;RPL23;PGAM1;TPM1;NME2;VEGFB;DYNLL1;ATP1B1;ATP5F1;GNB2L1;SOD1;NISCH;CS;MYL3;UQCRC2
Buspirone-196_mg/kg_in_CMC-Rat-Heart-1d-dn	39/323	0.000000000000000017450042085151023422829365672236554836363654034394297942522911171181476674973964691162109375	0.000000000000001082177413091728151824189043878620211186370055587990801626574466354213654994964599609375	0.000000000000004666695694893614087815040664868358866027887865701728742351406253874301910400390625	0.000000000000291705518198270646634272113441850048424185126716423610560013912618160247802734375	-1.7920550814023342	61.75386195243869	GRN;RAB3A;NDUFB7;RPL10;RPL32;NDUFB11;HFE;COX17;FHL2;ATP5C1;YBX1;ATP5G3;ATP5O;COX5A;COX6A2;ATP5G1;RPL6;LDHA;RPS19;LAMP2;PGK1;RPL39;YWHAH;NDFIP1;RPS8;PGAM1;TPM1;DYNLL1;ATP5F1;SOD2;GNB2L1;CS;EEF1G;PPAP2B;MYL3;RPS20;UQCRC2;CALM2;SLC25A4
Paroxetine-104_mg/kg_in_Water-Rat-Brain-3d-up	39/301	0.0000000000000000014672028608569657350193649572638654606890565580589922377308109702198635204695165157318115234375	0.000000000000000131314656046698448210190232676193819915499616979466523947195355503936298191547393798828125	0.0000000000000005417899659493243645642312567778665253497472238664034449584505637176334857940673828125	0.00000000000004849020195246453417837277097617217837158092030858114185321028344333171844482421875	-1.6863148740212108	61.66673948340639	NDUFB8;ACAA2;RPL32;NDUFB11;ATP5A1;MRFAP1;ATP1A3;ATP5G3;ATP5O;COX5A;UQCRH;PRDX2;UCHL1;PCSK1N;RPS19;FTH1;PGK1;APOE;PTGDS;GLUL;ATP6V1F;SLC12A5;GSTM1;MDH1;RPS8;RPL23;PGAM1;NME2;RPL35A;ATP1B1;ATP5F1;ZWINT;SOD1;NISCH;CS;SON;PPAP2B;SPARCL1;RPS20
Phenacetin-619_mg/kg_in_Corn_Oil-Rat-Kidney-5d-dn	40/340	0.000000000000000016661686303123739815105401629903134433430866018894210556222645891466527245938777923583984375	0.00000000000000105828581712421432320963762794628693589773127566033839030978924711234867572784423828125	0.000000000000004220019916910569347783477219753120721326060220401910072496320935897529125213623046875	0.0000000000002711284911013452277364407493521535625203948416395149934032815508544445037841796875	-1.7861763800970487	61.59115890643467	COX7B;NDUFB8;ACAA2;RPL10;RPL32;NDUFB11;ATP5A1;MRFAP1;ATP5C1;ATP5G3;ATP5O;ATP5G1;RPL6;CX3CL1;UQCRH;LDHB;LDHA;FTH1;STMN1;COTL1;PGK1;RPS11;RPL39;HSPA8;NDFIP1;NDUFA5;MDH2;RPS8;RPL23;PGAM1;NME2;TALDO1;MIF;ATP1B1;ATP5F1;GNB2L1;SOD1;RPS20;UQCRC2;CALM2
Cisapride-250_mg/kg_in_Corn_Oil-Rat-Heart-5d-dn	40/331	0.0000000000000000064206244560765860295254427462170278513359945787093881197638012281458941288292407989501953125	0.0000000000000004682299834820294930693719396210343827177281631791994076507990030222572386264801025390625	0.0000000000000018304838887178223696881250461494760544439610976119592322675089235417544841766357421875	0.0000000000001347373000704819535017237377099615634225282523317446248256601393222808837890625	-1.7422196900089064	61.49612508900013	COX7B;NDUFB8;NDUFB7;RPL10;ATP5A1;COX17;MRFAP1;ATP5C1;YBX1;KLC1;UQCRH;LDHB;STMN1;TIMP2;PGK1;TNNI3;APOE;RPS11;RPL39;YWHAH;MYBPC3;HSPA8;NDFIP1;MDH1;NDUFA5;MDH2;RPS8;RPL23;PGAM1;TPM1;NME2;RPL35A;ATP5F1;SOD2;CS;EEF1G;PPAP2B;MYL3;UQCRC2;SLC25A4
Mevastatin-1200_mg/kg_in_CMC-Rat-Kidney-3d-dn	38/312	0.00000000000000003423874175163967078114670903299472198689558873649189940646664354062522761523723602294921875	0.0000000000000018726689585827363505221451395544039076406189585355388516063612769357860088348388671875	0.000000000000008908771982856564973252131389665516576810834308008946180734710651449859142303466796875	0.00000000000048555260658737051613701775305148656603805579212718157577910460531711578369140625	-1.8035600837400243	61.16126858133944	COX7B;NDUFB8;NDUFB7;RPL10;RPL32;NDUFB11;ATP5C1;YBX1;ATP5O;KLC1;ATP5G1;RPL6;UQCRH;PRDX2;LDHA;TUBB5;RPS19;STMN1;PGK1;APOE;RPL39;NDUFA5;MDH2;RPS8;RPL23;PGAM1;NME2;TALDO1;MIF;DYNLL1;ATP1B1;GNB2L1;EEF1G;RPS20;ANAPC5;UQCRC2;CALM2;SLC25A4
Aldosterone-0.065_mg/kg_in_Saline-Rat-Kidney-1d-dn	39/318	0.000000000000000010132934706584858858395969487532547701971145310607426426319221945959725417196750640869140625	0.0000000000000006939738586874986582086534688592451563181093374295393960693445478682406246662139892578125	0.0000000000000029041032759275034046845800985123539322870357508310501515325086074881255626678466796875	0.00000000000020063787194039487739718775450866181523962468447042084562781383283436298370361328125	-1.7498633345485761	61.07740023373705	COX7B;NDUFB8;ACAA2;NDUFB7;RPL32;MRFAP1;ATP5C1;YBX1;ATP5O;COX5A;CX3CL1;UQCRH;PRDX2;PPP3CA;LDHB;LDHA;STMN1;LAMP2;COTL1;APOE;RPS11;RPL39;ATP6V1F;NDFIP1;MDH2;RPL23;NME2;RPL35A;DYNLL1;ATP5F1;GNB2L1;SOD1;EEF1G;PPAP2B;ERP29;RPS20;ANAPC5;UQCRC2;CALM2
Rifampin-99_mg/kg_in_CMC-Rat-Kidney-3d-dn	39/326	0.000000000000000024055339194321739603665049884211796894909676311903427847749270540589350275695323944091796875	0.000000000000001403406307366503962853048388712224106276665164770578453357074977247975766658782958984375	0.00000000000000617802451763326989464494419319794420416614745550365483950372436083853244781494140625	0.0000000000003604305266731824720599178067869301867538929518008927743721869774162769317626953125	-1.776953756381571	60.77159463735777	COX7B;ACAA2;RPL10;ATP5A1;MRFAP1;ATP5C1;ATP5G3;ATP5O;COX5A;ATP5G1;RPL6;PRDX2;LDHB;LDHA;TUBB5;STMN1;COTL1;PGK1;RPS11;RPL39;ATP6V1F;NDFIP1;MDH1;NDUFA5;MDH2;RPS8;PGAM1;NME2;TALDO1;MIF;ATP1B1;ATP5F1;GNB2L1;SOD1;CS;RPS20;ANAPC5;UQCRC2;CALM2
6-Mercaptopurine-25_mg/kg_in_Corn_Oil-Rat-Kidney-5d-dn	39/331	0.00000000000000004073528841361429152328348337755181148386604423066066626990533450225484557449817657470703125	0.00000000000000218252470439201440283690274526225173293563115717308420471454155631363391876220703125	0.000000000000009796214356346524713132799404616932177383942063897404040062610874883830547332763671875	0.000000000000528458796373871391050438647921972206669867511141802651764010079205036163330078125	-1.7997049950844681	60.75497045779161	COX7B;NDUFB8;ACAA2;RPL10;RPL32;ATP5A1;MRFAP1;ATP5C1;ATP5G3;ATP5O;ATP5G1;RPL6;UQCRH;PRDX2;LDHB;LDHA;FTH1;STMN1;COTL1;PGK1;RPS11;RPL39;HSPA8;NDFIP1;NDUFA5;MDH2;RPS8;RPL23;PGAM1;NME2;TALDO1;MIF;ATP1B1;ATP5F1;GNB2L1;SOD1;RPS20;UQCRC2;CALM2
Dicyclomine-645_mg/kg_in_Water-Rat-Heart-3d-dn	38/331	0.00000000000000025058868744244479223467917643006897351628953500742025273240187743795104324817657470703125	0.0000000000000104760101732648684646087691855833978258716147891060899155490915291011333465576171875	0.000000000000050781733908785518078114775920519673990389912521248305665722000412642955780029296875	0.0000000000021597383030080593341059162375871727213537398792908561517833732068538665771484375	-1.8791442310153856	60.489067437627405	COX7B;NDRG4;NDUFB8;ACAA2;NDUFB7;RPL10;RPL32;NDUFB11;ATP5A1;ATP5C1;SEPW1;ATP5O;ATP5G1;UQCRH;LDHA;RPS19;FTH1;STMN1;PGK1;RPS11;RPL39;MDH2;RPS8;RPL23;PGAM1;TPM1;NME2;RPL35A;DYNLL1;ATP5F1;GNB2L1;SOD1;CS;EEF1G;MYL3;RPS20;CALM2;SLC25A4
Nortriptyline-63_mg/kg_in_Water-Rat-Heart-0.25d-up	39/324	0.000000000000000019429018145173839037987587498852889514503288129871304279472354892277508042752742767333984375	0.00000000000000118622439466193146310625208992795007122044901280710771374060641392134130001068115234375	0.0000000000000051258712891879232838445434355568923546204291273598041556169846444390714168548583984375	0.0000000000003178847423121581637062786992200243024763763044493458664874196983873844146728515625	-1.7591591222252723	60.45878231226401	COX7B;NDUFB8;ACAA2;NDUFB7;RPL32;ATP5A1;MRFAP1;ATP5C1;SEPW1;ATP5G3;ATP5O;RPL6;UQCRH;PRDX2;LDHB;RPS19;TNNI3;PPARGC1A;RPL39;GLUL;NDFIP1;MDH2;RPS8;RPL23;NME2;RPL35A;DYNLL1;ATP5F1;S100B;GNB2L1;SOD1;CS;EEF1G;MYL3;RPS20;ANAPC5;UQCRC2;CALM2;SLC25A4
Procainamide-755_mg/kg_in_Water-Rat-Heart-3d-up	39/327	0.00000000000000002674977450892992095862626203700347268917923484739078421323910106366383843123912811279296875	0.000000000000001515692259225410545164257898649064220447784940952462573449111005174927413463592529296875	0.0000000000000067791462557473569668110157776828442482516703763983922925717706675641238689422607421875	0.0000000000003869025790598999061284143675844607494578551720731951490961364470422267913818359375	-1.7697462503583665	60.38888162395654	COX7B;GRN;NDUFB8;RTN1;NDUFB7;RPL10;RPL32;STAU2;ATP5A1;ATP5C1;SEPW1;YBX1;KLC1;CLU;COX6A2;ATP5G1;UQCRH;LDHB;FTH1;TNNI3;APOE;MYBPC3;HSPA8;NDFIP1;MDH1;MDH2;RPS8;RPL23;TPM1;NME2;RPL35A;ATP1B1;ATP5F1;SOD2;CS;EEF1G;RPS20;UQCRC2;SLC25A4
Theophylline-225_mg/kg_in_Water-Rat-Heart-3d-dn	37/306	0.000000000000000115272331340511875716404276623118400669344726472247131265902453378657810389995574951171875	0.000000000000005535883424621168198274186190256550921405987071566290325108639081008732318878173828125	0.00000000000002709519319599732944822491670157226872914040492756893030446008197031915187835693359375	0.00000000000129334388855560589517768954335879110222225218951308534087729640305042266845703125	-1.8364893029460974	60.287398935367555	COX7B;NDRG4;NDUFB8;ACAA2;NDUFB7;RPL10;RPL32;COX17;FHL2;SEPW1;YBX1;ATP5O;COX6A2;ATP5G1;UQCRH;PRDX2;PGK1;TNNI3;RPS11;RPL39;ATP6V1F;MYBPC3;MDH2;PDPK1;RPL23;TPM1;NME2;VEGFB;DYNLL1;ATP5F1;SOD2;CS;SON;MYL3;SPARCL1;UQCRC2;CALM2
Nicotine-75_mg/kg_in_Water-Rat-Brain-3d-dn	41/351	0.000000000000000008372580023674617273058908303154878445747321603800754352686652737247641198337078094482421875	0.000000000000000578442458477730514939484089294382429012334931837935325660282614990137517452239990234375	0.00000000000000216749243203926263237444564165344415386581060356530059607393923215568065643310546875	0.00000000000015578667714288227048882384949060103654827798280724238111361046321690082550048828125	-1.714419118355937	60.152439381991066	ARF3;NDRG4;RAB3A;RTN1;COX17;CAMK2A;MRFAP1;ATP1A3;SEPW1;CHD3;CPLX2;KLC1;ATP5G1;RPL6;CX3CL1;PPP3CA;LDHB;LDHA;NELF;FTH1;PSMD3;STMN1;SCD2;COTL1;PGK1;APOE;PTGDS;RPL39;GPM6B;YWHAH;HSPA8;NDFIP1;RPS8;DYNLL1;S100B;SOD1;SON;SYT11;PPAP2B;MAPT;SLC25A4
Melphalan-12_mg/kg_in_CMC-Rat-Bone_marrow-5d-dn	39/307	0.00000000000000000294712428431504147023389434856704828921606185903399495462640089726846781559288501739501953125	0.00000000000000025229946590505723256751577407110715722509254425875990790473224478773772716522216796875	0.00000000000000099182104584150457256578364561630642466734017990981353563029188080690801143646240234375	0.000000000000083995511366104188892826232664315564920877454913039628081605769693851470947265625	-1.673322246823288	60.09889947600313	COX7B;GRN;RPL10;RPL32;ATP5A1;MRFAP1;SEPW1;YBX1;ATP5G3;ATP5O;COX5A;ATP5G1;RPL6;PRDX2;PPP3CA;LDHA;TUBB5;RPS19;FTH1;PGK1;RPS11;RPL39;YWHAH;HSPA8;MDH2;RPS8;RPL23;PGAM1;NME2;TALDO1;DYNLL1;ATP5F1;GNB2L1;SOD1;EEF1G;RPS20;ANAPC5;EIF4E2;CALM2
Thimerosal-10_mg/kg_in_Water-Rat-Brain-3d-dn	39/316	0.0000000000000000081280378679070041689248163905849675692619555730160200990308538848694297485053539276123046875	0.00000000000000056651704643925278270959625755557926194178768909692767152819214970804750919342041015625	0.000000000000002396444080257701137712921437132930063877256192383935484713219921104609966278076171875	0.00000000000016703003164698809265363224854420871596898112709794759211945347487926483154296875	-1.7100206047686317	60.033735272376546	COX7B;RPL32;STAU2;ATP5A1;CAMK2A;FHL2;SEPW1;CHD3;CPLX2;KLC1;ATP5G1;RPL6;CX3CL1;UQCRH;PPP3CA;LDHA;UCHL1;RPS19;NELF;FTH1;STMN1;APOE;RPL39;GLUL;RAB6B;NDFIP1;MDH2;RPS8;PDPK1;NME2;MIF;DYNLL1;PPAP2B;RPS20;UQCRC2;MAPT;MFGE8;CALM2;SLC25A4
Caffeine-93_mg/kg_in_Water-Rat-Brain-5d-up	38/308	0.00000000000000002207777060129966673528483938262227159785698688758241725604847260910901241004467010498046875	0.00000000000000132736275767813882803834502034433478733565039443809130403906237916089594364166259765625	0.0000000000000060797150364083898796482295989420986130741231777407929115497609018348157405853271484375	0.0000000000003604305266731824720599178067869301867538929518008927743721869774162769317626953125	-1.752072730126627	60.01827162025313	NDUFB8;NDUFB11;ATP5A1;MRFAP1;ATP5C1;ATP1A3;SEPW1;ATP5G3;UQCRH;LDHB;LDHA;RPS19;NELF;PGK1;RPS11;GLUL;GPM6B;ATP6V1F;YWHAH;SLC12A5;NDFIP1;GSTM1;MDH1;NDUFA5;RPS8;PDPK1;RPL23;PGAM1;NME2;ATP5F1;S100B;ZWINT;NISCH;CS;PPAP2B;SPARCL1;MAPT;CALM2
Cytarabine-487_mg/kg_in_Saline-Rat-Spleen-5d-up	39/326	0.000000000000000024055339194321739603665049884211796894909676311903427847749270540589350275695323944091796875	0.000000000000001403406307366503962853048388712224106276665164770578453357074977247975766658782958984375	0.00000000000000617802451763326989464494419319794420416614745550365483950372436083853244781494140625	0.0000000000003604305266731824720599178067869301867538929518008927743721869774162769317626953125	-1.7548550218700252	60.0158207006916	COX7B;RPL32;ATP5A1;MRFAP1;ATP5C1;YBX1;ATP5G3;CLU;ATP5G1;UQCRH;LIMD2;PPP3CA;LDHA;TUBB5;RPS19;STMN1;TIMP2;COTL1;APOE;GLUL;HSPA8;NDFIP1;RPS8;PDPK1;RPL23;NME2;TALDO1;RPL13A;RPL35A;DYNLL1;ATP1B1;ATP5F1;CP;SOD1;EEF1G;SON;PPAP2B;ANAPC5;MFGE8
Camptothecin-2.5_mg/kg_in_Saline-Rat-Bone_marrow-1d-up	41/350	0.000000000000000007549874837324951412678151901512492207040406477498543924564700091650593094527721405029296875	0.0000000000000005405710383524665001936378812151683607750530884648865193042865939787589013576507568359375	0.00000000000000197911330510985018654242480560126903902645333251097969906595608335919678211212158203125	0.0000000000001443286702874553618808519096541744276547374059571637872068095020949840545654296875	-1.7042328438952934	59.91044053966543	COX7B;ACAA2;NDUFB7;RPL10;RPL32;ATP5A1;ATP5C1;SEPW1;YBX1;ATP5G3;ATP5O;COX5A;ATP5G1;RPL6;UQCRH;LDHA;RPS19;PSMD3;COTL1;APOE;RPL39;GLUL;YWHAH;HSPA8;NDFIP1;NDUFA5;MDH2;RPL23;PGAM1;NME2;TALDO1;RPL35A;MIF;DYNLL1;ATP5F1;SOD2;GNB2L1;SOD1;CS;EEF1G;UQCRC2
Pralidoxime_Chloride-48_mg/kg_in_Saline-Rat-Heart-1d-dn	38/333	0.00000000000000030637393921815780445972456314961800791987965001013372035032489293371327221393585205078125	0.000000000000012186874471122276858734032344128256252955254390624162397216423414647579193115234375	0.000000000000060578415742700457390565674178141765776031864298989404460371588356792926788330078125	0.000000000002459358775203653879601843785057094411705680414570451830513775348663330078125	-1.8573700822138082	59.50719700434333	COX7B;NDUFB8;NDUFB7;RPL32;STAU2;NDUFB11;ATP5A1;COX17;ATP5C1;YBX1;ATP5G3;KLC1;COX6A2;ATP5G1;UQCRH;LDHB;TUBB5;RPS19;FTH1;TNNI3;GLUL;NDFIP1;MDH1;MDH2;RPS8;RPL23;PGAM1;TPM1;NME2;RPL35A;MIF;ATP1B1;CS;EEF1G;SON;PPAP2B;MYL3;RPS20
Propylene_Glycol-2000_mg/kg_in_Water-Rat-Kidney-5d-dn	31/189	0.0000000000000000059117965644537637225900033576308364004577639144451077501951630210896837525069713592529296875	0.00000000000000043515242749194246380956742622603026579764361344258849495503227444714866578578948974609375	0.00000000000000313104918147464847116019076401114382210359829601664660714277488295920193195343017578125	0.00000000000021443602915908112961544239165433063629986019937856411843313253484666347503662109375	-1.6795120254953526	59.4057432317082	NDUFB8;COX7B;ACAA2;NDUFB7;RPL10;RPL32;SEPW1;YBX1;ATP5G1;RPL6;UQCRH;PRDX2;RPS19;FTH1;LAMP2;STMN1;APOE;RPS11;RPL39;GLUL;HSPA8;NDUFA5;PDPK1;RPL23;NME2;RPL35A;ATP1B1;SON;PPAP2B;RPS20;UQCRC2
Trimethadione-535_mg/kg_in_Water-Rat-Heart-1d-dn	38/337	0.0000000000000004558565396395120704314864046943178170648999715693083789602724209544248878955841064453125	0.000000000000016699191191631613308000563317669171243943539162390976571259670890867710113525390625	0.000000000000085887113199894446906827869361123199533152548779124657585271052084863185882568359375	0.000000000003252148574819079703185313945734834944513436116864113500923849642276763916015625	-1.8655474037279087	59.18153655821853	COX7B;NDUFB8;ACAA2;NDUFB7;RPL10;RPL32;NDUFB11;ATP5A1;ATP5C1;SEPW1;ATP5G3;ATP5O;ATP5G1;RPL6;UQCRH;RPS19;FTH1;STMN1;TNNI3;RPS11;RPL39;HSPA8;NDUFA5;MDH2;RPS8;RPL23;PGAM1;TPM1;NME2;RPL35A;DYNLL1;ATP1B1;SOD1;EEF1G;MYL3;RPS20;ANAPC5;SLC25A4
Bromisovalum-250_mg/kg_in_Corn_Oil-Rat-Kidney-3d-dn	38/325	0.00000000000000013582432082065265779892837976162851774459115901903805134764979811734519898891448974609375	0.0000000000000063675735165682164370271888884777628091164313091365745123084707302041351795196533203125	0.0000000000000296880256973578868368565160458534335358713775188110872704783105291426181793212890625	0.000000000001383567398771542726874440248579522009207687371912243179394863545894622802734375	-1.8061077548265432	59.03725184838482	COX7B;NDUFB8;NDUFB7;RPL10;RPL32;ATP5A1;MRFAP1;ATP5C1;ATP5G3;ATP5O;COX5A;ATP5G1;CX3CL1;UQCRH;PRDX2;LDHB;LDHA;RPS19;FTH1;STMN1;RPS11;GLUL;RPL39;ATP6V1F;HSPA8;NDFIP1;NDUFA5;MDH2;RPS8;RPL23;NME2;MIF;ATP5F1;GNB2L1;SOD1;CS;RPS20;CALM2
Cortisone-206_mg/kg_in_CMC-Rat-Heart-3d-up	38/317	0.00000000000000005866721623348493374400963725763323500719402699143945056903248769231140613555908203125	0.000000000000003070279249261118169717576564889193352583958949997278153887236840091645717620849609375	0.0000000000000142501183042937225984461558449675080517508873878540498481015674769878387451171875	0.00000000000074822621176411578040899467441030639097525323233384142440627329051494598388671875	-1.7508156461969753	58.50702023974852	NDUFB7;RPL32;NDUFB11;ATP5A1;COX17;MRFAP1;FHL2;ATP5C1;YBX1;ATP5G3;ATP5O;KLC1;CLU;COX6A2;ATP5G1;UQCRH;PRDX2;LDHB;LDHA;RPS19;FTH1;APOE;ATP6V1F;MDH1;MDH2;RPS8;RPL23;NME2;RPL35A;DYNLL1;ATP5F1;SOD1;EEF1G;PPAP2B;RPS20;ANAPC5;UQCRC2;SLC25A4
Pantoprazole-1100_mg/kg_in_Water-Rat-Liver-1d-up	37/305	0.000000000000000103471994918076591671378109921031835996736115089976448810915599096915684640407562255859375	0.000000000000005061772869408517305559311108229334531872817444508871886910128523595631122589111328125	0.00000000000002466296391030236131913391680556827450097510077975382358772549196146428585052490234375	0.0000000000012037708594478928887889418194994341671129334248036002463777549564838409423828125	-1.7758257578961083	58.454962318146535	ACAA2;NDUFB7;RPL32;ATP5A1;MRFAP1;ATP5C1;YBX1;COX5A;ATP5G1;RPL6;UQCRH;C3;LDHA;RPS19;FTH1;STMN1;PGK1;RPS11;RPL39;YWHAH;HSPA8;GSTM1;MDH2;RPS8;RPL23;PGAM1;NME2;TALDO1;RPL35A;MIF;SOD2;GNB2L1;SOD1;EEF1G;RPS20;ANAPC5;UQCRC2
Tolazamide-1500_mg/kg_in_CMC-Rat-Heart-3d-dn	37/319	0.0000000000000004510297654575051055649207980335812491252497793796372160812779839034192264080047607421875	0.0000000000000166775137687479349704923673250800346848734569127348237316255108453333377838134765625	0.00000000000008916809791420128100001878450786694355642385267923799574418808333575725555419921875	0.0000000000032991191752615450891308381636890656040013436456348472347599454224109649658203125	-1.8397299844987307	58.364909552406544	COX7B;NDRG4;NDUFB8;ACAA2;RPL10;MRFAP1;ATP5G3;COX5A;CLU;RPL6;PRDX2;LDHA;STMN1;PGK1;RPL39;ATP6V1F;YWHAH;MYBPC3;HSPA8;NDFIP1;MDH1;NDUFA5;MDH2;PGAM1;TPM1;NME2;MIF;ATP1B1;ATP5F1;SOD2;GNB2L1;CS;TNNT2;MYL3;RPS20;UQCRC2;CALM2
Pyrilamine-688_mg/kg_in_Water-Rat-Heart-3d-dn	37/306	0.000000000000000115272331340511875716404276623118400669344726472247131265902453378657810389995574951171875	0.000000000000005535883424621168198274186190256550921405987071566290325108639081008732318878173828125	0.00000000000002709519319599732944822491670157226872914040492756893030446008197031915187835693359375	0.00000000000129334388855560589517768954335879110222225218951308534087729640305042266845703125	-1.77717744904127	58.34033755460137	COX7B;NDUFB7;RPL10;RPL32;ATP5A1;FHL2;ATP5C1;YBX1;ATP5O;COX6A2;ATP5G1;UQCRH;LDHB;RPS19;FTH1;STMN1;PGK1;TNNI3;RPS11;RPL39;YWHAH;MDH2;RPS8;RPL23;PGAM1;TPM1;NME2;DYNLL1;SOD2;SOD1;CS;EEF1G;SON;MYL3;RPS20;UQCRC2;CALM2
44'-Methylenedianiline-81_mg/kg_in_Corn_Oil-Rat-Kidney-5d-dn	39/339	0.0000000000000000926710229623329476736093617902473424697651775195673951035502113882103003561496734619140625	0.0000000000000045904212380587063250868229065806440194983935147721165748180283117108047008514404296875	0.00000000000002014566549838430465031213415934767079263126819677065526548176421783864498138427734375	0.00000000000102365975138886973082666017239856885712168121926879393868148326873779296875	-1.765387767209365	58.2839321812693	COX7B;NDUFB8;ACAA2;RPL10;RPL32;NDUFB11;ATP5A1;MRFAP1;ATP5C1;ATP5G3;ATP5O;ATP5G1;UQCRH;PRDX2;LDHB;LDHA;RPS19;FTH1;STMN1;PGK1;APOE;RPS11;RPL39;HSPA8;NDFIP1;NDUFA5;MDH2;RPS8;RPL23;PGAM1;NME2;TALDO1;MIF;ATP5F1;GNB2L1;SOD1;RPS20;UQCRC2;CALM2
Trimethadione-535_mg/kg_in_Water-Rat-Heart-5d-dn	38/305	0.0000000000000000158109701040826676775626860987292852085626848244147291122629894744022749364376068115234375	0.00000000000000101241626455085442461513492507689603653375028276262259652185093727894127368927001953125	0.0000000000000045477703587807713678130372406132329720173756819334709433633179287426173686981201171875	0.000000000000286545914766058853576543140803766692163885576594140047745895572006702423095703125	-1.6852974683590622	58.18731615975103	ACAA2;RTN1;NDUFB7;NDUFB11;ATP5A1;MRFAP1;FHL2;ATP5C1;SEPW1;RPL6;UQCRH;PGK1;TNNI3;RPS11;RPL39;GLUL;YWHAH;MYBPC3;HSPA8;NDUFA5;MDH2;RPS8;RPL23;PGAM1;NME2;VEGFB;DYNLL1;ATP1B1;SOD2;SOD1;EEF1G;MYL3;SPARCL1;RPS20;ANAPC5;UQCRC2;MFGE8;SLC25A4
Spironolactone-300_mg/kg_in_CMC-Rat-Kidney-1d-dn	38/338	0.0000000000000005029917272180028346448478890365465747800888187020451614017702013370580971240997314453125	0.00000000000001817230662187610476883349415385794517756486154969053359309327788650989532470703125	0.00000000000009364817673015850635310584470238730913694592816742812146912910975515842437744140625	0.0000000000034146899996607794743130659419776652620422130457455978103098459541797637939453125	-1.832900810255968	57.990924340682746	COX7B;NDUFB8;NDUFB7;RPL32;NDUFB11;ATP5A1;COX17;MRFAP1;ATP5C1;YBX1;ATP5G3;ATP5O;KLC1;ATP5G1;RPL6;UQCRH;PRDX2;LDHB;TUBB5;RPS19;STMN1;PGK1;GLUL;ATP6V1F;YWHAH;MDH1;NDUFA5;MDH2;RPS8;RPL23;NME2;DYNLL1;ATP1B1;ATP5F1;SPARCL1;ANAPC5;EIF4E2;CALM2
Phenacemide-400_mg/kg_in_CMC-Rat-Heart-3d-dn	38/323	0.000000000000000110386347390438606467486412375832379459202436228736077250545122296898625791072845458984375	0.000000000000005366684395352434521331838082111741364962844043351442024913922068662941455841064453125	0.00000000000002476014210647012006783809696668013919438992853638836777463438920676708221435546875	0.0000000000012037708594478928887889418194994341671129334248036002463777549564838409423828125	-1.7545964546550503	57.653523598341934	COX7B;NDUFB8;ACAA2;RPL10;RPL32;MRFAP1;ATP5C1;SEPW1;COX6A2;UQCRH;TUBB5;RPS19;FTH1;HSF1;PGK1;TNNI3;RPS11;RPL39;YWHAH;MYBPC3;HSPA8;MDH1;MDH2;RPS8;PGAM1;TPM1;NME2;VEGFB;DYNLL1;ATP1B1;SOD2;GNB2L1;NISCH;CS;TNNT2;MYL3;RPS20;UQCRC2
Gallamine_Triethiodide-2.5_mg/kg_in_Saline-Rat-Heart-3d-up	37/313	0.00000000000000024247170363861758571223988339890223369342209052378078748546386123052798211574554443359375	0.0000000000000103788431405312621962300862328971994368834348698715785985768889077007770538330078125	0.0000000000000518271380483142683811660877796697909078503345436939042656376841478049755096435546875	0.0000000000021597383030080593341059162375871727213537398792908561517833732068538665771484375	-1.7897008875180802	57.62659135892645	COX7B;GRN;NDUFB8;ACAA2;NDUFB7;RPL32;NDUFB11;ATP5A1;ATP5C1;CHD4;ATP5G3;COX5A;RPL6;UQCRH;LDHB;LDHA;RPS19;FTH1;TNNI3;RPS11;YWHAH;MDH1;NDUFA5;MDH2;RPS8;RPL23;TPM1;NME2;RPL35A;ATP5F1;NISCH;SON;TNNT2;PPAP2B;MYL3;RPS20;SLC25A4
Valsartan-1000_mg/kg_in_Corn_Oil-Rat-Heart-3d-dn	37/298	0.00000000000000004796630060685865838779683979405210861156287475461079683469733936362899839878082275390625	0.00000000000000253545358107126715095581687810996268425187800087117206970788174658082425594329833984375	0.000000000000012639209497221795012803703709361377987091209530723379117489457712508738040924072265625	0.00000000000066809673825583132235804727355334589979952986116273905281559564173221588134765625	-1.7146116033646608	57.625359205652416	COX7B;NDUFB8;NDUFB7;RPL10;RPL32;STAU2;NDUFB11;ATP5A1;ATP5C1;YBX1;ATP5G3;ATP5O;COX5A;CLU;COX6A2;ATP5G1;RPL6;UQCRH;LDHB;LDHA;PGK1;YWHAH;MDH2;RPS8;RPL23;PGAM1;TPM1;NME2;ATP5F1;SOD1;EEF1G;SON;PPAP2B;MYL3;SPARCL1;UQCRC2;MFGE8
N-Nitrosodiethylamine-1.67_mg/kg_in_Saline-Rat-Liver-0.25d-up	43/377	0.000000000000000003133197080150723854453452924801273105441871470551646640390064391112900921143591403961181640625	0.00000000000000026534473336846345342558374850335870153443374830186385349151123591582290828227996826171875	0.000000000000000798691430319892076631798383102919692503796262640636260954352110275067389011383056640625	0.0000000000000706797045528030368399225734793464454041624078772798611680627800524234771728515625	-1.6056820521747623	57.58859255286649	COX7B;GRN;ACAA2;NDUFB7;RPL32;HFE;ATP5A1;COX17;LCAT;ATP5C1;SEPW1;YBX1;ATP5O;COX5A;CLU;ATP5G1;UQCRH;C3;PRDX2;LDHA;RPS19;FTH1;LAMP2;APOE;RPS11;YWHAH;HSPA8;NDFIP1;GSTM1;NDUFA5;RPS8;PGAM1;NME2;TALDO1;RPL35A;MIF;ATP5F1;GNB2L1;SOD1;EEF1G;RPS20;UQCRC2;CALM2
Zidovudine-1540_mg/kg_in_Corn_Oil-Rat-Heart-3d-up	42/365	0.00000000000000000569109760448651446586008910390827732835048421682479051486591714592577773146331310272216796875	0.0000000000000004268865212660551493798358697415636103282828386386305030697485562996007502079010009765625	0.000000000000001446530268100129099189194488473907392886032134173002194899027017527259886264801025390625	0.00000000000011169482736820212478065931088320228265994317473630559334196732379496097564697265625	-1.624049888060054	57.4751473886452	COX7B;NDRG4;ACAA2;RPL10;STAU2;MRFAP1;FHL2;ATP5C1;SEPW1;YBX1;ATP5O;KLC1;COX5A;COX6A2;ATP5G1;LDHB;LDHA;PGK1;RPS11;GLUL;RPL39;NDFIP1;MDH1;NDUFA5;MDH2;RPS8;RPL23;PGAM1;TPM1;NME2;VEGFB;DYNLL1;ATP5F1;SOD2;GNB2L1;CS;PPAP2B;SPARCL1;RPS20;ANAPC5;CALM2;SLC25A4
Fenofibrate-215_mg/kg_in_Corn_Oil-Rat-Kidney-5d-up	39/349	0.00000000000000025017829998143565255897347926954303948666761213924514262174625400803051888942718505859375	0.0000000000000104760101732648684646087691855833978258716147891060899155490915291011333465576171875	0.000000000000048264336255144377656471558484388688714332958651365146351963630877435207366943359375	0.000000000002132995646823306371748211580625001590645617444153003816609270870685577392578125	-1.7840109009121963	57.4267551759079	COX7B;NDUFB8;ACAA2;NDUFB7;RPL10;RPL32;NDUFB11;ATP5A1;SEPW1;ATP5O;COX5A;ATP5G1;RPL6;UQCRH;PRDX2;LDHB;LDHA;RPS19;FTH1;PTGDS;RPS11;GLUL;RPL39;ATP6V1F;MDH1;NDUFA5;MDH2;RPS8;RPL23;NME2;RPL35A;DYNLL1;ATP5F1;GNB2L1;SOD1;SON;RPS20;CALM2;SLC25A4
Pravastatin-1200_mg/kg_in_Corn_Oil-Rat-Skeletal_muscle-5d-dn	39/347	0.000000000000000205717132428735949194653132377348822568172866912146468099109597460483200848102569580078125	0.000000000000009153831271235730545596762510022237574217550924726705119383041164837777614593505859375	0.0000000000000406227837091472290447630465482164758501460767592394773828345932997763156890869140625	0.000000000001838764623524388523525108587451488907811569806227680601296015083789825439453125	-1.7731931006366053	57.317764589858825	NDUFB8;RPL32;NDUFB11;MRFAP1;ATP5C1;ATP5G3;ATP5O;COX5A;ATP5G1;RPL6;UQCRH;PRDX2;LDHB;LDHA;TUBB5;RPS19;FTH1;STMN1;PGK1;MBP;APOE;RPS11;RPL39;MDH1;NDUFA5;MDH2;RPS8;PGAM1;NME2;DYNLL1;ATP1B1;ATP5F1;SOD2;EEF1G;MYL3;UQCRC2;EIF4E2;CALM2;SLC25A4
Diphenhydramine-10.9_mg/kg_in_Water-Rat-Heart-3d-up	41/362	0.00000000000000002549173691433164101246090509516485417245509434327858933055921397681231610476970672607421875	0.000000000000001465495765965518241728231060369287390505641487103982711914795800112187862396240234375	0.0000000000000057788934211562007805433805518699617563842425849163220163973164744675159454345703125	0.00000000000034794542936282391922743481144236979830768052845968441033619455993175506591796875	-1.6775804220905317	57.30041459563556	COX7B;NDUFB8;RTN1;NDUFB7;RPL32;ATP5A1;COX17;ATP5C1;YBX1;COX5A;COX6A2;RPL6;UQCRH;PRDX2;LDHB;TUBB5;RPS19;PSMD3;STMN1;RPS11;RPL39;YWHAH;MYBPC3;HSPA8;MDH1;NDUFA5;RPS8;TPM1;NME2;VEGFB;RPL35A;MIF;DYNLL1;ATP1B1;GNB2L1;SOD1;CS;MYL3;RPS20;ANAPC5;CALM2
Ticrynafen-570_mg/kg_in_CMC-Rat-Liver-1d-up	38/309	0.000000000000000024654121142893234563909219678611141306551524346088975769841766805257066152989864349365234375	0.00000000000000142776366265755236797341946366759947583224116783584545231633455841802060604095458984375	0.000000000000006692654199170987287584455907309639725424389201935415627531256177462637424468994140625	0.0000000000003869025790598999061284143675844607494578551720731951490961364470422267913818359375	-1.6757987254769913	57.28326987081884	COX7B;ACAA2;RPL10;RPL32;MRFAP1;ATP5C1;SEPW1;YBX1;ATP5O;COX5A;ATP5G1;RPL6;PRDX2;LDHA;TUBB5;FTH1;STMN1;PGK1;APOE;RPS11;RPL39;YWHAH;GSTM1;RPS8;RPL23;PGAM1;NME2;TALDO1;MIF;ATP5F1;GNB2L1;SOD1;EEF1G;SON;ERP29;RPS20;ANAPC5;CALM2
3-Acetamidophenol-700_mg/kg_in_Corn_Oil-Rat-Kidney-3d-dn	36/320	0.0000000000000029957532598641802610825100788553057814511660326972641854581524967215955257415771484375	0.000000000000087064770017307314529336271074324568459133245890146923784413957037031650543212890625	0.0000000000004889235474936378268411517292266554673106637718404954284778796136379241943359375	0.0000000000142620809631847826630420185741661182228512405600895363022573292255401611328125	-1.901054583007651	57.168749284596686	COX7B;NDUFB8;RPL10;RPL32;MRFAP1;ATP5C1;ATP5G3;ATP5O;COX5A;ATP5G1;RPL6;CX3CL1;PRDX2;LDHB;LDHA;RPS19;STMN1;APOE;RPS11;RPL39;HSPA8;NDFIP1;NDUFA5;MDH2;RPL23;PGAM1;NME2;TALDO1;MIF;ATP1B1;ATP5F1;GNB2L1;SOD1;RPS20;UQCRC2;CALM2
Mevastatin-1200_mg/kg_in_CMC-Rat-Kidney-1d-dn	37/311	0.00000000000000019649030652868035753783852395965021085273084409071608913421869146986864507198333740234375	0.000000000000008843186595542209198635438816212331378959735257716534562177912448532879352569580078125	0.0000000000000431353918986483462585398119975364595454704781662957913113132235594093799591064453125	0.0000000000019303087874645134146058442543465524126634902390975412345142103731632232666015625	-1.763895867791842	57.07813412001574	COX7B;NDUFB7;RPL10;RPL32;ATP5A1;MRFAP1;ATP5C1;YBX1;ATP5O;KLC1;COX5A;ATP5G1;RPL6;UQCRH;PRDX2;LDHB;LAMP2;PGK1;APOE;GLUL;RPL39;ATP6V1F;NDFIP1;NDUFA5;MDH2;RPS8;PGAM1;NME2;TALDO1;MIF;ATP5F1;GNB2L1;SOD1;CS;UQCRC2;CALM2;SLC25A4
Diphenhydramine-10.9_mg/kg_in_Water-Rat-Heart-5d-up	39/326	0.000000000000000024055339194321739603665049884211796894909676311903427847749270540589350275695323944091796875	0.000000000000001403406307366503962853048388712224106276665164770578453357074977247975766658782958984375	0.00000000000000617802451763326989464494419319794420416614745550365483950372436083853244781494140625	0.0000000000003604305266731824720599178067869301867538929518008927743721869774162769317626953125	-1.665047161542428	56.944403189978836	COX7B;GRN;NDRG4;NDUFB8;RAB3A;NDUFB7;RPL32;COX17;YBX1;COX5A;COX6A2;RPL6;UQCRH;PRDX2;LDHB;LDHA;FTH1;PGK1;TNNI3;APOE;RPL39;YWHAH;MYBPC3;HSPA8;PGAM1;TPM1;NME2;VEGFB;RPL35A;MIF;DYNLL1;GNB2L1;SOD1;CS;SON;MYL3;SPARCL1;UQCRC2;CALM2
Vancomycin-160_mg/kg_in_Saline-Rat-Kidney-3d-up	37/297	0.00000000000000004289683312347980479607255390632374947797721627981530623241468447304214350879192352294921875	0.00000000000000228280714649004685614804247056921902493499608281790624886298246565274894237518310546875	0.000000000000011471098350990795167724885502547767487097735671086606856761136441491544246673583984375	0.000000000000610448450083807474703820215424965011101650358416037533970666117966175079345703125	-1.6889896760401295	56.9415347268769	COX7B;NDUFB7;RPL10;RPL32;ATP5A1;ATP5C1;YBX1;ATP5G3;CLU;ATP5G1;RPL6;UQCRH;LDHB;LDHA;RPS19;STMN1;PGK1;RPS11;YWHAH;HSPA8;NDFIP1;NDUFA5;MDH2;RPS8;PDPK1;RPL23;NME2;RPL13A;RPL35A;MIF;DYNLL1;ATP1B1;SOD2;SOD1;NISCH;SON;CALM2
Clofibric_Acid-448_mg/kg_in_Corn_Oil-Rat-Heart-5d-dn	37/312	0.0000000000000002183205170453064622541092282388902562209200106276008046535253015463240444660186767578125	0.000000000000009660069619375469938130783796282502419024650584800095742821213207207620143890380859375	0.00000000000004729005363609384112774238377371131803426906881071545285522006452083587646484375	0.000000000002104273799084040099259098397060151826483409553958381366101093590259552001953125	-1.763524833535533	56.910314061778195	COX7B;NDUFB8;RAB3A;RPL10;MRFAP1;FHL2;SEPW1;ATP5G3;ATP5O;COX5A;COX6A2;RPL6;UQCRH;PRDX2;LDHB;LDHA;PGK1;RPS11;RPL39;ATP6V1F;YWHAH;MYBPC3;MDH1;NDUFA5;MDH2;RPL23;PGAM1;TPM1;NME2;VEGFB;ATP5F1;GNB2L1;SOD1;CS;MYL3;SPARCL1;CALM2
CerIVastatin-7_mg/kg_in_Corn_Oil-Rat-Kidney-3d-dn	37/330	0.0000000000000013548021919582740753508431261680013599947992701533205917030500131659209728240966796875	0.000000000000043911201908902743918024600349866224576205094021208452659266185946762561798095703125	0.0000000000002339008514921462591146000328493981265469935093559428196385852061212062835693359375	0.0000000000077079627880842841537854863684893556678712212004711545887403190135955810546875	-1.846654162691228	56.79681623344549	COX7B;NDUFB8;ACAA2;RPL10;NDUFB11;ATP5A1;MRFAP1;ATP5C1;ATP5G3;ATP5O;COX5A;ATP5G1;CX3CL1;PRDX2;LDHB;LDHA;RPS19;STMN1;COTL1;PGK1;RPS11;RPL39;HSPA8;NDFIP1;NDUFA5;MDH2;RPS8;RPL23;PGAM1;NME2;TALDO1;ATP1B1;ATP5F1;GNB2L1;SOD1;RPS20;UQCRC2
Epirubicin-2.7_mg/kg_in_Saline-Rat-Heart-1d-dn	37/313	0.00000000000000024247170363861758571223988339890223369342209052378078748546386123052798211574554443359375	0.0000000000000103788431405312621962300862328971994368834348698715785985768889077007770538330078125	0.0000000000000518271380483142683811660877796697909078503345436939042656376841478049755096435546875	0.0000000000021597383030080593341059162375871727213537398792908561517833732068538665771484375	-1.7635461106430017	56.78443351591715	TMEM55A;COX7B;NDUFB8;RAB3A;NDUFB7;RPL10;RPL32;NDUFB11;FHL2;ATP5C1;ATP5O;KLC1;COX5A;COX6A2;ATP5G1;UQCRH;PRDX2;TUBB5;STMN1;PGK1;TNNI3;RPL39;MYBPC3;NDUFA5;RPS8;PGAM1;TPM1;NME2;VEGFB;DYNLL1;ATP1B1;CS;EEF1G;SON;PPAP2B;RPS20;MFGE8
Calcitriol-0.04_mg/kg_in_CMC-Rat-Kidney-1d-dn	37/313	0.00000000000000024247170363861758571223988339890223369342209052378078748546386123052798211574554443359375	0.0000000000000103788431405312621962300862328971994368834348698715785985768889077007770538330078125	0.0000000000000518271380483142683811660877796697909078503345436939042656376841478049755096435546875	0.0000000000021597383030080593341059162375871727213537398792908561517833732068538665771484375	-1.7615287900438423	56.71947779587562	COX7B;ACAA2;NDUFB7;RPL10;NDUFB11;ATP5A1;MRFAP1;ATP5C1;ATP5O;KLC1;COX5A;ATP5G1;RPL6;UQCRH;PRDX2;LDHB;FTH1;STMN1;LAMP2;PGK1;HSPA8;NDFIP1;MDH1;NDUFA5;MDH2;RPS8;RPL23;PGAM1;NME2;MIF;ATP5F1;GNB2L1;SOD1;NISCH;ANAPC5;UQCRC2;CALM2
Alendronic_Acid-138_mg/kg_in_CMC-Rat-Heart-3d-up	36/309	0.00000000000000099212218616688861050476389661081472175031890740892759339430995169095695018768310546875	0.0000000000000333929672574804059325386982114578835506200037153146098489742144010961055755615234375	0.000000000000185854574731867643689453189282884948137046510208136851360904984176158905029296875	0.000000000006228896300375275172338751793164337254571361057742251432500779628753662109375	-1.827673571457168	56.713498792645105	COX7B;NDRG4;NDUFB8;NDUFB7;RPL32;ATP5A1;COX17;MRFAP1;CHD4;YBX1;ATP5O;COX5A;COX6A2;PRDX2;PPP3CA;LDHB;LDHA;TUBB5;STMN1;MYBPC3;HSPA8;NDUFA5;MDH2;RPS8;RPL23;TPM1;VEGFB;RPL35A;MIF;ATP5F1;GNB2L1;SOD1;CS;SON;TNNT2;SPARCL1
Oxcarbazepine-1600_mg/kg_in_CMC-Rat-Heart-5d-dn	38/325	0.00000000000000013582432082065265779892837976162851774459115901903805134764979811734519898891448974609375	0.0000000000000063675735165682164370271888884777628091164313091365745123084707302041351795196533203125	0.0000000000000296880256973578868368565160458534335358713775188110872704783105291426181793212890625	0.000000000001383567398771542726874440248579522009207687371912243179394863545894622802734375	-1.7312225909006886	56.58943871509652	COX7B;NDUFB8;ACAA2;NDUFB7;RPL10;ATP5A1;FHL2;YBX1;ATP5O;COX5A;CLU;COX6A2;PRDX2;LDHB;LDHA;TUBB5;RPS19;FTH1;STMN1;HSF1;PGK1;APOE;MYBPC3;MDH2;PGAM1;TPM1;NME2;VEGFB;DYNLL1;ATP1B1;ATP5F1;GNB2L1;SOD1;CS;TNNT2;SPARCL1;UQCRC2;CALM2
Chlorpyrifos-82_mg/kg_in_CMC-Rat-Heart-3d-dn	37/296	0.00000000000000003834481318217830266039281683098637701949186980580029648901785321868374012410640716552734375	0.00000000000000206851882618381018106677498920548681830722140100042860666462729568593204021453857421875	0.000000000000010407037304947585797330864963298242466344860172877684334480363759212195873260498046875	0.000000000000557590651794334605498409714600843134469330963920441490699886344373226165771484375	-1.6726334971191514	56.554989445755254	GRN;NDUFB8;ACAA2;RPL10;RPL32;NDUFB11;MRFAP1;FHL2;ATP5C1;SEPW1;COX5A;COX6A2;RPL6;PRDX2;LDHA;TUBB5;RPS19;PGK1;TNNI3;RPS11;RPL39;ATP6V1F;MYBPC3;MDH1;RPL23;PGAM1;NME2;MIF;DYNLL1;ATP5F1;GNB2L1;SOD1;PPAP2B;RPS20;ANAPC5;UQCRC2;CALM2
2-Amino-4-Nitrophenol-625_mg/kg_in_CMC-Rat-Heart-3d-dn	38/331	0.00000000000000025058868744244479223467917643006897351628953500742025273240187743795104324817657470703125	0.0000000000000104760101732648684646087691855833978258716147891060899155490915291011333465576171875	0.000000000000050781733908785518078114775920519673990389912521248305665722000412642955780029296875	0.0000000000021597383030080593341059162375871727213537398792908561517833732068538665771484375	-1.756125878024044	56.529144975402	COX7B;NDUFB8;ACAA2;NDUFB7;RPL10;RPL32;NDUFB11;MRFAP1;FHL2;ATP5C1;SEPW1;YBX1;ATP5O;COX5A;RPL6;UQCRH;PRDX2;LDHA;RPS19;STMN1;PGK1;RPS11;RPL39;ATP6V1F;YWHAH;MDH1;PGAM1;NME2;DYNLL1;ATP1B1;ATP5F1;GNB2L1;SOD1;PPAP2B;SPARCL1;RPS20;UQCRC2;CALM2
Doxorubicin-3_mg/kg_in_Saline-Rat-Heart-3d-up	41/358	0.00000000000000001709126744026259331537316175562011054319112339440651926469882937453803606331348419189453125	0.0000000000000010768865788760655504152984194839214608080250369648300790004213922657072544097900390625	0.00000000000000406207589365040717841176563116701531759751564454319350261357612907886505126953125	0.0000000000002644042127139719673379109145640994600091888688808694496401585638523101806640625	-1.638732551132358	56.478429547652915	COX7B;ACAA2;NDUFB7;RPL32;HFE;SEPW1;YBX1;ATP5G3;ATP5O;COX5A;COX6A2;ATP5G1;RPL6;PRDX2;LDHB;LDHA;RPS19;FTH1;LAMP2;TIMP2;PGK1;GLUL;ATP6V1F;MYBPC3;NDFIP1;MDH1;MDH2;RPL23;TPM1;VEGFB;ATP5F1;SOD2;DYNLL2;GNB2L1;SOD1;NISCH;CS;SON;MYL3;UQCRC2;CALM2
Methyldopa-325_mg/kg_in_Water-Rat-Heart-1d-dn	38/331	0.00000000000000025058868744244479223467917643006897351628953500742025273240187743795104324817657470703125	0.0000000000000104760101732648684646087691855833978258716147891060899155490915291011333465576171875	0.000000000000050781733908785518078114775920519673990389912521248305665722000412642955780029296875	0.0000000000021597383030080593341059162375871727213537398792908561517833732068538665771484375	-1.7509550638588571	56.362698078147915	NDUFB8;ACAA2;RPL10;NDUFB11;ATP5A1;MRFAP1;FHL2;ATP5C1;SEPW1;ATP5O;KLC1;CLU;COX6A2;ATP5G1;RPL6;PPP3CA;LDHA;TUBB5;RPS19;FTH1;STMN1;TIMP2;PGK1;TNNI3;RPL39;MYBPC3;NDUFA5;PGAM1;ATP5F1;GNB2L1;EEF1G;PPAP2B;MYL3;RPS20;ANAPC5;UQCRC2;MFGE8;SLC25A4
Cytarabine-487_mg/kg_in_Saline-Rat-Bone_marrow-1d-up	37/326	0.00000000000000091322358033739030993786533298777110454931007187118208179299472249113023281097412109375	0.000000000000031002366029040024558983738901723912885044324994066045064755599014461040496826171875	0.000000000000165447730293288951652903954990025809615623864079481109001790173351764678955078125	0.000000000005715203174517297236358235503891350053930209274000162622542120516300201416015625	-1.8085866960144896	56.25556987970823	ACAA2;NDUFB7;RPL10;RPL32;ATP5A1;ATP5C1;YBX1;ATP5G3;ATP5O;COX5A;ATP5G1;UQCRH;LDHA;RPS19;PSMD3;LAMP2;COTL1;APOE;GLUL;HSPA8;NDUFA5;MDH2;RPS8;RPL23;PGAM1;NME2;TALDO1;RPL35A;MIF;ATP5F1;SOD2;GNB2L1;SOD1;CS;EEF1G;RPS20;ANAPC5
S(-)-Carbidopa-1200_mg/kg_in_CMC-Rat-Brain-3d-dn	38/294	0.0000000000000000044815947886726208609892218400450861728352282305882191282275783805744140408933162689208984375	0.0000000000000003494756490652035795795597793255937588146695245948369912269981796271167695522308349609375	0.00000000000000152425196484115606172089458652774899391867786078991198195353717892430722713470458984375	0.00000000000011655348034066936499654657805932386524625128665366702307437662966549396514892578125	-1.5778238339592972	56.1549045432894	COX7B;NDUFB7;RPL10;RPL32;ATP5A1;ATP5C1;YBX1;RPL6;UQCRH;LDHB;MOBP;NELF;FTH1;STMN1;MBP;PTGDS;GLUL;RPL39;GPM6B;YWHAH;HSPA8;NDFIP1;RPS8;RPL23;RPL35A;GPR37L1;MIF;ATP1B1;S100B;GNB2L1;ZWINT;NISCH;EEF1G;SON;SPARCL1;RPS20;ALDOC;SLC25A4
Gentian_Violet-18_mg/kg_in_Corn_Oil-Rat-Liver-3d-dn	38/341	0.0000000000000006741984873159245992151969014572945525241964956526807828396385957603342831134796142578125	0.0000000000000239188616491001010225873253280693510864729316167665018610932747833430767059326171875	0.0000000000001211797622723494434373863833726929823309155509480916634856839664280414581298828125	0.000000000004318605464511421449675617514719631515572595414909073952003382146358489990234375	-1.7866925828926843	56.038021020967	COX7B;NDUFB8;ACAA2;NDUFB7;RPL10;RPL32;ATP5A1;ATP5C1;SEPW1;YBX1;ATP5O;COX5A;ATP5G1;UQCRH;C3;RPS19;FTH1;STMN1;APOE;RPS11;GLUL;RPL39;ATP6V1F;HSPA8;NDUFA5;RPS8;RPL23;PGAM1;NME2;RPL35A;MIF;ATP5F1;SOD1;EEF1G;SON;PPAP2B;RPS20;CALM2
3-Acetamidophenol-700_mg/kg_in_Corn_Oil-Rat-Kidney-5d-dn	38/333	0.00000000000000030637393921815780445972456314961800791987965001013372035032489293371327221393585205078125	0.000000000000012186874471122276858734032344128256252955254390624162397216423414647579193115234375	0.000000000000060578415742700457390565674178141765776031864298989404460371588356792926788330078125	0.000000000002459358775203653879601843785057094411705680414570451830513775348663330078125	-1.7482933071158213	56.01254981124444	COX7B;ACAA2;RPL10;RPL32;NDUFB11;ATP5A1;MRFAP1;ATP5C1;ATP5G3;ATP5O;ATP5G1;RPL6;UQCRH;PRDX2;LDHB;LDHA;RPS19;STMN1;PGK1;RPS11;RPL39;HSPA8;NDFIP1;NDUFA5;MDH2;RPS8;RPL23;PGAM1;NME2;TALDO1;MIF;ATP1B1;ATP5F1;GNB2L1;SOD1;RPS20;UQCRC2;CALM2
Prochlorperazine-85_mg/kg_in_CMC-Rat-Heart-1d-dn	37/303	0.0000000000000000832584732299333529761300353995939341870282418187586281899115192572935484349727630615234375	0.0000000000000041502768048035135303008923690332835723681460804446174961412907578051090240478515625	0.00000000000002041197806840473744270239355643306982117553272093601890446734614670276641845703125	0.00000000000102397923099844400102376059100112054328808597336575303415884263813495635986328125	-1.6909699096880408	55.99748544595543	NDUFB8;RAB3A;RPL32;NDUFB11;COX17;FHL2;ATP5C1;SEPW1;ATP5G3;ATP5O;KLC1;ATP5G1;RPL6;UQCRH;LDHA;FTH1;PGK1;RPS11;RPL39;YWHAH;MDH1;NDUFA5;RPS8;PGAM1;TPM1;NME2;TALDO1;MIF;DYNLL1;GNB2L1;EEF1G;PPAP2B;MYL3;RPS20;MFGE8;CALM2;SLC25A4
Amikacin-82_mg/kg_in_Saline-Rat-Kidney-1d-up	39/340	0.0000000000000001025194087716138844325547579140196640803916374308328574027626700626569800078868865966796875	0.0000000000000050465178967826933074262611984407074563679994165521502935689568403176963329315185546875	0.00000000000002201477154231267027902745876254861527652854913394975255869212560355663299560546875	0.00000000000108367712917034115977524682786193614887106095867608246408053673803806304931640625	-1.6970438893598085	55.8668170626364	COX7B;GRN;NDUFB8;NDUFB7;RPL10;RPL32;ATP5A1;YBX1;ATP5O;KLC1;COX5A;ATP5G1;CX3CL1;UQCRH;PRDX2;LDHB;LDHA;FTH1;STMN1;COTL1;PGK1;MDH1;NDUFA5;RPS8;PDPK1;RPL23;PGAM1;NME2;MIF;DYNLL1;ATP1B1;ATP5F1;GNB2L1;SOD1;NISCH;EEF1G;SON;UQCRC2;CALM2
Tiapride-1200_mg/kg_in_Water-Rat-Heart-5d-dn	38/293	0.000000000000000003984519339327668497284036270255841409148165300981199454799508430369314737617969512939453125	0.000000000000000316990649662067894534641580454154957152514203271020942764835126581601798534393310546875	0.000000000000001376889765484783837830764841756634152966916697681531989161385354236699640750885009765625	0.00000000000010742267346223116963660112478277495706127826757825260983736370690166950225830078125	-1.5646569583832826	55.838944603591784	ACAA2;ATP5A1;ATP5C1;SEPW1;YBX1;ATP5G3;ATP5O;ATP5G1;UQCRH;LDHB;TUBB5;RPS19;FTH1;STMN1;PGK1;GLUL;YWHAH;NDUFA5;MDH2;RPS8;RPL23;PGAM1;TPM1;NME2;DYNLL1;ATP1B1;ATP5F1;SOD2;GNB2L1;NISCH;CS;EEF1G;TNNT2;MYL3;SPARCL1;RPS20;ANAPC5;SLC25A4
Cytarabine-23_mg/kg_in_Saline-Rat-Liver-0.25d-up	37/313	0.00000000000000024247170363861758571223988339890223369342209052378078748546386123052798211574554443359375	0.0000000000000103788431405312621962300862328971994368834348698715785985768889077007770538330078125	0.0000000000000518271380483142683811660877796697909078503345436939042656376841478049755096435546875	0.0000000000021597383030080593341059162375871727213537398792908561517833732068538665771484375	-1.7338585780745546	55.82852444769893	COX7B;NDUFB7;RPL10;RPL32;ATP5A1;COX17;LCAT;ATP5C1;SEPW1;YBX1;ATP5G3;ATP5O;COX5A;ATP5G1;RPL6;UQCRH;C3;LDHA;RPS19;FTH1;STMN1;RPS11;RPL39;YWHAH;NDUFA5;RPS8;NME2;RPL35A;MIF;S100B;GNB2L1;SOD1;EEF1G;SON;RPS20;UQCRC2;CALM2
Phenytoin-46_mg/kg_in_Water-Rat-Heart-3d-up	37/308	0.000000000000000142871805994456287463700287915433026084629600260290926971862290884018875658512115478515625	0.0000000000000066191667294843394062393050947794776138545275352698116222427415777929127216339111328125	0.0000000000000326681655949824376829561450744529700225267203339551969065723824314773082733154296875	0.0000000000015134968954475393940450860023083407175648051889993439544923603534698486328125	-1.7093614110921267	55.808610640858824	COX7B;NDUFB7;RPL32;ATP5A1;COX17;ATP5C1;SEPW1;YBX1;COX5A;CLU;COX6A2;ATP5G1;RPL6;UQCRH;RPS19;STMN1;APOE;RPL39;GLUL;YWHAH;HSPA8;NDFIP1;RPL23;TPM1;NME2;VEGFB;RPL35A;MIF;DYNLL1;SOD1;CS;EEF1G;SON;SPARCL1;ALDOC;CALM2;SLC25A4
Bromisovalum-250_mg/kg_in_Corn_Oil-Rat-Kidney-5d-dn	38/333	0.00000000000000030637393921815780445972456314961800791987965001013372035032489293371327221393585205078125	0.000000000000012186874471122276858734032344128256252955254390624162397216423414647579193115234375	0.000000000000060578415742700457390565674178141765776031864298989404460371588356792926788330078125	0.000000000002459358775203653879601843785057094411705680414570451830513775348663330078125	-1.7318119811104495	55.48451421786097	COX7B;NDUFB8;ACAA2;RPL10;RPL32;NDUFB11;ATP5A1;MRFAP1;ATP5C1;ATP5G3;ATP5O;ATP5G1;UQCRH;PRDX2;LDHB;LDHA;RPS19;FTH1;STMN1;RPS11;RPL39;HSPA8;NDFIP1;NDUFA5;MDH2;RPS8;RPL23;PGAM1;NME2;TALDO1;MIF;ATP1B1;ATP5F1;GNB2L1;SOD1;RPS20;UQCRC2;CALM2
Tranilast-300_mg/kg_in_CMC-Rat-Heart-3d-dn	36/308	0.0000000000000008950539183674802661740632085326168763627610776290044469760687206871807575225830078125	0.0000000000000306497593959229331466025049724504297518992181059704904555474058724939823150634765625	0.00000000000016986990595555539123435300993130041266924133702698185288681997917592525482177734375	0.000000000005766790428042906819947744657592529431665295813758120857528410851955413818359375	-1.7797124392832584	55.37780203419576	COX7B;NDRG4;NDUFB8;ACAA2;RPL10;RPL32;SEPW1;YBX1;ATP5O;COX5A;PRDX2;LDHB;LDHA;RPS19;FTH1;PGK1;APOE;RPS11;RPL39;YWHAH;HSPA8;MDH1;MDH2;RPS8;RPL23;PGAM1;NME2;DYNLL1;ATP5F1;GNB2L1;SOD1;CS;MYL3;RPS20;UQCRC2;CALM2
Alfacalcidol-0.043_mg/kg_in_CMC-Rat-Liver-5d-dn	37/317	0.00000000000000036735267544438334880693128539579075931320096583265755185720990994013845920562744140625	0.00000000000001446634835899981743564248469377359405699484500018581201175038586370646953582763671875	0.000000000000074514048936591978269174139045784390191699657346457996709432336501777172088623046875	0.000000000002934363247122992206476450912266119267109154566952611276064999401569366455078125	-1.7356899874942358	55.311148208865696	COX7B;NDUFB8;ACAA2;RPL32;ATP5A1;LCAT;ATP5C1;ATP5G3;ATP5O;COX5A;ATP5G1;UQCRH;PRDX2;LDHA;TUBB5;RPS19;FTH1;STMN1;LAMP2;PGK1;APOE;RPS11;HSPA8;GSTM1;NDUFA5;MDH2;RPS8;RPL23;PGAM1;NME2;MIF;DYNLL1;ATP5F1;SOD1;RPS20;ANAPC5;UQCRC2
Methapyrilene-100_mg/kg_in_CMC-Rat-Liver-1d-up	37/314	0.0000000000000002691794717875613400559477269603891369250420087348707465224606494302861392498016357421875	0.000000000000011099777590569807172226901128907628921196307399121838699329600785858929157257080078125	0.00000000000005678019735503140182381209206814171375275572539731427923470619134604930877685546875	0.000000000002341365624964541141485980693861328433107160673642965775798074901103973388671875	-1.7180845280375396	55.20523661641498	ACAA2;RPL10;RPL32;MRFAP1;SEPW1;YBX1;ATP5G3;ATP5O;COX5A;CLU;RPL6;PRDX2;LDHA;TUBB5;RPS19;FTH1;PSMD3;STMN1;PGK1;APOE;RPS11;RPL39;YWHAH;HSPA8;GSTM1;RPS8;RPL23;PGAM1;NME2;TALDO1;MIF;ATP5F1;DYNLL2;GNB2L1;EEF1G;RPS20;CALM2
Meloxicam-33_mg/kg_in_Corn_Oil-Rat-Kidney-1d-up	37/337	0.0000000000000026625689046815238303368477173009797165557596167195786307502203271724283695220947265625	0.0000000000000798236858434372499446546674932998619218273150810460947468527592718601226806640625	0.000000000000423699233374819150917652742301474052860794927699572554047335870563983917236328125	0.00000000001278565196191599803998575210133711800748745890388136103865690529346466064453125	-1.8255588192429635	55.05694832295985	COX7B;NDUFB8;ACAA2;NDUFB7;RPL32;NDUFB11;ATP5A1;ATP5C1;SEPW1;ATP5G1;UQCRH;PRDX2;LDHA;RPS19;FTH1;STMN1;APOE;RPS11;RPL39;GLUL;ATP6V1F;HSPA8;NDFIP1;NDUFA5;MDH2;RPS8;RPL23;NME2;RPL13A;RPL35A;ATP5F1;CP;SOD1;SON;RPS20;CALM2;SLC25A4
6-Mercaptopurine-25_mg/kg_in_Corn_Oil-Rat-Kidney-1d-dn	38/338	0.0000000000000005029917272180028346448478890365465747800888187020451614017702013370580971240997314453125	0.00000000000001817230662187610476883349415385794517756486154969053359309327788650989532470703125	0.00000000000009364817673015850635310584470238730913694592816742812146912910975515842437744140625	0.0000000000034146899996607794743130659419776652620422130457455978103098459541797637939453125	-1.739882003859128	55.047913713028294	COX7B;NDUFB8;ACAA2;RPL10;MRFAP1;ATP5G3;ATP5O;COX5A;ATP5G1;RPL6;CX3CL1;PRDX2;LDHA;RPS19;FTH1;STMN1;COTL1;PGK1;APOE;RPS11;RPL39;YWHAH;HSPA8;NDUFA5;MDH2;RPS8;RPL23;PGAM1;NME2;TALDO1;MIF;ATP1B1;ATP5F1;GNB2L1;SOD1;RPS20;ANAPC5;UQCRC2
Gallamine_Triethiodide-2.5_mg/kg_in_Saline-Rat-Heart-1d-dn	37/311	0.00000000000000019649030652868035753783852395965021085273084409071608913421869146986864507198333740234375	0.000000000000008843186595542209198635438816212331378959735257716534562177912448532879352569580078125	0.0000000000000431353918986483462585398119975364595454704781662957913113132235594093799591064453125	0.0000000000019303087874645134146058442543465524126634902390975412345142103731632232666015625	-1.700848915399671	55.03798964765324	COX7B;NDRG4;NDUFB8;NDUFB7;RPL10;RPL32;STAU2;NDUFB11;ATP5A1;COX17;FHL2;ATP5C1;YBX1;CLU;COX6A2;ATP5G1;UQCRH;LDHB;FTH1;LAMP2;RPS11;RPL39;YWHAH;MYBPC3;NDFIP1;MDH2;RPS8;TPM1;NME2;DYNLL1;ATP5F1;SOD2;CS;EEF1G;RPS20;UQCRC2;CALM2
Harringtonine-23_mg/kg_in_Saline-Rat-Bone_marrow-5d-up	36/300	0.0000000000000003866400618823798884976160998385432079579417997440560217370375539758242666721343994140625	0.000000000000014854522572612801353727369644253620962321381371307182917007594369351863861083984375	0.000000000000081702326658264558771869898940709542843607859907706369995139539241790771484375	0.0000000000031237258483519012819390959083044284985176963775899139363900758326053619384765625	-1.7231652539466948	54.866395063919924	COX7B;RPL10;RPL32;ATP5A1;ATP5C1;ATP5G3;ATP5O;CLU;ATP5G1;RPL6;UQCRH;LDHA;TUBB5;RPS19;FTH1;STMN1;RPS11;GLUL;RPL39;YWHAH;HSPA8;NDUFA5;MDH2;RPS8;RPL23;NME2;MIF;ATP1B1;SOD2;GNB2L1;SOD1;EEF1G;SON;RPS20;ANAPC5;UQCRC2
Granisetron-175_mg/kg_in_Water-Rat-Liver-1d-up	36/304	0.000000000000000590350631824023416725083825991264053415817441260171616335128419450484216213226318359375	0.0000000000000211345526193000387526314988420437460887369753026465701850611367262899875640869140625	0.000000000000118139171093698897541616341898163897584754511438376312071341089904308319091796875	0.000000000004229382325154421077250522728717627434120995832955713922274298965930938720703125	-1.7365184884186387	54.67926343017023	COX7B;NDUFB8;NDUFB7;RPL10;RPL32;NDUFB11;ATP5A1;ATP5C1;YBX1;ATP5O;COX5A;UQCRH;PRDX2;LDHA;RPS19;FTH1;STMN1;RPS11;RPL39;GSTM1;MDH2;RPS8;RPL23;PGAM1;NME2;RPL35A;MIF;DYNLL1;ATP5F1;GNB2L1;SOD1;EEF1G;SON;RPS20;UQCRC2;CALM2
Hydralazine-280_mg/kg_in_Water-Rat-Heart-1d-dn	36/310	0.00000000000000109924923435085385921672374206523934330996679874237198504260959452949464321136474609375	0.0000000000000365303247668663477475401340096335860578081501659486463040593662299215793609619140625	0.00000000000020327424066232066920801500310052981304229612058431797549928887747228145599365234375	0.000000000006755223288845728594149009451775214217701670538218650108319707214832305908203125	-1.7634734571812276	54.562986214352	COX7B;NDUFB8;ACAA2;NDUFB7;RPL10;RPL32;ATP5A1;COX17;FHL2;ATP5C1;YBX1;ATP5O;COX6A2;ATP5G1;RPL6;UQCRH;LDHB;TUBB5;RPS19;FTH1;STMN1;TNNI3;RPL39;HSPA8;RPL23;PGAM1;TPM1;NME2;RPL35A;DYNLL1;ATP1B1;SOD1;SON;PPAP2B;RPS20;SLC25A4
Methapyrilene-100_mg/kg_in_CMC-Rat-Liver-3d-up	37/318	0.00000000000000040713079132911749946245152266612489091713344741170488294557117114891298115253448486328125	0.00000000000001556583549761227792625492583889107429292162666778498447683887206949293613433837890625	0.0000000000000815258899215805892701912926893713473943704761470741004814044572412967681884765625	0.0000000000031237258483519012819390959083044284985176963775899139363900758326053619384765625	-1.714645484094372	54.51492055173601	COX7B;NDUFB8;ACAA2;RPL10;RPL32;NDUFB11;MRFAP1;ATP5C1;SEPW1;ATP5O;COX5A;CLU;RPL6;PRDX2;LDHA;TUBB5;RPS19;FTH1;STMN1;APOE;RPS11;RPL39;GSTM1;NDUFA5;RPS8;RPL23;PGAM1;NME2;TALDO1;MIF;ATP5F1;DYNLL2;GNB2L1;EEF1G;RPS20;ANAPC5;CALM2
Fenofibrate-430_mg/kg_in_Corn_Oil-Rat-Skeletal_muscle-5d-dn	37/326	0.00000000000000091322358033739030993786533298777110454931007187118208179299472249113023281097412109375	0.000000000000031002366029040024558983738901723912885044324994066045064755599014461040496826171875	0.000000000000165447730293288951652903954990025809615623864079481109001790173351764678955078125	0.000000000005715203174517297236358235503891350053930209274000162622542120516300201416015625	-1.7511387744635087	54.46866877489699	COX7B;NDUFB8;NDUFB7;NDUFB11;ATP5A1;ATP5C1;ATP1A3;ATP5G3;ATP5O;KLC1;COX5A;ATP5G1;RPL6;UQCRH;PRDX2;LDHB;LDHA;TUBB5;FTH1;STMN1;HSPA8;MDH1;NDUFA5;MDH2;VEGFB;ATP1B1;ATP5F1;SOD2;SOD1;CS;EEF1G;PPAP2B;MYL3;SPARCL1;UQCRC2;CALM2;SLC25A4
Rofecoxib-775_mg/kg_in_Corn_Oil-Rat-Liver-1d-up	38/337	0.0000000000000004558565396395120704314864046943178170648999715693083789602724209544248878955841064453125	0.000000000000016699191191631613308000563317669171243943539162390976571259670890867710113525390625	0.000000000000085887113199894446906827869361123199533152548779124657585271052084863185882568359375	0.000000000003252148574819079703185313945734834944513436116864113500923849642276763916015625	-1.7140057118815941	54.374116410022175	COX7B;GRN;NDUFB8;NDUFB7;RPL32;NDUFB11;ATP5C1;SEPW1;ATP5G3;ATP5O;COX5A;CLU;RPL6;UQCRH;PRDX2;TUBB5;RPS19;FTH1;STMN1;SCD2;PGK1;RPS11;YWHAH;GSTM1;NDUFA5;RPS8;RPL23;PGAM1;NME2;MIF;DYNLL1;ATP5F1;GNB2L1;SOD1;EEF1G;RPS20;ANAPC5;CALM2
Dexfenfluramine-29_mg/kg_in_Water-Rat-Heart-3d-dn	37/289	0.000000000000000017247853806675290685264428805357690500961914385909777569505507699432200752198696136474609375	0.000000000000001078127750645830009257373715035329547793526675132647074661917940829880535602569580078125	0.0000000000000052087143933628550575651777228604171550942398584427284191633589216507971286773681640625	0.0000000000003204987075166081535424805448937737753327403833480957473511807620525360107421875	-1.5697541405114332	54.099300972212674	COX7B;NDUFB7;RPL32;NDUFB11;ATP5A1;MRFAP1;ATP5C1;SEPW1;ATP5G3;ATP5O;CLU;ATP5G1;RPL6;UQCRH;TUBB5;FTH1;STMN1;PGK1;TNNI3;RPS11;RPL39;MYBPC3;NDUFA5;MDH2;RPS8;RPL23;TPM1;NME2;VEGFB;DYNLL1;S100B;MYL3;SPARCL1;RPS20;ANAPC5;MFGE8;SLC25A4
Papaverine-69_mg/kg_in_CMC-Rat-Heart-5d-up	38/295	0.00000000000000000503814291229497687052691030150697523078665048313121675727099813002496375702321529388427734375	0.0000000000000003815424382426465129068593046399628451945660635724610898478204035200178623199462890625	0.0000000000000016867251084662656555404796816770713986381366976397000456699970527552068233489990234375	0.000000000000126520447183621980743105952588873814343255197467641437469865195453166961669921875	-1.5222146261116103	54.042134916929996	NDRG4;NDUFB8;ACAA2;NDUFB7;RPL32;ATP5A1;CHD4;COX5A;RPL6;UQCRH;PRDX2;PPP3CA;PGK1;TNNI3;RPS11;ATP6V1F;YWHAH;MYBPC3;MDH2;RPS8;TPM1;NME2;VEGFB;RPL35A;MIF;ATP5F1;GNB2L1;SOD1;NISCH;EEF1G;SON;TNNT2;MYL3;SPARCL1;RPS20;ANAPC5;UQCRC2;SLC25A4
Piracetam-2500_mg/kg_in_CMC-Rat-Brain-3d-up	39/330	0.0000000000000000366921709090673099660180995260339135305548361192136408437391992265474982559680938720703125	0.00000000000000199301750399871802836674340469788678547585617818749259555488606565631926059722900390625	0.0000000000000089391985722662159904247256520302604440131148677561867543772677890956401824951171875	0.00000000000048555260658737051613701775305148656603805579212718157577910460531711578369140625	-1.5936464720897805	53.943541143162165	TMEM55A;RAB3A;RTN1;NDUFB11;CAMK2A;STMN3;ATP1A3;SEPW1;ATP5O;COX5A;CX3CL1;UQCRH;PPP3CA;LDHA;UCHL1;PCSK1N;NELF;FTH1;STMN1;MBP;GLUL;RAB6B;SULT4A1;ATP6V1F;YWHAH;SLC12A5;MDH1;NDUFA5;MDH2;RPS8;PDPK1;PGAM1;NME2;DYNLL1;ATP5F1;CS;UQCRC2;MAPT;CALM2
Norethindrone-375_mg/kg_in_Corn_Oil-Rat-Liver-1d-up	36/301	0.0000000000000004300803770503892302423974061264827676222225892772865751823019309085793793201446533203125	0.00000000000001613006214118507542331672405436948462752687859234068668001782498322427272796630859375	0.00000000000008964087144565396613255693885723555629891322327207348052979796193540096282958984375	0.0000000000032991191752615450891308381636890656040013436456348472347599454224109649658203125	-1.6982014491758313	53.93163726352813	NDUFB7;RPL32;NDUFB11;ATP5A1;MRFAP1;ATP5C1;SEPW1;ATP5G3;ATP5O;ATP5G1;RPL6;UQCRH;TUBB5;RPS19;STMN1;PGK1;RPS11;RPL39;YWHAH;HSPA8;GSTM1;NDUFA5;RPS8;RPL23;PGAM1;NME2;MIF;DYNLL1;ATP5F1;GNB2L1;SOD1;EEF1G;RPS20;ANAPC5;UQCRC2;CALM2
Ethosuximide-1200_mg/kg_in_Water-Rat-Heart-5d-dn	37/332	0.000000000000001646362490714719753296024884517519359260188005662783883309430166264064610004425048828125	0.0000000000000531424220363489062558396434564270994710204719380097770908832899294793605804443359375	0.00000000000027759480327942658031238371785349601235208527594267025051522068679332733154296875	0.00000000000892382314542352636322466232120516707072843676229467746452428400516510009765625	-1.7635425150553146	53.90408935368267	COX7B;NDUFB8;ACAA2;RPL10;ATP5A1;MRFAP1;FHL2;ATP5C1;ATP5O;COX5A;CLU;ATP5G1;LDHB;LDHA;RPS19;STMN1;PGK1;RPS11;YWHAH;MYBPC3;HSPA8;NDFIP1;NDUFA5;MDH2;RPL23;PGAM1;TPM1;NME2;VEGFB;ATP1B1;ATP5F1;GNB2L1;NISCH;CS;MYL3;SPARCL1;CALM2
Fluvastatin-94_mg/kg_in_Corn_Oil-Rat-Skeletal_muscle-5d-dn	36/300	0.0000000000000003866400618823798884976160998385432079579417997440560217370375539758242666721343994140625	0.000000000000014854522572612801353727369644253620962321381371307182917007594369351863861083984375	0.000000000000081702326658264558771869898940709542843607859907706369995139539241790771484375	0.0000000000031237258483519012819390959083044284985176963775899139363900758326053619384765625	-1.6906646441759619	53.83156030769724	COX7B;NDUFB8;NDUFB7;NDUFB11;ATP5A1;ATP5C1;ATP5G3;ATP5O;COX5A;ATP5G1;RPL6;UQCRH;PRDX2;LDHB;LDHA;PGK1;YWHAH;MDH1;NDUFA5;MDH2;PGAM1;TPM1;NME2;ATP1B1;ATP5F1;SOD2;CS;EEF1G;PPAP2B;MYL3;SPARCL1;ANAPC5;UQCRC2;EIF4E2;CALM2;SLC25A4
Lisinopril-2000_mg/kg_in_CMC-Rat-Kidney-3d-dn	36/301	0.0000000000000004300803770503892302423974061264827676222225892772865751823019309085793793201446533203125	0.00000000000001613006214118507542331672405436948462752687859234068668001782498322427272796630859375	0.00000000000008964087144565396613255693885723555629891322327207348052979796193540096282958984375	0.0000000000032991191752615450891308381636890656040013436456348472347599454224109649658203125	-1.6901772528772454	53.67680410205798	NDUFB7;RPL32;NDUFB11;ATP5A1;MRFAP1;FHL2;ATP5C1;YBX1;ATP5G3;ATP5O;COX5A;UQCRH;PRDX2;LDHB;LDHA;TUBB5;RPS19;STMN1;COTL1;APOE;GLUL;NDFIP1;MDH1;NDUFA5;MDH2;RPS8;PGAM1;NME2;TALDO1;MIF;DYNLL1;ATP1B1;ATP5F1;EEF1G;ANAPC5;CALM2
Norepinephrine-1.75_mg/kg_in_Saline-Rat-Heart-5d-dn	36/298	0.00000000000000031205346736359453970095214841454621653554283547578329649496708952938206493854522705078125	0.00000000000001235041763294306773128105943275868168119047303676882876288800616748631000518798828125	0.00000000000006779876563780347068527310815531177918820231187435609854219364933669567108154296875	0.000000000002696884233148182741808109320869567271383715478805243037641048431396484375	-1.669682893487216	53.47173911817294	COX7B;NDUFB8;RAB3A;ACAA2;NDUFB7;RPL32;ATP5A1;COX17;FHL2;YBX1;ATP5O;COX5A;ATP5G1;UQCRH;PRDX2;LDHB;FTH1;STMN1;PGK1;TNNI3;PPARGC1A;MYBPC3;MDH1;MDH2;RPL23;TPM1;NME2;VEGFB;ATP1B1;ATP5F1;SOD2;SOD1;CS;PPAP2B;MYL3;UQCRC2
Vancomycin-160_mg/kg_in_Saline-Rat-Kidney-1d-up	36/327	0.000000000000005902061821199142699850556245532213996132981682907203691001996048726141452789306640625	0.00000000000015443401629157625681007167010475902475005564873367092104672337882220745086669921875	0.0000000000008866851329307897545231952181320832337592385830049579453771002590656280517578125	0.000000000023278440356543000780853563718420765234207170379931994830258190631866455078125	-1.8101444414762862	53.39746801903367	COX7B;NDUFB8;ACAA2;RPL10;RPL32;NDUFB11;ATP5C1;SEPW1;ATP5O;COX5A;ATP5G1;RPL6;UQCRH;C3;PRDX2;LDHA;RPS19;STMN1;APOE;RPL39;ATP6V1F;HSPA8;NDFIP1;GSTM1;NDUFA5;MDH2;RPS8;RPL23;NME2;RPL13A;RPL35A;MIF;SOD1;UQCRC2;CALM2;SLC25A4
Moclobemide-266_mg/kg_in_Water-Rat-Brain-5d-dn	38/312	0.00000000000000003423874175163967078114670903299472198689558873649189940646664354062522761523723602294921875	0.0000000000000018726689585827363505221451395544039076406189585355388516063612769357860088348388671875	0.000000000000008908771982856564973252131389665516576810834308008946180734710651449859142303466796875	0.00000000000048555260658737051613701775305148656603805579212718157577910460531711578369140625	-1.574024957329096	53.377408402886914	COX7B;RTN1;RPL32;STAU2;NDUFB11;ATP5A1;COX17;CHD3;YBX1;CPLX2;KLC1;CLU;ATP5G1;UQCRH;PPP3CA;UCHL1;MOBP;NELF;FTH1;PSMD3;SCD2;PTGDS;RPS11;GLUL;CHGB;HSPA8;RPS8;PGAM1;RPL35A;ATP1B1;S100B;PITPNM1;PPAP2B;SPARCL1;ALDOC;MAPT;CALM2;SLC25A4
Cimetidine-2000_mg/kg_in_CMC-Rat-Heart-5d-up	37/303	0.0000000000000000832584732299333529761300353995939341870282418187586281899115192572935484349727630615234375	0.0000000000000041502768048035135303008923690332835723681460804446174961412907578051090240478515625	0.00000000000002041197806840473744270239355643306982117553272093601890446734614670276641845703125	0.00000000000102397923099844400102376059100112054328808597336575303415884263813495635986328125	-1.6110106860711066	53.349587671366876	COX7B;NDUFB7;RPL32;ATP5A1;FHL2;ATP5C1;YBX1;COX5A;COX6A2;ATP5G1;CX3CL1;UQCRH;PRDX2;LDHB;LDHA;FTH1;TIMP2;APOE;RPL39;ATP6V1F;YWHAH;MYBPC3;MDH2;PGAM1;TPM1;NME2;RPL35A;MIF;GNB2L1;NISCH;SON;MYL3;SPARCL1;RPS20;UQCRC2;CALM2;SLC25A4
Guanethidine-132_mg/kg_in_CMC-Rat-Heart-5d-up	36/315	0.0000000000000018239829656591717460690078769689479802788910182964610129374705138616263866424560546875	0.000000000000058160687601342657888623914535971000413345187440850025950567214749753475189208984375	0.000000000000316550468446162048156669828941655575583156989605271292020916007459163665771484375	0.00000000001009373072664766144660707065800462657600977678384879254736006259918212890625	-1.7497278570093606	53.32394808168025	COX7B;NDUFB8;NDUFB7;RPL32;STAU2;NDUFB11;HFE;ATP5A1;ATP5C1;YBX1;COX5A;UQCRH;PRDX2;LDHB;RPS11;GLUL;ATP6V1F;YWHAH;MYBPC3;NDFIP1;MDH1;MDH2;RPL23;TPM1;NME2;RPL35A;MIF;ATP1B1;ATP5F1;SOD2;GNB2L1;NISCH;CS;MYL3;RPS20;ANAPC5
Oxcarbazepine-1600_mg/kg_in_CMC-Rat-Brain-5d-up	37/315	0.00000000000000029870220250717148526261196285163325262157520676754851596257367418729700148105621337890625	0.00000000000001211136938435088139752712898185076072853192004352695931856942479498684406280517578125	0.00000000000006218558114709498503221143207131601179124373579565343561625923030078411102294921875	0.0000000000025116596775103591029250553409681433083937285299924724313314072787761688232421875	-1.6618041530129937	53.2519021487357	RTN1;NDUFB7;RPL10;RPL32;STAU2;ATP5A1;CAMK2A;MRFAP1;FHL2;STMN3;ATP5C1;SEPW1;YBX1;CPLX2;CLU;ATP5G1;RPL6;PPP3CA;UCHL1;NELF;SCD2;APOE;RPS11;RPL39;GPM6B;YWHAH;MDH1;NDUFA5;RPS8;RPL35A;MIF;S100B;CS;SPARCL1;RPS20;ANAPC5;CALM2
Buflomedil-615_mg/kg_in_CMC-Rat-Heart-3d-up	36/295	0.00000000000000022548113789732681454092909960414609834094775732415971702948809252120554447174072265625	0.000000000000009866052455996367416094679659480018085932796767512087399154552258551120758056640625	0.0000000000000511110318798346419622145268744601425491111586218995199715209309943020343780517578125	0.0000000000021597383030080593341059162375871727213537398792908561517833732068538665771484375	-1.6504582845625306	53.22674587811309	COX7B;ACAA2;NDUFB7;RPL32;ATP5A1;COX17;ATP5C1;YBX1;ATP5O;KLC1;CLU;COX6A2;ATP5G1;RPL6;UQCRH;LDHB;RPS19;TIMP2;TNNI3;APOE;RPS11;GLUL;MYBPC3;HSPA8;NDUFA5;RPS8;RPL23;TPM1;NME2;RPL35A;MIF;NISCH;SON;MYL3;RPS20;MFGE8
Nateglinide-625_mg/kg_in_CMC-Rat-Kidney-5d-dn	36/310	0.00000000000000109924923435085385921672374206523934330996679874237198504260959452949464321136474609375	0.0000000000000365303247668663477475401340096335860578081501659486463040593662299215793609619140625	0.00000000000020327424066232066920801500310052981304229612058431797549928887747228145599365234375	0.000000000006755223288845728594149009451775214217701670538218650108319707214832305908203125	-1.7195838725404018	53.20501465432704	COX7B;NDUFB8;ACAA2;NDUFB7;RPL10;MRFAP1;ATP5O;KLC1;COX5A;ATP5G1;RPL6;CX3CL1;UQCRH;PRDX2;LDHA;RPS19;STMN1;COTL1;PGK1;RPL39;ATP6V1F;MDH1;NDUFA5;MDH2;RPS8;PDPK1;PGAM1;NME2;DYNLL1;ATP1B1;ATP5F1;GNB2L1;SOD1;ANAPC5;UQCRC2;CALM2
Anisindione-75_mg/kg_in_CMC-Rat-Liver-5d-up	36/295	0.00000000000000022548113789732681454092909960414609834094775732415971702948809252120554447174072265625	0.000000000000009866052455996367416094679659480018085932796767512087399154552258551120758056640625	0.0000000000000511110318798346419622145268744601425491111586218995199715209309943020343780517578125	0.0000000000021597383030080593341059162375871727213537398792908561517833732068538665771484375	-1.6457235487741215	53.07405218026756	COX7B;NDUFB8;ACAA2;NDUFB7;RPL10;RPL32;LCAT;ATP5C1;SEPW1;YBX1;ATP5G3;ATP5O;COX5A;ATP5G1;UQCRH;C3;PRDX2;RPS19;FTH1;PGK1;APOE;RPS11;NDUFA5;RPS8;RPL23;NME2;RPL35A;ATP5F1;SOD2;DYNLL2;GNB2L1;SOD1;SON;TMEM98;RPS20;ANAPC5
Propylene_Glycol-2000_mg/kg_in_Water-Rat-Kidney-3d-dn	30/200	0.0000000000000002623636090922244548477053640036402098717523557851183380051907079177908599376678466796875	0.000000000000010875662027422947746485379230332330599982019851690306921909723314456641674041748046875	0.000000000000079454564955166974396652604813568191173653483538874553460118477232754230499267578125	0.0000000000031133539979447515714517085445346101179285580595745841492316685616970062255859375	-1.6502087886850636	53.057923782890306	COX7B;NDUFB8;ACAA2;NDUFB7;RPL10;RPL32;ATP5C1;SEPW1;YBX1;ATP5O;ATP5G1;UQCRH;RPS19;FTH1;STMN1;APOE;RPS11;RPL39;GLUL;HSPA8;NDUFA5;RPS8;RPL23;NME2;RPL35A;MIF;SON;RPS20;UQCRC2;CALM2
Rapamycin-60_mg/kg_in_CMC-Rat-Kidney-1d-dn	36/305	0.00000000000000065550911109227656887455722130902498919128424358093720769602441578172147274017333984375	0.00000000000002336103963331570379578378617263396901479357951891824285439724917523562908172607421875	0.00000000000012943468686849348462667121553591545671658795402247932315731304697692394256591796875	0.000000000004571424187337464984228633295962728063342728201945419641560874879360198974609375	-1.6853981187500071	52.90078187982703	COX7B;GRN;NDUFB7;RPL32;ATP5A1;ATP5C1;YBX1;ATP5O;COX5A;ATP5G1;UQCRH;PRDX2;LDHB;LDHA;FTH1;STMN1;COTL1;PGK1;APOE;GLUL;ATP6V1F;MDH2;RPS8;PGAM1;NME2;TALDO1;RPL35A;MIF;DYNLL1;ATP5F1;SOD1;CS;EEF1G;SON;ERP29;CALM2
Oxcarbazepine-1600_mg/kg_in_CMC-Rat-Heart-1d-dn	37/285	0.0000000000000000108058319701125190390887508756737334117978158602225470519275773995104827918112277984619140625	0.000000000000000733678729281087937579420987792548223727461648678571659587532849400304257869720458984375	0.00000000000000347705483776288541606508938525716474033551970680699927385148839675821363925933837890625	0.0000000000002320786771374617630573996370320076260314323679523340615560300648212432861328125	-1.5176205124144853	52.88673838923717	COX7B;NDUFB8;RAB3A;RPL10;RPL32;MRFAP1;FHL2;SEPW1;KLC1;ATP5O;RPL6;UQCRH;LDHA;TUBB5;RPS19;HSF1;PGK1;TNNI3;RPL39;YWHAH;MYBPC3;HSPA8;MDH1;RPL23;PGAM1;TPM1;VEGFB;NME2;DYNLL1;ATP1B1;GNB2L1;CS;SON;TNNT2;MYL3;SPARCL1;CALM2
Carbon_Tetrachloride-1175_mg/kg_in_Corn_Oil-Rat-Liver-3d-up	37/345	0.0000000000000056381812369575411953098421739192009261194826752472408770699985325336456298828125	0.000000000000150021335886072948097043213961406847383427132225364175610593520104885101318359375	0.000000000000820801209462663159088605538166303458055654551639435112520004622638225555419921875	0.00000000002198853852288413205747305462740902141927090696071900310926139354705810546875	-1.78806046263106	52.797847323081626	COX7B;NDUFB8;ACAA2;NDUFB7;RPL10;RPL32;ATP5A1;ATP5C1;SEPW1;ATP5O;ATP5G1;RPL6;UQCRH;C3;LDHA;RPS19;STMN1;APOE;RPS11;RPL39;ATP6V1F;YWHAH;HSPA8;NDUFA5;MDH2;RPS8;RPL23;NME2;RPL35A;MIF;ATP5F1;SOD2;GNB2L1;SOD1;EEF1G;ERP29;RPS20
Sparteine-33_mg/kg_in_Water-Rat-Heart-0.25d-up	36/296	0.00000000000000025139232132390300881282170142786663892957399837370380257794977296725846827030181884765625	0.0000000000000104760101732648684646087691855833978258716147891060899155490915291011333465576171875	0.0000000000000561793597633581637911430771689423296951361279372161305900590377859771251678466796875	0.00000000000232878230261162549432693389129728537244312658316403030767105519771575927734375	-1.640087505651344	52.7939059150069	COX7B;NDUFB8;RTN1;NDUFB7;RPL32;COX17;MRFAP1;FHL2;SEPW1;YBX1;ATP5G3;KLC1;COX5A;CLU;UQCRH;PRDX2;LDHB;RPS19;TIMP2;APOE;RPS11;RPL39;RPL23;PGAM1;TPM1;NME2;VEGFB;RPL35A;MIF;DYNLL1;SOD1;EEF1G;PITPNM1;RPS20;MFGE8;SLC25A4
Dexchlorpheniramine-47_mg/kg_in_Water-Rat-Heart-5d-dn	36/328	0.0000000000000064924727778351067902157388328699635346823713401287481161716641508974134922027587890625	0.00000000000016820630130996480617297274811447297887339290267671998435616842471063137054443359375	0.000000000000964194180211843846659045075871350403452775257306939238333143293857574462890625	0.0000000000249802413268042167776674916751265061350129048634016726282425224781036376953125	-1.794634558190602	52.78663645306015	COX7B;GRN;NDRG4;NDUFB8;ACAA2;NDUFB7;RPL32;NDUFB11;ATP5A1;MRFAP1;FHL2;ATP5C1;YBX1;ATP5O;COX5A;UQCRH;LDHA;PGK1;RPS11;GLUL;NDUFA5;MDH2;RPS8;RPL23;PGAM1;TPM1;NME2;ATP1B1;ATP5F1;SOD1;EEF1G;PPAP2B;SPARCL1;RPS20;ANAPC5;CALM2
Doxepin-147_mg/kg_in_CMC-Rat-Heart-3d-dn	38/343	0.00000000000000081810032993711354795571993661514757502397341727695678770260201417841017246246337890625	0.0000000000000285104345070119736432528827338363120133556995183798932202989817596971988677978515625	0.00000000000014368290697123715962162449051833379234130276536074433124667848460376262664794921875	0.0000000000050295403346909505660392193451282104310617881992584443651139736175537109375	-1.687315604679807	52.62485328496105	COX7B;NDRG4;ACAA2;NDUFB7;RPL10;NDUFB11;MRFAP1;FHL2;ATP5C1;SEPW1;YBX1;ATP5G3;CLU;COX6A2;ATP5G1;LDHA;TUBB5;RPS19;FTH1;STMN1;PGK1;RPL39;YWHAH;RPS8;RPL23;PGAM1;TALDO1;DYNLL1;ATP5F1;SOD2;GNB2L1;CS;EEF1G;PPAP2B;MYL3;RPS20;EIF4E2;CALM2
Oxfendazole-1500_mg/kg_in_CMC-Rat-Liver-5d-dn	36/301	0.0000000000000004300803770503892302423974061264827676222225892772865751823019309085793793201446533203125	0.00000000000001613006214118507542331672405436948462752687859234068668001782498322427272796630859375	0.00000000000008964087144565396613255693885723555629891322327207348052979796193540096282958984375	0.0000000000032991191752615450891308381636890656040013436456348472347599454224109649658203125	-1.656938382060208	52.62120099629939	COX7B;GRN;ACAA2;NDUFB7;RPL10;RPL32;ATP5A1;LCAT;ATP5C1;YBX1;ATP5G3;ATP5O;ATP5G1;RPL6;UQCRH;C3;LDHA;RPS19;FTH1;STMN1;LAMP2;PGK1;APOE;RPS11;GLUL;NDFIP1;MDH2;RPS8;RPL23;NME2;RPL35A;MIF;CP;GNB2L1;SON;PPAP2B
Chloroxylenol-1915_mg/kg_in_Corn_Oil-Rat-Liver-3d-dn	36/322	0.0000000000000036432590756717191327499954709845782563075087222281833732040468021295964717864990234375	0.000000000000102846983799248959012646133972823206154285913260792995060910470783710479736328125	0.0000000000005804783010455358919646740488841084120406887958409924976876936852931976318359375	0.0000000000163865487420596452776523533904199140219526409367745145573280751705169677734375	-1.7590204741589932	52.60444678215056	COX7B;ACAA2;RPL10;RPL32;NDUFB11;MRFAP1;LCAT;ATP5G3;ATP5O;COX5A;ATP5G1;RPL6;UQCRH;LDHA;TUBB5;RPS19;STMN1;LAMP2;APOE;RPS11;GLUL;RPL39;HSPA8;GSTM1;NDUFA5;MDH2;PGAM1;TALDO1;RPL35A;MIF;GNB2L1;PPAP2B;RPS20;UQCRC2;EIF4E2;CALM2
Nimodipine-1100_mg/kg_in_Corn_Oil-Rat-Heart-1d-dn	36/273	0.000000000000000018170277343213553538080023203536908586119027648477473879662369427023804746568202972412109375	0.000000000000001118039877774608932339915903746641185307223527629905124314291242626495659351348876953125	0.00000000000000578730970626332348161509208603468749497651668622921761198085732758045196533203125	0.00000000000034794542936282391922743481144236979830768052845968441033619455993175506591796875	-1.526788771550041	52.563061406492906	COX7B;ACAA2;NDUFB7;RPL32;NDUFB11;ATP5A1;MRFAP1;ATP5C1;SEPW1;ATP5O;COX5A;COX6A2;ATP5G1;UQCRH;RPS19;STMN1;PGK1;APOE;PPARGC1A;GLUL;YWHAH;NDUFA5;MDH2;RPS8;TPM1;NME2;ATP1B1;SOD2;SOD1;NISCH;CS;EEF1G;SON;MYL3;SPARCL1;UQCRC2
Ebastine-2_mg/kg_in_Water-Rat-Heart-3d-up	38/353	0.00000000000000210668955413440265316053868053678626363122501803648578544425618019886314868927001953125	0.000000000000065582161772184012274261120887046923726170812030122903024675906635820865631103515625	0.0000000000003309343337063154650686059448632437925597211958450571955836494453251361846923828125	0.000000000010467625752092131891475880639235242035300910146133901434950530529022216796875	-1.72981104172089	52.509231784172385	NDRG4;NDUFB7;STAU2;ATP5A1;SEPW1;YBX1;KLC1;COX5A;COX6A2;ATP5G1;RPL6;UQCRH;LDHB;RPS19;FTH1;STMN1;TNNI3;GLUL;ATP6V1F;YWHAH;MYBPC3;HSPA8;MDH1;NDUFA5;MDH2;RPS8;RPL23;TPM1;NME2;MIF;SOD2;GNB2L1;NISCH;CS;SON;MYL3;RPS20;ANAPC5
Lead_(II)_Acetate-2_mg/kg_in_Saline-Rat-Kidney-14d-up	38/335	0.00000000000000037399968764441220051405478671881909814522117869138584378418954656808637082576751708984375	0.00000000000001465483353177806259391071602834834818548134620364020719307518447749316692352294921875	0.000000000000072175433542417095057462260588962203080166772639625349938796716742217540740966796875	0.000000000002856551329548125712016086661708077522325854857854210422374308109283447265625	-1.6483190747229024	52.5055659927595	COX7B;GRN;NDUFB8;RPL10;RPL32;ATP5A1;YBX1;ATP5O;COX5A;ATP5G1;UQCRH;PRDX2;LDHB;LDHA;RPS19;FTH1;PGK1;APOE;RPS11;RPL39;ATP6V1F;YWHAH;NDFIP1;GSTM1;MDH2;RPS8;RPL23;PGAM1;NME2;TALDO1;MIF;ATP1B1;ATP5F1;SOD2;GNB2L1;RPS20;UQCRC2;CALM2
Piracetam-2500_mg/kg_in_CMC-Rat-Brain-5d-up	38/325	0.00000000000000013582432082065265779892837976162851774459115901903805134764979811734519898891448974609375	0.0000000000000063675735165682164370271888884777628091164313091365745123084707302041351795196533203125	0.0000000000000296880256973578868368565160458534335358713775188110872704783105291426181793212890625	0.000000000001383567398771542726874440248579522009207687371912243179394863545894622802734375	-1.6047457747991658	52.45522046304956	NDRG4;RTN1;RPL10;ATP1A3;SEPW1;ATP5G3;KLC1;COX5A;CLU;ATP5G1;CX3CL1;LDHB;MOBP;FTH1;STMN1;SCD2;PGK1;MBP;RPS11;RPL39;RAB6B;SULT4A1;GPM6B;CHGB;YWHAH;SLC12A5;NDFIP1;GSTM1;NDUFA5;PDPK1;FBXO2;PGAM1;S100B;SOD2;ZWINT;SYT11;CD28;ALDOC
Isoeugenol-1560_mg/kg_in_CMC-Rat-Liver-5d-dn	36/312	0.00000000000000134774702840813154850197040423433316438920248798993828387438043137080967426300048828125	0.0000000000000438630396518282787957794292709525530400758823457163515513457241468131542205810546875	0.0000000000002429186933147939881954880706249300952493004601695503197333891876041889190673828125	0.00000000000794930769595137909944576211292797799680409642775202883058227598667144775390625	-1.7043658707922167	52.42238155944647	NDUFB7;RPL32;YBX1;ATP5O;COX5A;CLU;ATP5G1;UQCRH;C3;LDHA;STMN1;LAMP2;PGK1;APOE;RPS11;GLUL;ATP6V1F;HSPA8;NDFIP1;GSTM1;MDH2;RPS8;PGAM1;NME2;TALDO1;RPL35A;MIF;ATP5F1;GNB2L1;SOD1;EEF1G;PPAP2B;RPS20;ANAPC5;UQCRC2;CALM2
Carboplatin-14_mg/kg_in_Saline-Rat-Liver-1d-dn	36/289	0.000000000000000116230454195103238032121478654885164534746265475005644329797860336839221417903900146484375	0.0000000000000055480670135795943977205766600823923930151039714264715740910105523653328418731689453125	0.000000000000028755588618131609151605664893041764201765848885106180432558176107704639434814453125	0.0000000000013643314214241237768871216352791834167980378200724089765571989119052886962890625	-1.5955242467608917	52.373604839044106	ACAA2;NDUFB7;RPL10;RPL32;ATP5A1;MRFAP1;ATP5C1;ATP5G3;ATP5O;COX5A;RPL6;UQCRH;C3;LDHA;RPS19;FTH1;STMN1;LAMP2;RPS11;GLUL;HSPA8;NDFIP1;GSTM1;MDH2;RPS8;RPL23;PGAM1;NME2;DYNLL1;ATP5F1;GNB2L1;SOD1;SON;ANAPC5;UQCRC2;CALM2
Valproic_Acid-850_mg/kg_in_Water-Rat-Bone_marrow-5d-up	36/319	0.00000000000000271491993843478632624759725072330605388372490489878874342366543714888393878936767578125	0.000000000000080085054064091297745704789986957559226057011547705855036838329397141933441162109375	0.000000000000448498839111187579903868996114511802884849966943647814332507550716400146484375	0.0000000000133802153668170954606374525954861948347229816391745771397836506366729736328125	-1.7357243441148875	52.341960298390696	COX7B;NDUFB8;RPL10;RPL32;ATP5A1;ATP5C1;YBX1;ATP5G3;ATP5O;COX5A;CLU;ATP5G1;RPL6;LIMD2;LDHA;TUBB5;RPS19;FTH1;PSMD3;COTL1;APOE;RPS11;RPL39;YWHAH;HSPA8;NDUFA5;MDH2;RPL23;TALDO1;RPL35A;MIF;ATP5F1;SOD1;EEF1G;ERP29;RPS20
Maprotiline-380_mg/kg_in_CMC-Rat-Heart-5d-up	36/270	0.00000000000000001263572196164133934202046569026651603881867877280688328145430432414286769926548004150390625	0.0000000000000008293245514157265645469397176228681692868730033867119555424096688511781394481658935546875	0.0000000000000042342311332485347008552510959318693188019691077406125856441576615907251834869384765625	0.0000000000002711284911013452277364407493521535625203948416395149934032815508544445037841796875	-1.5054076493153923	52.27666574487402	COX7B;GRN;NDUFB7;RPL10;RPL32;ATP5A1;MRFAP1;YBX1;KLC1;CLU;COX6A2;UQCRH;PRDX2;PPP3CA;LDHB;TIMP2;PGK1;TNNI3;APOE;RPS11;GLUL;YWHAH;MYBPC3;MDH2;RPS8;RPL23;NME2;VEGFB;MIF;SOD1;NISCH;SON;MYL3;SPARCL1;ANAPC5;SLC25A4
Nicotine-75_mg/kg_in_Water-Rat-Brain-5d-dn	38/305	0.0000000000000000158109701040826676775626860987292852085626848244147291122629894744022749364376068115234375	0.00000000000000101241626455085442461513492507689603653375028276262259652185093727894127368927001953125	0.0000000000000045477703587807713678130372406132329720173756819334709433633179287426173686981201171875	0.000000000000286545914766058853576543140803766692163885576594140047745895572006702423095703125	-1.5128070874508133	52.231837962660556	RAB3A;RTN1;COX17;CAMK2A;MRFAP1;FHL2;ATP1A3;CHD3;YBX1;CPLX2;KLC1;CLU;ATP5G1;CX3CL1;PPP3CA;LDHB;LDHA;UCHL1;MOBP;NELF;FTH1;PSMD3;SCD2;MBP;APOE;RAB6B;CHGB;YWHAH;HSPA8;NDFIP1;NDUFA5;FBXO2;TALDO1;ZWINT;SOD1;SYT11;PPAP2B;MAPT
Proglumide-1125_mg/kg_in_CMC-Rat-Liver-3d-dn	36/323	0.0000000000000040153860905202930805873216088798254032367633821476449185183810186572372913360595703125	0.00000000000011101752296163156091972056287485770122787538671804696832623449154198169708251953125	0.000000000000632197831212191860560731528523946269083888527262615752988494932651519775390625	0.000000000017656702548323484165897777275900239028760818627006301539950072765350341796875	-1.746098327365807	52.084521260007165	NDUFB7;RPL10;RPL32;ATP5A1;MRFAP1;ATP5C1;SEPW1;ATP5G3;ATP5O;COX5A;CLU;ATP5G1;UQCRH;C3;PRDX2;LDHA;RPS19;FTH1;PGK1;APOE;RPS11;GLUL;HSPA8;NDFIP1;MDH2;RPS8;RPL23;PGAM1;TALDO1;ATP5F1;CP;GNB2L1;SOD1;RPS20;UQCRC2;CALM2
L-Phenylephrine-0.44_mg/kg_in_Saline-Rat-Heart-5d-dn	36/284	0.000000000000000066014947689632136606852935210773800167672326739097543590872874119668267667293548583984375	0.0000000000000033982596601538738132042783286533498410462409040910802815460556303150951862335205078125	0.00000000000001761842623985430774376175913880002152760184154500766595674576819874346256256103515625	0.000000000000901056656266834607758320559239376495671604294646073185504064895212650299072265625	-1.561771773351989	52.031227754103334	COX7B;NDRG4;NDUFB8;NDUFB7;RPL10;RPL32;ATP5A1;FHL2;YBX1;ATP5O;COX5A;COX6A2;RPL6;UQCRH;PRDX2;LDHB;LDHA;STMN1;TNNI3;APOE;RPS11;MYBPC3;HSPA8;MDH2;RPL23;PGAM1;TPM1;NME2;VEGFB;DYNLL1;ATP5F1;SOD2;GNB2L1;SOD1;MYL3;UQCRC2
1-Naphthyl_Isothiocyanate-30_mg/kg_in_Corn_Oil-Rat-Liver-3d-up	37/336	0.00000000000000242028891225276697704197368863722214509472574657522603303050345857627689838409423828125	0.000000000000074461701066026530126893276413694593607491001296949661991675384342670440673828125	0.0000000000003895727801196433193451626562394522033266376637161698681666166521608829498291015625	0.0000000000120324518283227864718274721892796587201235336550553256529383361339569091796875	-1.716300164433412	51.88116490003228	COX7B;ACAA2;NDUFB7;RPL10;RPL32;ATP5A1;ATP5C1;SEPW1;ATP5O;CLU;ATP5G1;RPL6;UQCRH;C3;LDHA;TUBB5;RPS19;STMN1;APOE;RPS11;RPL39;YWHAH;HSPA8;NDFIP1;GSTM1;NDUFA5;RPS8;RPL23;NME2;RPL35A;MIF;DYNLL1;GNB2L1;SOD1;EEF1G;RPS20;CALM2
Sodium_Nitroprusside-6_mg/kg_in_Saline-Rat-Heart-3d-dn	41/380	0.000000000000000143945461188847557674569319069302618415080288250852691422920770492055453360080718994140625	0.0000000000000066299090779144054514469805987498410981619847114065802173854535794816911220550537109375	0.0000000000000267264185919804948466098864108274048585604278083227569595692330040037631988525390625	0.00000000000129139431184318030308334493700034406702022160562393082727794535458087921142578125	-1.5861136663130893	51.78214677819523	COX7B;NDUFB8;RPL32;NDUFB11;ATP5A1;FHL2;ATP5C1;SEPW1;YBX1;ATP5O;COX6A2;ATP5G1;UQCRH;PRDX2;LDHA;TUBB5;RPS19;FTH1;STMN1;PGK1;APOE;RPS11;RPL39;ATP6V1F;MYBPC3;MDH2;PGAM1;TALDO1;DYNLL1;ATP5F1;SOD2;GNB2L1;SOD1;EEF1G;MYL3;RPS20;ANAPC5;UQCRC2;MFGE8;CALM2;SLC25A4
Sparteine-33_mg/kg_in_Water-Rat-Heart-1d-up	36/322	0.0000000000000036432590756717191327499954709845782563075087222281833732040468021295964717864990234375	0.000000000000102846983799248959012646133972823206154285913260792995060910470783710479736328125	0.0000000000005804783010455358919646740488841084120406887958409924976876936852931976318359375	0.0000000000163865487420596452776523533904199140219526409367745145573280751705169677734375	-1.7314491412478872	51.7799113454447	COX7B;NDUFB8;NDUFB7;RPL32;COX17;SEPW1;YBX1;COX5A;ATP5G1;UQCRH;PRDX2;LDHB;LDHA;TIMP2;TNNI3;RPS11;RPL39;ATP6V1F;MYBPC3;HSPA8;NDFIP1;NDUFA5;MDH2;RPS8;TPM1;NME2;VEGFB;RPL13A;RPL35A;MIF;ATP5F1;SOD1;MYL3;RPS20;UQCRC2;CALM2
Tranexamic_Acid-2000_mg/kg_in_CMC-Rat-Heart-3d-dn	36/300	0.0000000000000003866400618823798884976160998385432079579417997440560217370375539758242666721343994140625	0.000000000000014854522572612801353727369644253620962321381371307182917007594369351863861083984375	0.000000000000081702326658264558771869898940709542843607859907706369995139539241790771484375	0.0000000000031237258483519012819390959083044284985176963775899139363900758326053619384765625	-1.6251443250558382	51.74536241963907	COX7B;NDUFB8;ACAA2;NDUFB7;RPL32;NDUFB11;COX17;MRFAP1;FHL2;ATP5C1;YBX1;CLU;COX6A2;UQCRH;PRDX2;PPP3CA;LDHB;APOE;RPL39;HSPA8;MDH1;RPS8;PGAM1;TPM1;VEGFB;RPL35A;DYNLL1;ATP1B1;SOD1;CS;EEF1G;SON;PPAP2B;MYL3;SPARCL1;RPS20
Tranilast-300_mg/kg_in_CMC-Rat-Liver-5d-dn	36/309	0.00000000000000099212218616688861050476389661081472175031890740892759339430995169095695018768310546875	0.0000000000000333929672574804059325386982114578835506200037153146098489742144010961055755615234375	0.000000000000185854574731867643689453189282884948137046510208136851360904984176158905029296875	0.000000000006228896300375275172338751793164337254571361057742251432500779628753662109375	-1.660307238522898	51.52004933370839	COX7B;NDUFB8;RPL10;RPL32;LCAT;ATP5O;COX5A;ATP5G1;RPL6;UQCRH;PRDX2;LDHA;TUBB5;RPS19;FTH1;STMN1;LAMP2;PGK1;APOE;RPS11;ATP6V1F;HSPA8;NDFIP1;GSTM1;MDH2;RPS8;RPL23;NME2;RPL35A;MIF;ATP5F1;DYNLL2;GNB2L1;SOD1;ERP29;RPS20
Terazosin-657_mg/kg_in_Water-Rat-Heart-3d-up	36/307	0.000000000000000807136528634863552420153031730842897284355420307877526653328459360636770725250244140625	0.0000000000000283794968728936857000832200231382992350304649009640201029469608329236507415771484375	0.000000000000155206898419740536126834166230664368278137354995038776905857957899570465087890625	0.0000000000054088917343091873207949802311575774292629059658565893187187612056732177734375	-1.6515428930866418	51.516758228003916	NDUFB7;RPL10;RPL32;ATP5A1;ATP5C1;ATP5O;COX5A;CLU;COX6A2;RPL6;UQCRH;LDHB;RPS19;FTH1;TNNI3;APOE;RPS11;GLUL;ATP6V1F;YWHAH;HSPA8;NDFIP1;NDUFA5;MDH2;RPS8;RPL23;PGAM1;TPM1;NME2;RPL35A;ATP1B1;ATP5F1;GNB2L1;CS;SON;UQCRC2
Clozapine-95_mg/kg_in_CMC-Rat-Heart-1d-dn	36/332	0.000000000000009471450029413608630391529126297863168005707230900913629056958598084747791290283203125	0.0000000000002288255841462011266220984073435216449407710037622365462084417231380939483642578125	0.00000000000134409969058179296098358130099243001724131085783398020794265903532505035400390625	0.0000000000327477801239764097377930724056655474585308951418483047746121883392333984375	-1.7694053984812337	51.499988528828325	COX7B;GRN;NDUFB8;NDUFB7;RPL10;RPL32;COX17;FHL2;ATP5C1;YBX1;ATP5G3;ATP5O;COX5A;ATP5G1;UQCRH;LDHA;TUBB5;RPS19;PSMD3;RPS11;RPL39;NDUFA5;MDH2;RPS8;NME2;VEGFB;DYNLL1;ATP5F1;GNB2L1;SOD1;EEF1G;PPAP2B;MYL3;RPS20;MFGE8;SLC25A4
Calcitriol-0.04_mg/kg_in_CMC-Rat-Heart-3d-dn	36/324	0.000000000000004423807429753999310196812772978920860514578765332327492387776146642863750457763671875	0.00000000000012140037392593203309919039115053011405041295811546575578176998533308506011962890625	0.0000000000006883099833727265103259816969896486946352276437011141752009280025959014892578125	0.0000000000188889527144376121772705951951226688821650068206281503080390393733978271484375	-1.7276371536054123	51.37938031316271	COX7B;NDUFB8;RAB3A;NDUFB7;RPL32;MRFAP1;FHL2;ATP5C1;YBX1;ATP5O;COX5A;RPL6;UQCRH;PRDX2;LDHA;PGK1;TNNI3;APOE;YWHAH;MYBPC3;HSPA8;MDH1;NDUFA5;MDH2;TPM1;NME2;VEGFB;MIF;ATP5F1;GNB2L1;CS;MYL3;SPARCL1;ANAPC5;UQCRC2;CALM2
Sulindac-23_mg/kg_in_Corn_Oil-Rat-Liver-3d-dn	35/313	0.0000000000000088750556841624051240568185630987168755379364271096420679896255023777484893798828125	0.00000000000021640847854013343303270886090965732830569169531376161330626928247511386871337890625	0.00000000000131458148877483849066791239494597472105448521251247484542545862495899200439453125	0.000000000032558628319467380681312617229968410341445217426326053100638091564178466796875	-1.7603722105995279	51.335285516864644	ACAA2;RPL10;RPL32;NDUFB11;MRFAP1;LCAT;ATP5C1;SEPW1;ATP5G3;ATP5O;COX5A;ATP5G1;UQCRH;LDHA;RPS19;STMN1;PGK1;RPS11;GLUL;RPL39;GSTM1;NDUFA5;MDH2;RPS8;RPL23;NME2;RPL35A;MIF;ATP1B1;ATP5F1;DYNLL2;PPAP2B;RPS20;UQCRC2;CALM2
Fluoxetine-52_mg/kg_in_CMC-Rat-Kidney-3d-dn	37/337	0.0000000000000026625689046815238303368477173009797165557596167195786307502203271724283695220947265625	0.0000000000000798236858434372499446546674932998619218273150810460947468527592718601226806640625	0.000000000000423699233374819150917652742301474052860794927699572554047335870563983917236328125	0.00000000001278565196191599803998575210133711800748745890388136103865690529346466064453125	-1.7007208356193915	51.291965052820274	COX7B;NDUFB8;NDUFB7;NDUFB11;ATP5A1;MRFAP1;YBX1;ATP5G3;ATP5O;COX5A;ATP5G1;RPL6;CX3CL1;UQCRH;PRDX2;TUBB5;STMN1;COTL1;PGK1;RPL39;YWHAH;HSPA8;GSTM1;NDUFA5;MDH2;RPS8;PGAM1;NME2;TALDO1;ATP5F1;SOD2;SOD1;RPS20;ANAPC5;UQCRC2;CALM2;SLC25A4
Prednisone-68_mg/kg_in_CMC-Rat-Kidney-1d-dn	35/303	0.00000000000000328136006967021879309960144594569093003488097735897977003105552284978330135345458984375	0.000000000000094293111022399291812819416925322526235844940167840633193918620236217975616455078125	0.0000000000005505443904924586500890220884315705458800227489746248465962707996368408203125	0.0000000000156537459188397263613189224724250533417324593443709090934135019779205322265625	-1.7096673168300698	51.27697177150534	COX7B;NDUFB8;ACAA2;RPL32;NDUFB11;MRFAP1;ATP5C1;YBX1;KLC1;ATP5O;ATP5G1;UQCRH;LDHB;TUBB5;RPS19;FTH1;STMN1;LAMP2;COTL1;PGK1;APOE;ATP6V1F;NDUFA5;MDH2;RPS8;RPL23;NME2;TALDO1;MIF;ATP1B1;ATP5F1;SOD1;SON;SPARCL1;CALM2
Bromfenac-5_mg/kg_in_CMC-Rat-Kidney-3d-dn	35/301	0.00000000000000267565427408169532394355258202653754126025477562411669651964984950609505176544189453125	0.0000000000000798236858434372499446546674932998619218273150810460947468527592718601226806640625	0.0000000000004607111364138781436094414383488891456992775363943337652017362415790557861328125	0.00000000001348907401634090805029854759853672721732487094215002798591740429401397705078125	-1.6987140578609123	51.231442730460884	COX7B;RPL10;ATP5A1;MRFAP1;ATP5C1;ATP5G3;ATP5O;KLC1;COX5A;ATP5G1;RPL6;UQCRH;PRDX2;LDHA;STMN1;PGK1;RPS11;RPL39;YWHAH;NDFIP1;MDH1;NDUFA5;MDH2;RPS8;RPL23;PGAM1;NME2;TALDO1;MIF;ATP1B1;ATP5F1;GNB2L1;SOD1;CS;CALM2
Pirinixic_Acid-364_mg/kg_in_CMC-Rat-Liver-5d-up	36/301	0.0000000000000004300803770503892302423974061264827676222225892772865751823019309085793793201446533203125	0.00000000000001613006214118507542331672405436948462752687859234068668001782498322427272796630859375	0.00000000000008964087144565396613255693885723555629891322327207348052979796193540096282958984375	0.0000000000032991191752615450891308381636890656040013436456348472347599454224109649658203125	-1.611881772363993	51.190289056117074	COX7B;NDUFB8;ACAA2;NDUFB7;RPL10;RPL32;ATP5A1;MRFAP1;ATP5C1;YBX1;ATP5G3;ATP5O;COX5A;CLU;ATP5G1;UQCRH;LDHA;RPS19;FTH1;SCD2;RPS11;RPL39;NDUFA5;RPS8;RPL23;PGAM1;NME2;RPL35A;ATP5F1;DYNLL2;GNB2L1;ZWINT;SOD1;EEF1G;UQCRC2;CALM2
Nimesulide-61.7_uM_in_DMSO-Rat-Primary_rat_hepatocytes-1d-dn	37/338	0.0000000000000029280318799445068195266096786665623975682020037336616979928294313140213489532470703125	0.000000000000085411774394233093763559723032118306434751393851900758136252989061176776885986328125	0.0000000000004606786666492179719146188506347753557033930515984820885933004319667816162109375	0.00000000001348907401634090805029854759853672721732487094215002798591740429401397705078125	-1.6991453846271556	51.12948065015725	NDUFB8;ACAA2;NDUFB7;RPL32;ATP5A1;MRFAP1;ATP5C1;SEPW1;ATP5G3;ATP5O;CLU;ATP5G1;UQCRH;C3;PRDX2;LDHA;TUBB5;RPS19;FTH1;PSMD3;STMN1;RPL39;GLUL;HSPA8;GSTM1;NDUFA5;MDH2;MIF;ATP5F1;CP;GNB2L1;SOD1;EEF1G;TMEM98;ANAPC5;MFGE8;CALM2
Maprotiline-380_mg/kg_in_CMC-Rat-Heart-1d-up	36/300	0.0000000000000003866400618823798884976160998385432079579417997440560217370375539758242666721343994140625	0.000000000000014854522572612801353727369644253620962321381371307182917007594369351863861083984375	0.000000000000081702326658264558771869898940709542843607859907706369995139539241790771484375	0.0000000000031237258483519012819390959083044284985176963775899139363900758326053619384765625	-1.605411219321893	51.11705101853753	COX7B;NDRG4;NDUFB8;ACAA2;NDUFB7;RPL32;HFE;ATP5A1;COX17;MRFAP1;ATP5C1;YBX1;ATP5G3;KLC1;CLU;COX6A2;RPL6;CX3CL1;PRDX2;LDHB;FTH1;PGK1;TNNI3;YWHAH;MYBPC3;HSPA8;MDH2;RPL23;TPM1;NME2;VEGFB;CS;SON;TNNT2;MYL3;RPS20
Citalopram-90_mg/kg_in_Corn_Oil-Rat-Heart-3d-up	38/343	0.00000000000000081810032993711354795571993661514757502397341727695678770260201417841017246246337890625	0.0000000000000285104345070119736432528827338363120133556995183798932202989817596971988677978515625	0.00000000000014368290697123715962162449051833379234130276536074433124667848460376262664794921875	0.0000000000050295403346909505660392193451282104310617881992584443651139736175537109375	-1.6382256246580662	51.09381013616257	COX7B;ACAA2;RPL10;MRFAP1;FHL2;ATP5C1;SEPW1;CLU;RPL6;PRDX2;LDHA;RPS19;FTH1;STMN1;LAMP2;TIMP2;PGK1;TNNI3;RPS11;RPL39;MYBPC3;NDFIP1;NDUFA5;RPS8;RPL23;NME2;DYNLL1;ATP1B1;ATP5F1;SOD2;GNB2L1;EEF1G;MYL3;SPARCL1;RPS20;ANAPC5;MFGE8;CALM2
Chlorpyrifos-82_mg/kg_in_CMC-Rat-Kidney-5d-dn	36/333	0.000000000000010399642631720931450971373646525356101828437872802712860220708535052835941314697265625	0.000000000000247423749464935932459265535934005259227456974269188094694982282817363739013671875	0.00000000000145939751621803185383084532944487798802706002287976616571540944278240203857421875	0.000000000035043337919918354455155316237689191137538724518663002527318894863128662109375	-1.76010423445038	51.091731823916284	COX7B;GRN;NDUFB8;NDUFB7;RPL32;ATP5A1;ATP5C1;YBX1;ATP5G3;ATP5O;COX5A;ATP5G1;CX3CL1;UQCRH;PRDX2;RPS19;STMN1;COTL1;PGK1;RPS11;RPL39;GLUL;MDH1;NDUFA5;NME2;TALDO1;RPL35A;ATP1B1;GNB2L1;SOD1;EEF1G;PPAP2B;ERP29;RPS20;CALM2;SLC25A4
Levofloxacin-739_mg/kg_in_Water-Rat-Heart-1d-dn	36/321	0.00000000000000330432943653913181625184053852815722215232447332711185339348958223126828670501708984375	0.000000000000094293111022399291812819416925322526235844940167840633193918620236217975616455078125	0.00000000000053282211336398323636081547974514802698368931554995242549921385943889617919921875	0.0000000000153157188498347907013260831682842366685548540772288106381893157958984375	-1.7028991083186975	51.07397716935971	NDRG4;RAB3A;ACAA2;RPL10;HFE;MRFAP1;FHL2;ATP5G3;ATP5O;COX5A;CLU;COX6A2;ATP5G1;RPL6;PRDX2;LDHB;LDHA;FTH1;PGK1;YWHAH;MDH1;MDH2;PGAM1;TPM1;VEGFB;ATP5F1;SOD2;GNB2L1;CS;EEF1G;PPAP2B;MYL3;ANAPC5;UQCRC2;CALM2;SLC25A4
Venlafaxine-320_mg/kg_in_Water-Rat-Kidney-5d-dn	36/286	0.0000000000000000829022010465066850024734080091662154252117293974470857431668946446734480559825897216796875	0.0000000000000041502768048035135303008923690332835723681460804446174961412907578051090240478515625	0.0000000000000214575542890157234391203100957190136774638093697387120073472033254802227020263671875	0.0000000000010696183391157457541011029532155530096491913294443065751693211495876312255859375	-1.540870458051347	51.026851840758816	COX7B;NDUFB8;ACAA2;NDUFB7;RPL10;RPL32;NDUFB11;ATP5C1;SEPW1;YBX1;ATP5O;ATP5G1;RPL6;UQCRH;PRDX2;LDHB;RPS19;LAMP2;PGK1;APOE;RPS11;RPL39;ATP6V1F;HSPA8;NDUFA5;MDH2;RPL23;NME2;RPL35A;ATP1B1;ATP5F1;SOD1;SON;PPAP2B;RPS20;UQCRC2
Ethosuximide-1200_mg/kg_in_Water-Rat-Brain-3d-dn	37/333	0.00000000000000181386105955390197896789306275744469844715157924586179660764173604547977447509765625	0.000000000000058073047581489971374909597538878775252924220595662774258016725070774555206298828125	0.000000000000302275020577376523914572130656220057634032960525161115583614446222782135009765625	0.00000000000967771569946104702514774718363069270880838512738364443066529929637908935546875	-1.6715872948903194	50.94509091367688	NDRG4;RPL32;ATP5A1;COX17;STMN3;CPLX2;KLC1;CLU;ATP5G1;RPL6;CX3CL1;PPP3CA;LDHA;TUBB5;RPS19;NELF;PSMD3;STMN1;SCD2;APOE;RPS11;RPL39;GPM6B;YWHAH;HSPA8;NDFIP1;RPL23;TALDO1;DYNLL1;ATP1B1;S100B;PPAP2B;SPARCL1;RPS20;UQCRC2;MFGE8;SLC25A4
CerIVastatin-7_mg/kg_in_Corn_Oil-Rat-Kidney-1d-dn	36/332	0.000000000000009471450029413608630391529126297863168005707230900913629056958598084747791290283203125	0.0000000000002288255841462011266220984073435216449407710037622365462084417231380939483642578125	0.00000000000134409969058179296098358130099243001724131085783398020794265903532505035400390625	0.0000000000327477801239764097377930724056655474585308951418483047746121883392333984375	-1.7497265092152188	50.927218392414275	COX7B;NDUFB8;ACAA2;RPL10;MRFAP1;ATP5G3;ATP5O;COX5A;ATP5G1;PRDX2;LDHB;LDHA;RPS19;STMN1;COTL1;PGK1;RPS11;YWHAH;HSPA8;NDUFA5;MDH2;RPS8;RPL23;PGAM1;NME2;TALDO1;MIF;ATP1B1;ATP5F1;GNB2L1;SOD1;ERP29;RPS20;ANAPC5;UQCRC2;CALM2
Gentamicin-656.6_uM_in_DMSO-Rat-Primary_rat_hepatocytes-1d-dn	39/364	0.000000000000001037922673894073240163573312623938793987948716983360508692157964105717837810516357421875	0.0000000000000347858679982541326184164139000170960701829002414964264744412503205239772796630859375	0.0000000000001695568820974496712889592692676595320016262602447199014932266436517238616943359375	0.000000000005766790428042906819947744657592529431665295813758120857528410851955413818359375	-1.6432883464534636	50.92479132624652	GRN;NDUFB8;NDUFB7;RPL10;RPL32;MRFAP1;YBX1;ATP5O;COX5A;UQCRH;PRDX2;LDHA;RPS19;FTH1;PSMD3;PGK1;APOE;RPS11;RPL39;ATP6V1F;NDFIP1;GSTM1;NDUFA5;MDH2;RPS8;PGAM1;NME2;TALDO1;RPL35A;MIF;DYNLL1;ATP5F1;GNB2L1;ZWINT;SOD1;EEF1G;RPS20;UQCRC2;CALM2
2-Amino-4-Nitrophenol-625_mg/kg_in_CMC-Rat-Kidney-5d-up	35/317	0.0000000000000130637646280523740671489486969007383059394704349909233087601023726165294647216796875	0.0000000000002982324933638854874779303577493675176291083872559539713620324619114398956298828125	0.000000000001845012956880472702097492035234831651846487687862463644705712795257568359375	0.000000000042242215256949427255437363741940172238986672681448908406309783458709716796875	-1.7642835666278702	50.88353126873546	GRN;RPL10;RPL32;NDUFB11;MRFAP1;FHL2;SEPW1;YBX1;ATP5G3;CLU;CX3CL1;UQCRH;PRDX2;LDHB;LDHA;TUBB5;RPS19;STMN1;LAMP2;APOE;RPS11;RPL39;GLUL;YWHAH;HSPA8;GSTM1;RPS8;RPL23;TALDO1;MIF;DYNLL1;CP;GNB2L1;EEF1G;CALM2
Fluoxetine-52_mg/kg_in_CMC-Rat-Heart-5d-up	36/318	0.000000000000002459433899924104380970291821868719542708184126744708208889278466813266277313232421875	0.0000000000000753716007618764355637653481034305099944999029037973059530486352741718292236328125	0.000000000000411284680880873091873893139457377666448785469288651484021102078258991241455078125	0.00000000001260419512302628845734309182619853448477365009949835439329035580158233642578125	-1.6799044136651267	50.76057273904028	COX7B;NDRG4;NDUFB8;NDUFB7;RPL10;STAU2;ATP5A1;COX17;MRFAP1;FHL2;ATP5C1;SEPW1;YBX1;ATP5O;KLC1;COX5A;ATP5G1;UQCRH;RPL39;GLUL;MYBPC3;NDFIP1;MDH2;RPS8;RPL23;PGAM1;TPM1;NME2;VEGFB;ATP5F1;SOD2;GNB2L1;SOD1;NISCH;EEF1G;SLC25A4
Cerivastatin-7_mg/kg_in_Corn_Oil-Rat-Skeletal_muscle-5d-dn	36/326	0.0000000000000053633155893381052263197968060400523491128743809597256841925627668388187885284423828125	0.0000000000001431914358699217468062210522604260444826627940440033626146032474935054779052734375	0.000000000000815157456641598406962544097163961948591948125653061651973985135555267333984375	0.000000000021911877571703854030551474530555985768820459469452543999068439006805419921875	-1.7127754599049456	50.654638750017305	COX7B;NDUFB8;ACAA2;NDUFB7;NDUFB11;ATP5A1;ATP5C1;SEPW1;ATP5G3;ATP5O;COX5A;COX6A2;ATP5G1;RPL6;UQCRH;PRDX2;LDHB;LDHA;PGK1;APOE;MDH1;NDUFA5;MDH2;TPM1;NME2;ATP1B1;ATP5F1;SOD2;CS;PPAP2B;MYL3;SPARCL1;ANAPC5;UQCRC2;CALM2;SLC25A4
Moxonidine-17_mg/kg_in_CMC-Rat-Heart-1d-dn	36/292	0.00000000000000016223854016342216662762066603034088439136485332477122245364853370119817554950714111328125	0.00000000000000738607365507001758236283942476054132468001565958726217786534107290208339691162109375	0.0000000000000384023205382315516337663230436752299622464763839690959912331891246140003204345703125	0.00000000000174830448878099267486759709503455642132067893168567707107285968959331512451171875	-1.5563262882105349	50.64158139621425	COX7B;GRN;NDUFB8;RPL10;ATP5A1;FHL2;ATP5C1;ATP5O;COX5A;CLU;ATP5G1;UQCRH;LDHA;FTH1;PGK1;TNNI3;APOE;RPS11;YWHAH;MDH1;MDH2;RPS8;PGAM1;NME2;VEGFB;MIF;ATP5F1;GNB2L1;SOD1;SON;PPAP2B;MYL3;UQCRC2;MFGE8;CALM2;SLC25A4
Dideoxycytidine-1200_mg/kg_in_CMC-Rat-Liver-3d-dn	35/323	0.0000000000000230592408115459033195839025175671660870704675339037947878750856034457683563232421875	0.00000000000048046185352310986539068727065554967954781606653824610475567169487476348876953125	0.0000000000030388799678811189169240889954859633349630587684231386447208933532238006591796875	0.00000000006331803869585103282284631491931580805909707265755059779621660709381103515625	-1.7847686782572534	50.62322976090774	COX7B;ACAA2;RPL10;RPL32;ATP5A1;LCAT;SEPW1;YBX1;ATP5G3;ATP5O;ATP5G1;RPL6;UQCRH;LDHA;RPS19;FTH1;STMN1;PGK1;APOE;RPS11;ATP6V1F;NDFIP1;GSTM1;MDH1;MDH2;RPS8;RPL23;PGAM1;NME2;RPL35A;MIF;ATP5F1;SOD2;GNB2L1;RPS20
Ferrocene-330_mg/kg_in_CMC-Rat-Kidney-3d-dn	37/319	0.0000000000000004510297654575051055649207980335812491252497793796372160812779839034192264080047607421875	0.0000000000000166775137687479349704923673250800346848734569127348237316255108453333377838134765625	0.00000000000008916809791420128100001878450786694355642385267923799574418808333575725555419921875	0.0000000000032991191752615450891308381636890656040013436456348472347599454224109649658203125	-1.5916313946261285	50.49405248098719	COX7B;GRN;NDUFB8;RPL10;RPL32;NDUFB11;ATP5A1;ATP5C1;SEPW1;ATP5O;KLC1;COX5A;ATP5G1;RPL6;CX3CL1;PRDX2;PPP3CA;LDHA;TUBB5;FTH1;STMN1;COTL1;PGK1;RPS11;RPL39;YWHAH;NDUFA5;MDH2;PGAM1;NME2;ATP1B1;ATP5F1;GNB2L1;SOD1;ERP29;ANAPC5;CALM2
Amoxapine-313_mg/kg_in_CMC-Rat-Heart-5d-up	35/305	0.0000000000000040172668923393848285236179193239148266440069999505535491834962158463895320892333984375	0.00000000000011101752296163156091972056287485770122787538671804696832623449154198169708251953125	0.000000000000656989061629436808277007071563154044020922672775242290299502201378345489501953125	0.0000000000182198797513853687609183600697645706405214394152380918967537581920623779296875	-1.6916055715759888	50.4590520335788	COX7B;ACAA2;RPL10;RPL32;NDUFB11;ATP5A1;MRFAP1;FHL2;ATP5C1;SEPW1;YBX1;ATP5O;KLC1;COX6A2;ATP5G1;RPL6;UQCRH;LDHB;LAMP2;APOE;GLUL;RPL39;YWHAH;MYBPC3;MDH2;RPS8;RPL23;PGAM1;DYNLL1;ATP5F1;GNB2L1;SOD1;PPAP2B;CALM2;SLC25A4
Catechol-40_mg/kg_in_Saline-Rat-Kidney-0.25d-dn	36/319	0.00000000000000271491993843478632624759725072330605388372490489878874342366543714888393878936767578125	0.000000000000080085054064091297745704789986957559226057011547705855036838329397141933441162109375	0.000000000000448498839111187579903868996114511802884849966943647814332507550716400146484375	0.0000000000133802153668170954606374525954861948347229816391745771397836506366729736328125	-1.6678188353823316	50.29422302134401	COX7B;NDUFB8;NDUFB7;RPL10;RPL32;ATP5A1;ATP5C1;SEPW1;YBX1;ATP5G3;ATP5O;COX5A;ATP5G1;RPL6;UQCRH;PRDX2;FTH1;STMN1;GLUL;RPL39;NDFIP1;GSTM1;MDH2;RPS8;NME2;RPL35A;ATP5F1;SOD2;GNB2L1;SOD1;EEF1G;SON;RPS20;UQCRC2;CALM2;SLC25A4
Isoeugenol-1560_mg/kg_in_CMC-Rat-Kidney-3d-dn	34/301	0.00000000000001609042375976230060198063817734629357201320797032817466742926626466214656829833984375	0.00000000000035398932271477058168913783106114624211514796403577065575518645346164703369140625	0.0000000000022887135325176487024706111186455961023326899361762798434938304126262664794921875	0.00000000005049273888545939202509136988983253109541937675430745002813637256622314453125	-1.7509202765134837	50.198025753473836	COX7B;NDUFB8;NDUFB7;RPL10;NDUFB11;MRFAP1;YBX1;ATP5G3;ATP5O;ATP5G1;RPL6;CX3CL1;UQCRH;PRDX2;TUBB5;RPS19;STMN1;PGK1;APOE;RPL39;NDUFA5;MDH2;RPS8;PGAM1;NME2;PPAPDC2;ATP1B1;ATP5F1;SON;RPS20;ANAPC5;UQCRC2;CALM2;SLC25A4
DActinomycin-0.06_mg/kg_in_Saline-Rat-Bone_marrow-5d-up	35/301	0.00000000000000267565427408169532394355258202653754126025477562411669651964984950609505176544189453125	0.0000000000000798236858434372499446546674932998619218273150810460947468527592718601226806640625	0.0000000000004607111364138781436094414383488891456992775363943337652017362415790557861328125	0.00000000001348907401634090805029854759853672721732487094215002798591740429401397705078125	-1.663809131999886	50.17874660306675	ACAA2;RPL10;RPL32;ATP5A1;MRFAP1;ATP5C1;ATP5G3;ATP5O;COX5A;ATP5G1;RPL6;UQCRH;LDHA;TUBB5;RPS19;FTH1;STMN1;PGK1;RPS11;GLUL;YWHAH;NDUFA5;MDH2;RPS8;RPL23;PGAM1;NME2;ATP5F1;SOD2;GNB2L1;SOD1;RPS20;ANAPC5;UQCRC2;CALM2
Amitraz-75_mg/kg_in_CMC-Rat-Heart-3d-dn	36/335	0.0000000000000125241949497527997717903384684354091326767381697759873304676148109138011932373046875	0.0000000000002884226883750089420965852672310670984910131731115967568257474340498447418212890625	0.00000000000171899023284282094764882727882966334596696877934363101303461007773876190185546875	0.000000000039819903158441347650915993409728959977200712927469794522039592266082763671875	-1.7345605482709991	50.08430719228606	COX7B;GRN;NDUFB8;NDUFB7;RPL32;NDUFB11;NDUFB2;FHL2;ATP5C1;SEPW1;YBX1;ATP5G3;ATP5G1;RPL6;UQCRH;LDHA;FTH1;STMN1;PGK1;RPS11;GLUL;RPL39;MDH1;MDH2;RPS8;RPL23;TPM1;NME2;SOD2;CS;EEF1G;SON;MYL3;RPS20;UQCRC2;CALM2
Cobalt_(II)_Chloride-10_mg/kg_in_Saline-Rat-Heart-5d-dn	35/307	0.00000000000000490987860584584217793636188067782463902155587476272557978518307209014892578125	0.0000000000001324322051357597788246831746957767571293285158162689185701310634613037109375	0.00000000000078294891824137014804180338048747626682709321865871743284515105187892913818359375	0.000000000021263812689893209996703878818737781276893006321415668935514986515045166015625	-1.6851138012848808	49.96818335051904	COX7B;NDRG4;NDUFB8;RAB3A;ACAA2;NDUFB7;RPL10;RPL32;STAU2;ATP5A1;FHL2;ATP5C1;ATP5O;ATP5G1;UQCRH;LDHB;LDHA;PGK1;TNNI3;YWHAH;MDH1;NDUFA5;MDH2;RPS8;RPL23;PGAM1;TPM1;NME2;VEGFB;ATP1B1;SOD2;CS;MYL3;UQCRC2;CALM2
Doxepin-147_mg/kg_in_CMC-Rat-Heart-5d-up	35/297	0.000000000000001769694676035766790357260015289120450948274500778401030487430034554563462734222412109375	0.000000000000056890266401868161895804432588165110929660610306068946329105529002845287322998046875	0.0000000000003212757427676796409931283132228877204663620992253214581069187261164188385009765625	0.00000000001020309576628324542413156159011266969384446046120729079120792448520660400390625	-1.6373986346790328	49.93681396415379	COX7B;NDUFB8;NDUFB7;RPL32;NDUFB11;ATP5A1;ATP5C1;YBX1;ATP5O;COX5A;COX6A2;CX3CL1;UQCRH;LDHB;FTH1;GLUL;RPL39;MYBPC3;HSPA8;MDH1;NDUFA5;MDH2;RPS8;RPL23;TPM1;NME2;RPL35A;MIF;ATP1B1;SOD1;NISCH;CS;SON;CALM2;SLC25A4
Valproic_Acid-1500_mg/kg_in_Water-Rat-Heart-3d-dn	35/286	0.0000000000000005468017111650516299392175507384573004634968477512269036111547393375076353549957275390625	0.00000000000001966488711020980275190701860008247914250061917640355346748037845827639102935791015625	0.00000000000011570919453720728391806668301220912216712398412621354282237007282674312591552734375	0.000000000004161304183447691902457984901996209986703434413612967546214349567890167236328125	-1.5822252748076855	49.93493747617126	COX7B;NDUFB8;NDUFB7;RPL10;RPL32;STAU2;ATP5A1;FHL2;ATP5C1;YBX1;ATP5O;COX6A2;ATP5G1;RPL6;UQCRH;LDHA;STMN1;PGK1;TNNI3;RPS11;RPL39;ATP6V1F;MYBPC3;NDFIP1;RPS8;PDPK1;TPM1;NME2;RPL35A;SOD2;CS;SON;MYL3;RPS20;CALM2
Norethindrone_Acetate-125_mg/kg_in_Corn_Oil-Rat-Liver-1d-up	35/298	0.00000000000000196367734641156450720399950961338162508929808432178720778438218985684216022491455078125	0.0000000000000618636911213499293898471657944212578395838664224726244356133975088596343994140625	0.000000000000351759594421854203590782156955589360922999342395911526182317174971103668212890625	0.00000000001103768352855188718907921757056658676292293375098552132840268313884735107421875	-1.6392415571777161	49.85563529429939	NDUFB8;NDUFB7;RPL10;RPL32;NDUFB11;SEPW1;ATP5G3;ATP5O;COX5A;RPL6;RPS19;FTH1;PGK1;APOE;RPS11;RPL39;ATP6V1F;YWHAH;HSPA8;GSTM1;NDUFA5;MDH2;RPS8;RPL23;PGAM1;NME2;MIF;DYNLL1;ATP5F1;GNB2L1;SOD1;RPS20;ANAPC5;UQCRC2;CALM2
Phenelzine-27_mg/kg_in_Water-Rat-Brain-3d-up	35/285	0.000000000000000490030792132843478791841975401784989291360957429366518312008338398300111293792724609375	0.00000000000001786797462425127463793954836329026918467712155280668895329654333181679248809814453125	0.00000000000010521335065950387587046357011307460202205292520982737869417178444564342498779296875	0.000000000003801194265111249976847688821892374383924761982456175246625207364559173583984375	-1.57407767005835	49.82863503708315	NDUFB8;RPL10;RPL32;ATP5C1;SEPW1;CHD4;ATP5G3;ATP5O;COX5A;UQCRH;PRDX2;LDHB;PCSK1N;RPS19;PGK1;PTGDS;RPL39;SLC12A5;MDH1;NDUFA5;RPL23;PGAM1;NME2;RPL35A;GPR37L1;ATP5F1;ZWINT;NISCH;EEF1G;SON;SPARCL1;RPS20;ALDOC;CALM2;SLC25A4
Aldosterone-0.065_mg/kg_in_Saline-Rat-Heart-5d-dn	36/275	0.0000000000000000230848945195262609943102598980218647933727808938160486196267129344050772488117218017578125	0.000000000000001377398706331733576769162721941407752523995537512202513852344054612331092357635498046875	0.0000000000000071123263069968444173061984235897739186206371886367350043656188063323497772216796875	0.0000000000004029977121863823180797305722771722955206918914683456023340113461017608642578125	-1.4561062670885772	49.82588830834653	COX7B;GRN;NDUFB8;NDUFB7;RPL32;ATP5A1;FHL2;YBX1;COX5A;COX6A2;ATP5G1;RPL6;UQCRH;PRDX2;LDHB;LDHA;FTH1;TNNI3;RPS11;PPARGC1A;MYBPC3;HSPA8;NDUFA5;MDH2;RPL23;PGAM1;TPM1;NME2;VEGFB;ATP5F1;SOD1;NISCH;SON;PPAP2B;MYL3;UQCRC2
Thioguanine-24_mg/kg_in_Corn_Oil-Rat-Kidney-5d-dn	36/283	0.000000000000000058863911457393203196783260869415133447582724377476759425320551599725149571895599365234375	0.000000000000003070279249261118169717576564889193352583958949997278153887236840091645717620849609375	0.00000000000001595517870630581890079717520244741029531864058566004160866214078851044178009033203125	0.00000000000083220521517128891969050590088064940099375765836242635486996732652187347412109375	-1.4890444022872362	49.759408520103094	COX7B;NDUFB8;ACAA2;NDUFB7;RPL10;RPL32;NDUFB11;ATP5A1;SEPW1;YBX1;ATP5O;COX5A;ATP5G1;CX3CL1;UQCRH;PRDX2;LDHA;RPS19;FTH1;STMN1;APOE;RPL39;GLUL;ATP6V1F;RPL23;PGAM1;NME2;MIF;DYNLL1;ATP1B1;ATP5F1;GNB2L1;SOD1;ERP29;CALM2;SLC25A4
Rosiglitazone-1800_mg/kg_in_Corn_Oil-Rat-Heart-5d-dn	35/312	0.000000000000008049406492778681107987835748128358735934795124833396329222523490898311138153076171875	0.00000000000020319591518309261391994600484295478115786930117803166240264545194804668426513671875	0.00000000000120679931109601184072482076530830267103826247687692330146091990172863006591796875	0.000000000030366617808920735830512675655897610223210580926433976856060326099395751953125	-1.699261980723678	49.660261506741584	GRN;NDUFB8;RAB3A;NDUFB7;RPL32;NDUFB11;FHL2;ATP5C1;ATP5G3;ATP5O;COX5A;COX6A2;ATP5G1;UQCRH;LDHB;LDHA;TUBB5;STMN1;TIMP2;PGK1;TNNI3;RPS11;YWHAH;MYBPC3;MDH1;NDUFA5;MDH2;PGAM1;TPM1;NME2;RPL35A;ATP1B1;SOD2;MYL3;SPARCL1
Beta-Estradiol-150_mg/kg_in_Corn_Oil-Rat-Skeletal_muscle-5d-dn	37/337	0.0000000000000026625689046815238303368477173009797165557596167195786307502203271724283695220947265625	0.0000000000000798236858434372499446546674932998619218273150810460947468527592718601226806640625	0.000000000000423699233374819150917652742301474052860794927699572554047335870563983917236328125	0.00000000001278565196191599803998575210133711800748745890388136103865690529346466064453125	-1.6433612193911036	49.56205890396485	COX7B;NDUFB8;RPL10;ATP5A1;MRFAP1;ATP5C1;ATP5G3;KLC1;ATP5O;ATP5G1;UQCRH;PRDX2;LDHA;TUBB5;FTH1;STMN1;TIMP2;PGK1;APOE;RPS11;RPL39;YWHAH;HSPA8;MDH1;PGAM1;TPM1;DYNLL1;ATP1B1;ATP5F1;EEF1G;PPAP2B;SPARCL1;UQCRC2;MFGE8;EIF4E2;CALM2;SLC25A4
Artemisinin-2000_mg/kg_in_CMC-Rat-Liver-1d-up	36/321	0.00000000000000330432943653913181625184053852815722215232447332711185339348958223126828670501708984375	0.000000000000094293111022399291812819416925322526235844940167840633193918620236217975616455078125	0.00000000000053282211336398323636081547974514802698368931554995242549921385943889617919921875	0.0000000000153157188498347907013260831682842366685548540772288106381893157958984375	-1.652334699017972	49.55743078467272	ACAA2;NDUFB7;RPL10;MRFAP1;ATP5C1;SEPW1;YBX1;ATP5O;COX5A;ATP5G1;RPL6;LDHA;TUBB5;RPS19;FTH1;STMN1;PGK1;RPS11;RPL39;YWHAH;HSPA8;GSTM1;MDH2;RPS8;PGAM1;NME2;TALDO1;RPL35A;MIF;SOD2;GNB2L1;SOD1;EEF1G;ANAPC5;UQCRC2;CALM2
Thimerosal-10_mg/kg_in_Water-Rat-Brain-3d-up	36/284	0.000000000000000066014947689632136606852935210773800167672326739097543590872874119668267667293548583984375	0.0000000000000033982596601538738132042783286533498410462409040910802815460556303150951862335205078125	0.00000000000001761842623985430774376175913880002152760184154500766595674576819874346256256103515625	0.000000000000901056656266834607758320559239376495671604294646073185504064895212650299072265625	-1.4855610889404243	49.492229709975845	NDRG4;NDUFB8;RAB3A;RTN1;RPL10;NDUFB11;HFE;MRFAP1;STMN3;ATP1A3;CHD4;ATP5G3;CLU;PRDX2;PCSK1N;MOBP;SCD2;PGK1;MBP;PTGDS;YWHAH;HSPA8;SLC12A5;SLC32A1;NDUFA5;RPL23;FBXO2;PGAM1;GPR37L1;ATP1B1;ATP5F1;NISCH;SON;PITPNM1;SPARCL1;ALDOC
BW-723C86-10_mg/kg_in_Saline-Rat-Heart-1d-dn	35/274	0.00000000000000014195361588568446913220199091912361402409727107430670312027132240473292768001556396484375	0.000000000000006615542477607401203265036719332172875034201071919870429383081500418484210968017578125	0.00000000000003601572577887876080444967685233301465442569411212758723195292986929416656494140625	0.0000000000016491852106654020835178249358761600439071681734048979706130921840667724609375	-1.5148155155160952	49.45774890983456	NDUFB8;NDUFB7;RPL32;NDUFB11;HFE;ATP5A1;COX17;MRFAP1;FHL2;ATP5C1;YBX1;CLU;COX6A2;LDHB;PSMD3;TNNI3;APOE;RPS11;YWHAH;MYBPC3;HSPA8;MDH1;NDUFA5;MDH2;RPL23;TPM1;NME2;ATP1B1;ATP5F1;SON;MYL3;SPARCL1;ANAPC5;UQCRC2;MFGE8
Amiloride-22_mg/kg_in_CMC-Rat-Heart-1d-dn	38/360	0.000000000000004002028441469270352596121133564898948988485492817002153742578229866921901702880859375	0.00000000000011101752296163156091972056287485770122787538671804696832623449154198169708251953125	0.000000000000583648597522840787440144653472625272208097746418076212648884393274784088134765625	0.000000000016417201264606767105326876784164059908110999685959541238844394683837890625	-1.6575751065540543	49.44395428613588	COX7B;NDUFB8;NDUFB7;RPL10;RPL32;NDUFB11;COX17;FHL2;ATP5C1;SEPW1;YBX1;ATP5G3;ATP5O;COX5A;CLU;ATP5G1;UQCRH;PRDX2;LDHA;STMN1;RPS11;RPL39;ATP6V1F;MDH2;RPS8;PGAM1;NME2;DYNLL1;ATP5F1;GNB2L1;EEF1G;PPAP2B;SPARCL1;RPS20;ANAPC5;MFGE8;CALM2;SLC25A4
123-Trichloropropane-108_mg/kg_in_CMC-Rat-Heart-3d-dn	35/313	0.0000000000000088750556841624051240568185630987168755379364271096420679896255023777484893798828125	0.00000000000021640847854013343303270886090965732830569169531376161330626928247511386871337890625	0.00000000000131458148877483849066791239494597472105448521251247484542545862495899200439453125	0.000000000032558628319467380681312617229968410341445217426326053100638091564178466796875	-1.694384907131234	49.410989596015504	COX7B;GRN;NDUFB8;RAB3A;RPL10;MRFAP1;FHL2;ATP5C1;SEPW1;KLC1;COX5A;RPL6;LDHA;TUBB5;RPS19;STMN1;PGK1;TNNI3;RPS11;YWHAH;MDH1;MDH2;PGAM1;TPM1;NME2;VEGFB;DYNLL1;ATP1B1;GNB2L1;CS;PPAP2B;SPARCL1;RPS20;UQCRC2;CALM2
Thioridazine-63_mg/kg_in_Corn_Oil-Rat-Heart-1d-dn	35/269	0.000000000000000079149141912015568376998409211643234110411946800010818403592338654561899602413177490234375	0.0000000000000040217976883808681356203436517561052000206884594890599515792928286828100681304931640625	0.00000000000002176424930563508462580293522407306722906664316063984898619310115464031696319580078125	0.00000000000107808319202001214397848845038903786881789859108948803623206913471221923828125	-1.4889030811081632	49.35274101254087	COX7B;NDUFB7;RPL32;COX17;MRFAP1;FHL2;YBX1;ATP5G3;ATP5O;COX5A;CLU;UQCRH;PRDX2;PPP3CA;LDHB;LDHA;TUBB5;PGK1;APOE;GLUL;YWHAH;HSPA8;MDH1;MDH2;RPS8;PGAM1;NME2;VEGFB;DYNLL1;ATP1B1;GNB2L1;SOD1;UQCRC2;CALM2;SLC25A4
Doxazosin-500_mg/kg_in_Water-Rat-Heart-3d-dn	35/290	0.0000000000000008436443889401236989404995912445189226809270943187313296363072367967106401920318603515625	0.000000000000029142733365317606764873190891345048023097254186186688684756518341600894927978515625	0.0000000000001686170618465531786855373073729367190492188510742010976173332892358303070068359375	0.000000000005766790428042906819947744657592529431665295813758120857528410851955413818359375	-1.5829102642053379	49.33388481528572	COX7B;RPL10;RPL32;ATP5A1;MRFAP1;ATP5C1;YBX1;ATP5G3;CLU;COX6A2;UQCRH;LDHA;TUBB5;RPS19;STMN1;PGK1;RPL39;YWHAH;MDH1;RPS8;RPL23;TPM1;NME2;DYNLL1;GNB2L1;SOD1;CS;EEF1G;SON;PPAP2B;MYL3;SPARCL1;UQCRC2;CALM2;SLC25A4
Oxcarbazepine-1600_mg/kg_in_CMC-Rat-Kidney-3d-dn	36/317	0.00000000000000222709769907809204292154497067531613481721104730315374808924389071762561798095703125	0.000000000000069057564873775793818926442459887143934219207175306820545301889069378376007080078125	0.000000000000377036820005823806834352162191213771332519433254759633200592361390590667724609375	0.00000000001177382997074386344033062536046371836066792848640716329100541770458221435546875	-1.6245545865919302	49.230235707609324	GRN;NDUFB8;RPL10;NDUFB11;ATP5A1;MRFAP1;ATP5G3;ATP5O;COX5A;RPL6;CX3CL1;UQCRH;PRDX2;LDHA;TUBB5;RPS19;STMN1;COTL1;PGK1;RPL39;ATP6V1F;YWHAH;NDFIP1;NDUFA5;MDH2;RPS8;RPL23;PGAM1;NME2;DYNLL1;ATP5F1;GNB2L1;ANAPC5;UQCRC2;CALM2;SLC25A4
Cyclosporin_A-70_mg/kg_in_Corn_Oil-Rat-Liver-3d-up	38/362	0.0000000000000047930313399632140953708019031043823918568770429959879919579179841093719005584716796875	0.000000000000129724793242440801967824704511372878139308095768456041696481406688690185546875	0.000000000000684695270010684338663854152292891045599766697282717586858780123293399810791015625	0.0000000000188554543587557694720869985856328524161107385026525662397034466266632080078125	-1.6590372114440641	49.22921035881992	COX7B;ACAA2;NDUFB7;RPL10;RPL32;ATP5A1;ATP5C1;SEPW1;ATP5O;ATP5G1;RPL6;UQCRH;C3;LDHA;RPS19;STMN1;APOE;RPS11;RPL39;GLUL;ATP6V1F;YWHAH;HSPA8;NDFIP1;NDUFA5;MDH2;RPS8;RPL23;NME2;RPL35A;MIF;ATP5F1;GNB2L1;SOD1;EEF1G;ERP29;RPS20;CALM2
Pyrazinamide-1500_mg/kg_in_CMC-Rat-Liver-1d-up	35/317	0.0000000000000130637646280523740671489486969007383059394704349909233087601023726165294647216796875	0.0000000000002982324933638854874779303577493675176291083872559539713620324619114398956298828125	0.000000000001845012956880472702097492035234831651846487687862463644705712795257568359375	0.000000000042242215256949427255437363741940172238986672681448908406309783458709716796875	-1.705102822818429	49.17670517507617	COX7B;NDUFB8;NDUFB7;RPL10;RPL32;NDUFB11;ATP5A1;ATP5C1;SEPW1;YBX1;ATP5G3;ATP5O;RPL6;UQCRH;PRDX2;RPS19;FTH1;APOE;RPS11;ATP6V1F;HSPA8;GSTM1;NDUFA5;MDH2;RPS8;NME2;RPL35A;MIF;ATP1B1;ATP5F1;GNB2L1;SOD1;SON;RPS20;CALM2
Oxfendazole-1500_mg/kg_in_CMC-Rat-Kidney-3d-dn	35/277	0.000000000000000200250805977352836540728435219121122770870056036159045920186372313764877617359161376953125	0.000000000000008961223567486538726455377941552876319396552136364864082906933617778122425079345703125	0.0000000000000484804059710328208426785605623453221017338070353286383351587573997676372528076171875	0.000000000002132995646823306371748211580625001590645617444153003816609270870685577392578125	-1.5200690000055515	49.16795368511459	NDUFB8;ACAA2;NDUFB7;RPL32;NDUFB11;ATP5G3;ATP5O;KLC1;COX5A;ATP5G1;RPL6;UQCRH;PRDX2;LDHA;RPS19;FTH1;STMN1;PGK1;APOE;ATP6V1F;NDFIP1;NDUFA5;MDH2;RPS8;RPL23;PGAM1;NME2;ATP5F1;GNB2L1;SOD1;RPS20;ANAPC5;UQCRC2;CALM2;SLC25A4
Timolol-900_mg/kg_in_Water-Rat-Heart-5d-up	34/309	0.0000000000000349714753080725880782779252233443477467628689170364708616034477017819881439208984375	0.000000000000688588348815949269674256296565006038568577950709226342951296828687191009521484375	0.000000000004515395164742284651645935246444540922539090388454496860504150390625	0.00000000008802785227106493428483735504930479502661011537156809936277568340301513671875	-1.753736809037073	49.11187843383343	COX7B;ACAA2;NDUFB7;RPL10;RPL32;NDUFB11;ATP5A1;ATP5C1;ATP5G3;ATP5O;KLC1;COX6A2;ATP5G1;RPL6;UQCRH;PRDX2;LAMP2;TNNI3;APOE;PTGDS;RPS11;PPARGC1A;GLUL;RPL39;ATP6V1F;MYBPC3;NDUFA5;MDH2;RPS8;ATP1B1;GNB2L1;SOD1;MYL3;SLC25A4
Promazine-100_mg/kg_in_Corn_Oil-Rat-Liver-0.25d-up	39/375	0.0000000000000028097969451754487592048963181622246221809196219110216219405629090033471584320068359375	0.00000000000008257448037388745113627240968590578401912170869447749055325402878224849700927734375	0.00000000000040989792838813412554629614667601759307562214740272565904888324439525604248046875	0.00000000001260419512302628845734309182619853448477365009949835439329035580158233642578125	-1.6267411655581794	49.00570078347579	COX7B;NDUFB8;NDUFB7;RPL10;RPL32;ATP5A1;ATP5C1;YBX1;ATP5G3;ATP5O;COX5A;ATP5G1;RPL6;UQCRH;C3;LDHA;RPS19;FTH1;SCD2;PGK1;APOE;RPS11;RPL39;HSPA8;MDH2;RPS8;RPL23;PGAM1;NME2;TALDO1;MIF;DYNLL1;ATP1B1;GNB2L1;SOD1;RPS20;UQCRC2;EIF4E2;CALM2
Galantamine-110_mg/kg_in_CMC-Rat-Heart-1d-dn	35/290	0.0000000000000008436443889401236989404995912445189226809270943187313296363072367967106401920318603515625	0.000000000000029142733365317606764873190891345048023097254186186688684756518341600894927978515625	0.0000000000001686170618465531786855373073729367190492188510742010976173332892358303070068359375	0.000000000005766790428042906819947744657592529431665295813758120857528410851955413818359375	-1.569822561894763	48.925986014647904	COX7B;NDUFB8;NDUFB7;RPL32;HFE;ATP5A1;ATP5C1;YBX1;ATP5O;COX5A;ATP5G1;UQCRH;LDHB;LDHA;GLUL;RPL39;ATP6V1F;YWHAH;NDFIP1;MDH2;RPS8;RPL23;PGAM1;TPM1;NME2;RPL35A;DYNLL1;SOD1;CS;SON;PPAP2B;MYL3;RPS20;UQCRC2;CALM2
Ticlopidine-223_mg/kg_in_CMC-Rat-Liver-1d-up	36/323	0.0000000000000040153860905202930805873216088798254032367633821476449185183810186572372913360595703125	0.00000000000011101752296163156091972056287485770122787538671804696832623449154198169708251953125	0.000000000000632197831212191860560731528523946269083888527262615752988494932651519775390625	0.000000000017656702548323484165897777275900239028760818627006301539950072765350341796875	-1.6395034642809831	48.904893672295756	ACAA2;NDUFB7;RPL32;MRFAP1;ATP5O;COX5A;CLU;ATP5G1;PRDX2;PPP3CA;LDHA;TUBB5;RPS19;FTH1;PSMD3;STMN1;PGK1;APOE;RPS11;RPL39;GSTM1;NDUFA5;RPS8;RPL23;PGAM1;NME2;TALDO1;MIF;ATP5F1;DYNLL2;GNB2L1;ZWINT;SOD1;EEF1G;RPS20;CALM2
Dicyclomine-645_mg/kg_in_Water-Rat-Heart-5d-dn	35/318	0.00000000000001437525429351574031221851629998553268413000356951148006601215456612408161163330078125	0.00000000000032256268608470076471365200244625603119043300015533759506070055067539215087890625	0.000000000002006582657487424469351397704147571565171104257530032555223442614078521728515625	0.00000000004528322352541821391237646279618006377176708809884075890295207500457763671875	-1.696332321444305	48.790722606503806	NDUFB8;NDUFB7;NDUFB11;ATP5A1;MRFAP1;ATP5C1;SEPW1;ATP5G1;UQCRH;LDHA;FTH1;STMN1;PGK1;RPS11;YWHAH;MYBPC3;HSPA8;NDUFA5;MDH2;RPS8;RPL23;TPM1;NME2;VEGFB;ATP1B1;SOD2;NISCH;CS;EEF1G;MYL3;SPARCL1;RPS20;ANAPC5;UQCRC2;SLC25A4
Clemastine-5.4_mg/kg_in_CMC-Rat-Heart-5d-up	36/319	0.00000000000000271491993843478632624759725072330605388372490489878874342366543714888393878936767578125	0.000000000000080085054064091297745704789986957559226057011547705855036838329397141933441162109375	0.000000000000448498839111187579903868996114511802884849966943647814332507550716400146484375	0.0000000000133802153668170954606374525954861948347229816391745771397836506366729736328125	-1.6148390161967077	48.69658016876079	COX7B;NDUFB8;NDUFB7;RPL32;NDUFB11;ATP5A1;COX17;ATP5C1;SEPW1;YBX1;ATP5O;COX5A;COX6A2;ATP5G1;UQCRH;PRDX2;LDHB;RPS19;FTH1;STMN1;RPS11;RPL39;MYBPC3;HSPA8;NDUFA5;RPL23;PGAM1;TPM1;RPL35A;MIF;GNB2L1;SOD1;EEF1G;SPARCL1;RPS20;CALM2
6-Methoxy-2-Naphthylacetic_Acid-360_mg/kg_in_Saline-Rat-Kidney-1d-up	37/348	0.000000000000007426951390490472161022328929323538010921963194166384170102901407517492771148681640625	0.00000000000018930313641263092722481769030166617116925538433225284506988828070461750030517578125	0.000000000001046840430152986909140130933706754252400517035681559718796052038669586181640625	0.000000000026769205285340664901814676613508677850694628119754270301200449466705322265625	-1.6596605111982907	48.62046296614182	COX7B;ACAA2;NDUFB7;RPL32;NDUFB11;ATP5A1;SEPW1;COX5A;ATP5G1;RPL6;UQCRH;PRDX2;LDHA;RPS19;FTH1;STMN1;PGK1;RPS11;ATP6V1F;NDFIP1;NDUFA5;MDH2;RPS8;RPL23;NME2;RPL13A;RPL35A;MIF;DYNLL1;ATP5F1;CP;SOD1;CS;SON;RPS20;UQCRC2;CALM2
Methapyrilene-100_mg/kg_in_CMC-Rat-Liver-5d-up	36/330	0.0000000000000078475676068281672740806432690461835237024680600459447532557533122599124908447265625	0.0000000000001987377571426965952862130965197142836646364283392784955140086822211742401123046875	0.00000000000113909295745103215670930248512905883363603709579336964452522806823253631591796875	0.0000000000287547952977061828543640512763143323067549506077966725570149719715118408203125	-1.6587839871597467	48.514107330171136	COX7B;GRN;NDUFB8;ACAA2;RPL10;RPL32;NDUFB11;MRFAP1;ATP5C1;SEPW1;ATP5G3;ATP5O;CLU;ATP5G1;PRDX2;RPS19;FTH1;APOE;RPS11;RPL39;GSTM1;NDUFA5;RPS8;RPL23;PGAM1;NME2;TALDO1;MIF;ATP5F1;CP;DYNLL2;GNB2L1;EEF1G;RPS20;ANAPC5;CALM2
Doxofylline-13500_uM_in_DMSO-Rat-Primary_rat_hepatocytes-1d-dn	37/343	0.0000000000000046838658140167228324398653545354314990849047516119352252417229465208947658538818359375	0.00000000000012764749879306473861796593630946549429903101591232683631460531614720821380615234375	0.0000000000006969396974024358683556404455381537541187875195447531950776465237140655517578125	0.0000000000190593647803527237231400779655826377596838927530598084558732807636260986328125	-1.6307219480768556	48.41532554865017	NDUFB8;NDUFB7;RPL10;NDUFB11;ATP5A1;MRFAP1;ATP5C1;SEPW1;ATP5G3;KLC1;ATP5O;CLU;ATP5G1;PRDX2;RPS19;FTH1;PGK1;APOE;RPS11;GLUL;RPL39;YWHAH;GSTM1;NDUFA5;MDH2;PGAM1;NME2;MIF;DYNLL1;ATP5F1;GNB2L1;SOD1;ERP29;RPS20;UQCRC2;MFGE8;CALM2
CerIVastatin-7_mg/kg_in_Corn_Oil-Rat-Kidney-5d-dn	35/294	0.00000000000000129183800217629730616039379692606525645349503650383127251188852824270725250244140625	0.000000000000042393817104752155282395414400770699146401253309957013470921083353459835052490234375	0.00000000000024425247110465130747044543540898753103580987033893734405864961445331573486328125	0.00000000000794930769595137909944576211292797799680409642775202883058227598667144775390625	-1.5685534718983003	48.29854380390337	COX7B;NDUFB8;ACAA2;RPL10;RPL32;MRFAP1;ATP5C1;ATP5G3;ATP5O;ATP5G1;UQCRH;PRDX2;LDHB;LDHA;RPS19;STMN1;PGK1;RPS11;RPL39;NDFIP1;MDH1;NDUFA5;MDH2;RPL23;PGAM1;NME2;TALDO1;MIF;ATP1B1;ATP5F1;GNB2L1;SOD1;RPS20;UQCRC2;CALM2
Sulbactam-671_mg/kg_in_Saline-Rat-Kidney-5d-dn	34/312	0.0000000000000464782038264384297676742916305424308705805148955736427751617156900465488433837890625	0.00000000000087574720894026093518289342205162463397653815899701612579519860446453094482421875	0.000000000005794548203302081128361844451250752159598977897303484496660530567169189453125	0.0000000001094433133074513031098823411812223475869654265579811180941760540008544921875	-1.7367272253446997	48.21797179044441	NDUFB7;RPL10;ATP5A1;MRFAP1;ATP5C1;COX5A;ATP5G1;RPL6;CX3CL1;UQCRH;LDHB;PGK1;APOE;PTGDS;RPS11;ATP6V1F;YWHAH;HSPA8;NDUFA5;RPS8;PGAM1;TALDO1;DYNLL1;ATP5F1;DYNLL2;GNB2L1;SOD1;EEF1G;SON;PPAP2B;RPS20;ANAPC5;UQCRC2;SLC25A4
Phenelzine-27_mg/kg_in_Water-Rat-Brain-3d-dn	35/315	0.000000000000010776152146039632092054357038771338655577434161025873748940284713171422481536865234375	0.000000000000252528668074172108011996426567179877312706304248735023065819405019283294677734375	0.0000000000015583728925940043979110523271561453292032017881041383589035831391811370849609375	0.000000000036858092799010142804469913773950779344035222351294578402303159236907958984375	-1.6620447751706586	48.21135098995592	COX7B;NDRG4;RAB3A;RTN1;ATP5A1;COX17;STMN3;ATP1A3;CPLX2;KLC1;CLU;ATP5G1;RPL6;CX3CL1;PPP3CA;LDHA;TUBB5;MOBP;NELF;FTH1;STMN1;SCD2;MBP;APOE;GLUL;GPM6B;YWHAH;HSPA8;NDFIP1;TALDO1;DYNLL1;S100B;SYT11;PPAP2B;MFGE8
Lovastatin-1500_mg/kg_in_Corn_Oil-Rat-Skeletal_muscle-5d-dn	35/300	0.00000000000000241454103029004147181224125115090916121620930913371783077536747441627085208892822265625	0.000000000000074461701066026530126893276413694593607491001296949661991675384342670440673828125	0.000000000000421231052068514577356391653412893603079802939959108698531053960323333740234375	0.00000000001278565196191599803998575210133711800748745890388136103865690529346466064453125	-1.5939229274655335	48.181885634836384	COX7B;NDUFB8;NDUFB11;ATP5C1;ATP5G3;ATP5O;KLC1;COX5A;ATP5G1;UQCRH;PRDX2;LDHB;LDHA;TUBB5;STMN1;PGK1;MDH1;NDUFA5;MDH2;PGAM1;TPM1;NME2;DYNLL1;ATP1B1;ATP5F1;SOD2;EEF1G;PPAP2B;MYL3;SPARCL1;ANAPC5;MFGE8;EIF4E2;CALM2;SLC25A4
Temafloxacin-1000_mg/kg_in_CMC-Rat-Liver-1d-dn	34/322	0.0000000000001169933967499223359186662975612124360283959612072379741221084259450435638427734375	0.000000000001907743256319644496993726726804499645162582766033665393479168415069580078125	0.0000000000130394983220322873685740418835932153372725306184065630077384412288665771484375	0.0000000002117812621604698425835159705639073636496139130258598015643656253814697265625	-1.7849772673122701	48.167790258982485	COX7B;NDUFB8;ACAA2;NDUFB7;RPL32;NDUFB11;ATP5A1;MRFAP1;ATP5C1;ATP5G3;ATP5O;ATP5G1;UQCRH;C3;LDHA;RPS19;PGK1;RPS11;GLUL;HSPA8;MDH1;NDUFA5;MDH2;PGAM1;NME2;TALDO1;RPL35A;MIF;ATP5F1;SOD2;SOD1;SON;ERP29;UQCRC2
Iproniazid-46_mg/kg_in_Water-Rat-Heart-5d-dn	36/334	0.000000000000011414648226144790738908315515507993818545965682142995234471527510322630405426025390625	0.00000000000026519695996789491406211000449227413217241633436316305960644967854022979736328125	0.0000000000015841173061763807024670637857612974053016230424617560856859199702739715576171875	0.00000000003724330717446320415879138176240320708132447435900758136995136737823486328125	-1.660887498085092	48.09648441471431	COX7B;NDRG4;NDUFB8;NDUFB7;RPL10;ATP5A1;MRFAP1;ATP5C1;COX6A2;ATP5G1;RPL6;PRDX2;LDHA;TUBB5;RPS19;FTH1;STMN1;HSF1;PGK1;TNNI3;RPS11;RPL39;YWHAH;MYBPC3;HSPA8;NDUFA5;MDH2;RPL23;TPM1;ATP1B1;ATP5F1;SOD2;CS;MYL3;SPARCL1;UQCRC2
Aspirin-375_mg/kg_in_Corn_Oil-Rat-Kidney-1d-up	38/365	0.00000000000000626690676759156791248072423381365892648318070834445592254269286058843135833740234375	0.0000000000001628982102361425450931992263550051689021368195309236170942313037812709808349609375	0.00000000000086826767285293595939278467478815613724181521337897038392839021980762481689453125	0.0000000000230251723615815595910717103952393934596099001055335975252091884613037109375	-1.6286888876622825	47.95780435584436	COX7B;NDUFB8;ACAA2;NDUFB7;RPL32;NDUFB11;ATP5A1;ATP5C1;SEPW1;ATP5G3;ATP5O;RPL6;UQCRH;PRDX2;LDHA;RPS19;FTH1;STMN1;APOE;RPS11;GLUL;RPL39;ATP6V1F;NDFIP1;MDH2;RPS8;RPL23;NME2;RPL13A;RPL35A;ATP1B1;ATP5F1;GNB2L1;SOD1;ERP29;RPS20;UQCRC2;CALM2
Vinblastine-0.3_mg/kg_in_Saline-Rat-Heart-3d-up	36/327	0.000000000000005902061821199142699850556245532213996132981682907203691001996048726141452789306640625	0.00000000000015443401629157625681007167010475902475005564873367092104672337882220745086669921875	0.0000000000008866851329307897545231952181320832337592385830049579453771002590656280517578125	0.000000000023278440356543000780853563718420765234207170379931994830258190631866455078125	-1.6251705893178936	47.94092260272986	COX7B;NDUFB8;ACAA2;NDUFB7;RPL10;RPL32;ATP5C1;CHD4;KLC1;CLU;COX6A2;RPL6;LDHB;LDHA;TUBB5;FTH1;PSMD3;STMN1;TIMP2;TNNI3;RPS11;MYBPC3;RPS8;RPL23;TPM1;NME2;VEGFB;RPL35A;MIF;ATP1B1;NISCH;SON;TNNT2;MYL3;RPS20;ANAPC5
Diethanolamine-620_mg/kg_in_Water-Rat-Kidney-1d-up	41/399	0.00000000000000080026783285066630463585842116577199140405279691179440959558633039705455303192138671875	0.000000000000028264167944089002021786021134502987013810415550807420004275627434253692626953125	0.00000000000012286996262118232734559922366601443676132655868915577457300969399511814117431640625	0.000000000004359116331551495429888565305687385073064865625980246477411128580570220947265625	-1.536100459593702	47.92200490606561	NDUFB8;COX7B;NDUFB11;HFE;ATP5A1;MRFAP1;ATP5G3;ATP5O;COX5A;ATP5G1;RPL6;UQCRH;LDHB;LDHA;TUBB5;FTH1;PSMD3;STMN1;HSF1;PGK1;COTL1;APOE;RPS11;GLUL;YWHAH;NDFIP1;MDH1;NDUFA5;MDH2;RPL23;PGAM1;NME2;TALDO1;MIF;ATP1B1;ATP5F1;GNB2L1;NISCH;CS;ANAPC5;UQCRC2
Terazosin-657_mg/kg_in_Water-Rat-Heart-1d-up	35/280	0.00000000000000028116859973712432768329854653151416524081520112963994417754065580083988606929779052734375	0.0000000000000114740098006714575849413445558916459254307496085090178894461132586002349853515625	0.00000000000006502034067895089590280736039553366502623428513363279535042238421738147735595703125	0.0000000000025994934171950111341397722653169378537012235153014216848532669246196746826171875	-1.4915756763425287	47.87762813201361	NDRG4;ACAA2;RPL10;RPL32;CHD4;ATP5O;COX5A;UQCRH;LDHB;LDHA;RPS19;PGK1;TNNI3;RPS11;GLUL;YWHAH;MYBPC3;HSPA8;NDFIP1;MDH1;NDUFA5;MDH2;RPS8;PGAM1;TPM1;NME2;ATP5F1;SOD2;GNB2L1;CS;MYL3;SPARCL1;RPS20;UQCRC2;CALM2
Ethosuximide-1200_mg/kg_in_Water-Rat-Brain-5d-dn	36/291	0.00000000000000014524015166555811168478070452371678739896131604854290220174561909516341984272003173828125	0.0000000000000066506478751042768534954584203227522987261744434606125508935292600654065608978271484375	0.00000000000003488547949180307877790636428989606260373142199160412246783380396664142608642578125	0.00000000000160677214314293026440323058622188203878843049121627473141415975987911224365234375	-1.4656991874215657	47.846375323658656	RTN1;STMN3;ATP1A3;CHD4;CHD3;CPLX2;KLC1;CLU;ATP5G1;CX3CL1;UQCRH;PPP3CA;LDHA;UCHL1;TUBB5;MOBP;NELF;PSMD3;SCD2;MBP;APOE;PTGDS;SULT4A1;CHGB;YWHAH;HSPA8;RPS8;PDPK1;DYNLL1;ATP1B1;SYT11;PPAP2B;SPARCL1;MAPT;CALM2;SLC25A4
Lead_(II)_Acetate-600_mg/kg_in_Saline-Rat-Kidney-5d-up	35/328	0.00000000000003664345569548993866121103953867238069521707066744653502610162831842899322509765625	0.00000000000071260211619179938503264343500617905157075437916347482314449734985828399658203125	0.000000000004567257606425904420353803004053116175453563840846982202492654323577880859375	0.00000000008838260665407965483597835408741995311121542044929810799658298492431640625	-1.7097702346082515	47.822022419962316	COX7B;NDUFB8;ACAA2;RPL10;RPL32;SEPW1;CLU;RPL6;UQCRH;PRDX2;LDHA;RPS19;FTH1;PSMD3;RPS11;RPL39;GLUL;ATP6V1F;HSPA8;NDFIP1;GSTM1;MDH2;RPS8;RPL23;NME2;TALDO1;RPL13A;RPL35A;ATP1B1;SOD2;GNB2L1;NISCH;EEF1G;SON;RPS20
Dideoxycytidine-1200_mg/kg_in_CMC-Rat-Liver-5d-dn	36/347	0.0000000000000370949842801137678941026974991145584992766927323604164712378405965864658355712890625	0.00000000000071607866713278430694998107593399788348663415060713077764376066625118255615234375	0.000000000004481284207270382084336214270634801411057057674014458825695328414440155029296875	0.00000000008779749854841177629023984356804763233561583746222822810523211956024169921875	-1.707351759472022	47.74606867165407	COX7B;NDUFB8;ACAA2;RPL10;RPL32;ATP5A1;LCAT;SEPW1;YBX1;COX5A;ATP5G1;UQCRH;PRDX2;LDHA;RPS19;STMN1;PGK1;APOE;RPS11;ATP6V1F;HSPA8;NDFIP1;GSTM1;MDH2;RPS8;RPL23;NME2;MIF;ATP5F1;SOD2;DYNLL2;GNB2L1;SOD1;ERP29;RPS20;ANAPC5
Cyclosporin_A-350_mg/kg_in_Corn_Oil-Rat-Heart-3d-up	35/313	0.0000000000000088750556841624051240568185630987168755379364271096420679896255023777484893798828125	0.00000000000021640847854013343303270886090965732830569169531376161330626928247511386871337890625	0.00000000000131458148877483849066791239494597472105448521251247484542545862495899200439453125	0.000000000032558628319467380681312617229968410341445217426326053100638091564178466796875	-1.63582670176834	47.70333812687787	COX7B;GRN;NDRG4;ACAA2;RPL10;MRFAP1;FHL2;ATP5C1;SEPW1;YBX1;KLC1;COX5A;CLU;RPL6;LDHA;APOE;RPS11;GLUL;RPL39;MYBPC3;NDFIP1;MDH2;RPS8;RPL23;NME2;VEGFB;ATP5F1;SOD2;GNB2L1;SOD1;RPS20;ANAPC5;MFGE8;CALM2;SLC25A4
Etoposide-188_mg/kg_in_Corn_Oil-Rat-Liver-5d-dn	34/296	0.0000000000000097708780280073376335487063015954449529155978471095522763789631426334381103515625	0.0000000000002341605823115189678014766204281278653043414650358755579873104579746723175048828125	0.0000000000014804280289371927666793361521997189297374097893822408877895213663578033447265625	0.00000000003533288229063433365444315825755245037698148991012203623540699481964111328125	-1.633253240260413	47.49952713898276	COX7B;ACAA2;NDUFB7;RPL10;RPL32;ATP5A1;ATP5C1;YBX1;COX5A;UQCRH;C3;PRDX2;LDHA;FTH1;STMN1;PGK1;APOE;RPS11;GLUL;RPL39;NDFIP1;GSTM1;MDH2;RPS8;PGAM1;NME2;RPL35A;MIF;GNB2L1;SOD1;EEF1G;SON;UQCRC2;CALM2
Cyproheptadine-37_mg/kg_in_CMC-Rat-Heart-5d-up	35/309	0.0000000000000059907921054848789589765599598972310332902738334859282787192569230683147907257080078125	0.000000000000156236684181453320873620437238232010949794126286604978304239921271800994873046875	0.000000000000931805784458442586231477048346833543142342382026299674180336296558380126953125	0.0000000000243817354099491483094287418868635034137348771565712013398297131061553955078125	-1.6091236651946073	47.44888013443861	TMEM55A;COX7B;NDUFB8;ACAA2;RPL10;RPL32;NDUFB11;ATP5C1;ATP5O;COX5A;ATP5G1;RPL6;UQCRH;RPS19;FTH1;TNNI3;RPS11;ATP6V1F;YWHAH;MYBPC3;NDFIP1;NDUFA5;MDH2;RPL23;NME2;MIF;ATP5F1;SOD2;GNB2L1;NISCH;SPARCL1;RPS20;ANAPC5;UQCRC2;SLC25A4
Dexamethasone-1_mg/kg_in_Corn_Oil-Rat-Heart-5d-dn	35/311	0.00000000000000729761777125426285737957638388121879886188438091298991139410645700991153717041015625	0.00000000000018661051157921614885780190143751378572221921725571291972300969064235687255859375	0.0000000000011074933313931441138548372365009060127281903529450346468365751206874847412109375	0.00000000002822853552767768324125725129078337376220542154214854235760867595672607421875	-1.6184132608729465	47.435292565479074	NDUFB8;RAB3A;NDUFB7;RPL10;RPL32;FHL2;SEPW1;COX5A;CLU;COX6A2;ATP5G1;LDHB;LDHA;TUBB5;RPS19;FTH1;STMN1;PGK1;TNNI3;RPS11;RPL39;YWHAH;MYBPC3;HSPA8;NDUFA5;RPS8;RPL23;PGAM1;TPM1;NME2;VEGFB;SOD2;SPARCL1;UQCRC2;CALM2
Phenytoin-572_mg/kg_in_Water-Rat-Heart-3d-dn	35/328	0.00000000000003664345569548993866121103953867238069521707066744653502610162831842899322509765625	0.00000000000071260211619179938503264343500617905157075437916347482314449734985828399658203125	0.000000000004567257606425904420353803004053116175453563840846982202492654323577880859375	0.00000000008838260665407965483597835408741995311121542044929810799658298492431640625	-1.6958279703590706	47.432059336026576	COX7B;NDUFB8;ACAA2;NDUFB7;RPL10;NDUFB11;ATP5A1;MRFAP1;FHL2;ATP5O;COX6A2;ATP5G1;PRDX2;LDHA;TUBB5;STMN1;PGK1;RPS11;RPL39;MDH1;MDH2;RPS8;PGAM1;VEGFB;TALDO1;DYNLL1;ATP1B1;ATP5F1;GNB2L1;EEF1G;PPAP2B;RPS20;UQCRC2;CALM2;SLC25A4
Gemfibrozil-700_mg/kg_in_Corn_Oil-Rat-Skeletal_muscle-3d-up	35/310	0.0000000000000066133521073019384100504647578428101128305595379774928233018727041780948638916015625	0.00000000000017021817384676491145043521133418923697313250575913201600997126661241054534912109375	0.00000000000101602608230799088591904356828706480699205105810989380188402719795703887939453125	0.0000000000260658678314584212852769331319395355872625685833554598502814769744873046875	-1.61209381918956	47.39829143627792	NDUFB8;ACAA2;NDUFB7;RPL10;RPL32;NDUFB11;SEPW1;ATP5G3;ATP5O;COX5A;RPL6;PRDX2;PPP3CA;LDHB;TUBB5;FTH1;APOE;RPS11;PPARGC1A;GLUL;ATP6V1F;MDH2;RPS8;RPL23;NME2;RPL35A;ATP1B1;SOD2;GNB2L1;MYL3;SPARCL1;RPS20;ANAPC5;UQCRC2;MFGE8
Carvedilol-20_mg/kg_in_Corn_Oil-Rat-Heart-1d-dn	35/301	0.00000000000000267565427408169532394355258202653754126025477562411669651964984950609505176544189453125	0.0000000000000798236858434372499446546674932998619218273150810460947468527592718601226806640625	0.0000000000004607111364138781436094414383488891456992775363943337652017362415790557861328125	0.00000000001348907401634090805029854759853672721732487094215002798591740429401397705078125	-1.5713543946662	47.39040823678806	GRN;ACAA2;NDUFB7;RPL32;STAU2;NDUFB11;ATP5A1;ATP5C1;SEPW1;ATP5G3;KLC1;UQCRH;RPS19;RPS11;GLUL;YWHAH;MYBPC3;HSPA8;MDH1;NDUFA5;MDH2;RPS8;RPL23;NME2;DYNLL1;ATP1B1;SOD2;SOD1;SON;PPAP2B;MYL3;SPARCL1;RPS20;ANAPC5;UQCRC2
Diethylstilbestrol-2.8_mg/kg_in_Corn_Oil-Rat-Spleen-0.25d-up	37/349	0.000000000000008135857536907122596470388212737597070594685981503868532627166132442653179168701171875	0.0000000000002047220893312476230270192326117047450857906742971437097367015667259693145751953125	0.0000000000011346228461085727273021086890409197503633287329449785829638130962848663330078125	0.000000000028746937709272614466280931788078555587373497104408670566044747829437255859375	-1.6205164156137517	47.34682743414992	COX7B;NDUFB8;ACAA2;RPL10;RPL32;ATP5A1;SEPW1;ATP5G3;UQCRH;LIMD2;PPP3CA;LDHA;TUBB5;RPS19;COTL1;PGK1;APOE;GLUL;RPL39;YWHAH;HSPA8;NDFIP1;MDH2;RPS8;RPL23;PGAM1;NME2;RPL13A;RPL35A;CP;GNB2L1;EEF1G;SON;RPS20;ANAPC5;MFGE8;CALM2
Cyclophosphamide-25_mg/kg_in_Water-Rat-Bone_marrow-3d-up	35/306	0.000000000000004442139281240637767597359939501004304080442920688032160114744328893721103668212890625	0.00000000000012148017006615020060897286640144048910417741427014703958775498904287815093994140625	0.000000000000717330248290036502769204275267985194942076121460416970876394771039485931396484375	0.0000000000195491108495928286004082841229197164967246180822257883846759796142578125	-1.590532230305823	47.30087832466326	COX7B;RPL10;RPL32;ATP5A1;ATP5C1;SEPW1;YBX1;ATP5G3;ATP5O;COX5A;ATP5G1;UQCRH;LDHA;RPS19;FTH1;LAMP2;PGK1;APOE;GLUL;HSPA8;MDH2;NME2;TALDO1;RPL35A;MIF;ATP5F1;S100B;SOD2;GNB2L1;SOD1;EEF1G;RPS20;UQCRC2;EIF4E2;CALM2
Sodium_Arsenite-30_mg/kg_in_Saline-Rat-Liver-0.25d-up	34/289	0.0000000000000047712074691705294620572972162604554795264596468717943622550592408515512943267822265625	0.00000000000012957941388685203314092240280742371721076945656481171909035765565931797027587890625	0.000000000000792650867324862171764525656822390691316239375030505698305205442011356353759765625	0.00000000002145332725446946430869793551532236607071180145567268482409417629241943359375	-1.5875963172821106	47.11109908198102	RPL10;RPL32;ATP5A1;LCAT;ATP5C1;YBX1;ATP5G3;COX5A;ATP5G1;RPL6;UQCRH;LDHA;FTH1;PSMD3;PGK1;APOE;RPS11;GLUL;YWHAH;HSPA8;NDFIP1;GSTM1;RPS8;RPL23;PGAM1;NME2;TALDO1;RPL35A;MIF;ATP1B1;CP;GNB2L1;RPS20;UQCRC2
Valsartan-30_mg/kg_in_Corn_Oil-Rat-Heart-0.25d-dn	35/293	0.000000000000001162112715607029618765059684324507522245161351796827187143890114384703338146209716796875	0.0000000000000384571417988275866741038357020591371992525309142507694559753872454166412353515625	0.00000000000022276366739034759066598501871604862950159049728160454151293379254639148712158203125	0.000000000007371792623388141172028248891611389680134092117214095196686685085296630859375	-1.523265782475246	47.052510112500016	COX7B;GRN;ACAA2;NDUFB7;RPL10;ATP5A1;ATP5C1;SEPW1;KLC1;COX5A;COX6A2;RPL6;UQCRH;LDHA;RPS19;FTH1;STMN1;PGK1;GLUL;YWHAH;NDUFA5;MDH2;RPS8;RPL23;PGAM1;TPM1;NME2;RPL13A;ATP1B1;SOD2;SOD1;CS;SON;PPAP2B;MYL3
Lead(IV)_Acetate-600_mg/kg_in_Saline-Rat-Kidney-3d-up	36/347	0.0000000000000370949842801137678941026974991145584992766927323604164712378405965864658355712890625	0.00000000000071607866713278430694998107593399788348663415060713077764376066625118255615234375	0.000000000004481284207270382084336214270634801411057057674014458825695328414440155029296875	0.00000000008779749854841177629023984356804763233561583746222822810523211956024169921875	-1.682413120120339	47.04865996225532	COX7B;ACAA2;RPL10;RPL32;ATP5C1;ATP1A3;SEPW1;YBX1;ATP5G1;RPL6;UQCRH;LDHA;RPS19;FTH1;STMN1;RPS11;RPL39;GLUL;ATP6V1F;HSPA8;NDFIP1;GSTM1;MDH2;RPS8;RPL23;NME2;TALDO1;RPL13A;RPL35A;MIF;ATP1B1;SOD2;GNB2L1;EEF1G;RPS20;CALM2
Nimodipine-10_mg/kg_in_Corn_Oil-Rat-Heart-1d-dn	39/378	0.0000000000000036624193900178702353679323359553152458006268325785281803064208361320197582244873046875	0.000000000000103018625413502661363362450843172179437679490676682547700693248771131038665771484375	0.000000000000518656076677291646481541145050428651673037061531346125775598920881748199462890625	0.000000000015018144337905695479628756610661279198570827730918608722276985645294189453125	-1.569371947822833	46.93028936370114	NDUFB8;ACAA2;NDUFB7;NDUFB11;ATP5A1;MRFAP1;FHL2;ATP5C1;YBX1;ATP5G3;ATP5O;KLC1;COX5A;CLU;COX6A2;ATP5G1;UQCRH;LDHB;PGK1;TNNI3;RPS11;PPARGC1A;YWHAH;MYBPC3;MDH1;NDUFA5;MDH2;RPS8;TPM1;NME2;ATP5F1;SOD2;SOD1;CS;MYL3;ANAPC5;UQCRC2;MFGE8;CALM2
Camptothecin-2.5_mg/kg_in_Saline-Rat-Heart-3d-dn	34/314	0.0000000000000560731405630496516068817911081625441258014484746663441683267592452466487884521484375	0.0000000000010222964237837477890576592461917241759679353396705892009777016937732696533203125	0.0000000000068319512950164106141580165805572200966866436289137709536589682102203369140625	0.00000000012484558793398897068507810115506155568265711508502135984599590301513671875	-1.6980943581021366	46.88263555044104	COX7B;NDUFB8;ACAA2;NDUFB7;RPL32;NDUFB11;ATP5A1;COX17;SEPW1;YBX1;ATP5O;CLU;ATP5G1;UQCRH;LDHB;RPS19;PGK1;TNNI3;APOE;RPS11;YWHAH;MYBPC3;HSPA8;MDH1;MDH2;RPL23;TPM1;NME2;VEGFB;CS;SON;MYL3;RPS20;MFGE8
Teicoplanin-41_mg/kg_in_Saline-Rat-Bone_marrow-3d-dn	35/315	0.000000000000010776152146039632092054357038771338655577434161025873748940284713171422481536865234375	0.000000000000252528668074172108011996426567179877312706304248735023065819405019283294677734375	0.0000000000015583728925940043979110523271561453292032017881041383589035831391811370849609375	0.000000000036858092799010142804469913773950779344035222351294578402303159236907958984375	-1.6159078418724007	46.873045356995995	ACAA2;NDUFB7;RPL32;NDUFB11;ATP5A1;ATP5C1;SEPW1;CHD4;ATP5O;COX5A;ATP5G1;UQCRH;LIMD2;PRDX2;LDHA;STMN1;PGK1;APOE;RPS11;RPL39;HSPA8;NDUFA5;MDH2;RPS8;PGAM1;NME2;RPL13A;RPL35A;DYNLL1;ATP1B1;GNB2L1;SOD1;ERP29;RPS20;CALM2
Benzethonium_Chloride-138_mg/kg_in_Water-Rat-Heart-5d-up	35/313	0.0000000000000088750556841624051240568185630987168755379364271096420679896255023777484893798828125	0.00000000000021640847854013343303270886090965732830569169531376161330626928247511386871337890625	0.00000000000131458148877483849066791239494597472105448521251247484542545862495899200439453125	0.000000000032558628319467380681312617229968410341445217426326053100638091564178466796875	-1.6056168330891796	46.82236975852154	COX7B;NDRG4;NDUFB8;RTN1;NDUFB7;RPL32;COX17;FHL2;YBX1;COX5A;CLU;COX6A2;RPL6;UQCRH;PRDX2;LDHB;LDHA;FTH1;TNNI3;GLUL;RPL39;ATP6V1F;MDH2;RPS8;RPL23;TPM1;NME2;RPL35A;MIF;DYNLL1;GNB2L1;SOD1;CS;TNNT2;SPARCL1
Paroxetine-104_mg/kg_in_Water-Rat-Brain-5d-up	34/316	0.000000000000067544501292371780438275887996127906797599362020978475129595608450472354888916015625	0.00000000000119278137259802732173639651138589986927550368189798746243468485772609710693359375	0.0000000000080449820532182308791888590366597343479793114084941407782025635242462158203125	0.0000000001417500640965252435309309412929390514790384258958511054515838623046875	-1.705311302124279	46.818866904819906	NDRG4;NDUFB8;ACAA2;RPL10;NDUFB11;MRFAP1;SEPW1;ATP5G3;RPL6;PRDX2;LDHB;LDHA;PCSK1N;RPS19;STMN1;APOE;PTGDS;RPS11;RPL39;ATP6V1F;SLC12A5;MDH1;NDUFA5;RPL23;FBXO2;PGAM1;NME2;DYNLL1;ATP5F1;S100B;ZWINT;SOD1;RPS20;CALM2
Spironolactone-300_mg/kg_in_CMC-Rat-Heart-5d-up	34/304	0.00000000000002159421934052722117918213372205911023844478006938896186284182476811110973358154296875	0.000000000000452329977462745731327433830923468341769257128337500262205139733850955963134765625	0.0000000000029603073194954252411707526825419451734465459136202980516827665269374847412109375	0.000000000062008990554111618995344918181078334995515177752167801372706890106201171875	-1.6446746183638579	46.748830742185206	COX7B;NDUFB8;NDUFB7;RPL32;NDUFB11;ATP5A1;COX17;MRFAP1;FHL2;YBX1;ATP5O;CLU;COX6A2;ATP5G1;CX3CL1;UQCRH;LDHB;RPS19;FTH1;TNNI3;RPS11;RPL39;YWHAH;MYBPC3;HSPA8;NDUFA5;RPS8;RPL23;TPM1;RPL35A;MIF;ATP1B1;EEF1G;RPS20
Carvedilol-2000_mg/kg_in_Corn_Oil-Rat-Heart-5d-dn	34/299	0.00000000000001319693362663710310774979878513689453248974338406274142698748619295656681060791015625	0.0000000000002995361649665528343086540473581304888151845278176921283375122584402561187744140625	0.00000000000192468074990525779294144388790015740876848671092602671706117689609527587890625	0.0000000000438115190354156407198368924332918146469229014883239869959652423858642578125	-1.6207222860160986	46.736025028763066	NDUFB8;NDUFB7;RPL32;ATP5C1;SEPW1;ATP5G3;ATP5O;CLU;ATP5G1;RPL6;UQCRH;PRDX2;LDHA;TUBB5;RPS19;STMN1;TIMP2;PGK1;RPS11;PPARGC1A;RPL39;YWHAH;HSPA8;MDH1;NDUFA5;TPM1;RPL35A;EEF1G;SON;PPAP2B;MYL3;SPARCL1;UQCRC2;CALM2
3-Methylcholanthrene-12.5_mg/kg_in_CMC-Rat-Liver-5d-dn	35/314	0.00000000000000978146668111855562850549527222318298990441469420442643922797287814319133758544921875	0.0000000000002341605823115189678014766204281278653043414650358755579873104579746723175048828125	0.0000000000014315263397154214830647996561045816473443925698205703156418167054653167724609375	0.00000000003447920933210599367527132886687853650931057103434795862995088100433349609375	-1.6055953501616183	46.695159102862874	COX7B;NDUFB8;ACAA2;NDUFB7;RPL10;RPL32;ATP5A1;MRFAP1;SEPW1;ATP5O;COX5A;ATP5G1;RPL6;UQCRH;C3;LDHA;RPS19;FTH1;STMN1;APOE;RPS11;GSTM1;NDUFA5;MDH2;RPS8;RPL23;NME2;MIF;ATP5F1;SOD2;DYNLL2;GNB2L1;SOD1;ERP29;CALM2
Cromolyn-1500_mg/kg_in_Water-Rat-Kidney-1d-up	36/337	0.0000000000000150611401233418017581435435683911601897617786594008038036918151192367076873779296875	0.0000000000003350890949475706952783708588663648481813066293266700768072041682898998260498046875	0.0000000000020223923128994106521429755086010843288628346936519619703176431357860565185546875	0.00000000004550960530398788428540139958786603542606474803733362932689487934112548828125	-1.6237988706784325	46.64261571299545	COX7B;NDUFB8;ACAA2;NDUFB7;RPL10;RPL32;YBX1;ATP5G3;ATP5O;COX5A;RPL6;UQCRH;PRDX2;LDHB;LDHA;RPS19;FTH1;COTL1;PGK1;APOE;PTGDS;RPS11;NDUFA5;MDH2;RPS8;PGAM1;NME2;TALDO1;MIF;SOD2;GNB2L1;SOD1;PPAP2B;ERP29;ANAPC5;SLC25A4
Mianserin-116_mg/kg_in_Corn_Oil-Rat-Heart-1d-up	35/303	0.00000000000000328136006967021879309960144594569093003488097735897977003105552284978330135345458984375	0.000000000000094293111022399291812819416925322526235844940167840633193918620236217975616455078125	0.0000000000005505443904924586500890220884315705458800227489746248465962707996368408203125	0.0000000000156537459188397263613189224724250533417324593443709090934135019779205322265625	-1.5541943399649736	46.61396899461139	COX7B;NDRG4;RPL10;RPL32;FHL2;ATP5C1;SEPW1;YBX1;ATP5G3;ATP5O;COX5A;COX6A2;RPL6;UQCRH;PRDX2;LDHA;RPS19;FTH1;PGK1;TNNI3;RPL39;GLUL;HSPA8;MDH1;VEGFB;ATP1B1;ATP5F1;GNB2L1;SOD1;NISCH;CS;TNNT2;SPARCL1;RPS20;CALM2
Carvedilol-20_mg/kg_in_Corn_Oil-Rat-Heart-0.25d-dn	35/315	0.000000000000010776152146039632092054357038771338655577434161025873748940284713171422481536865234375	0.000000000000252528668074172108011996426567179877312706304248735023065819405019283294677734375	0.0000000000015583728925940043979110523271561453292032017881041383589035831391811370849609375	0.000000000036858092799010142804469913773950779344035222351294578402303159236907958984375	-1.6054340842753256	46.569230435015655	COX7B;GRN;NDRG4;NDUFB8;ACAA2;RTN1;NDUFB7;RPL10;ATP5A1;ATP5C1;SEPW1;ATP5G3;KLC1;COX5A;ATP5G1;RPL6;UQCRH;RPS19;FTH1;STMN1;PGK1;RPS11;YWHAH;MYBPC3;HSPA8;NDUFA5;MDH2;RPL23;NME2;DYNLL1;ATP1B1;CS;SPARCL1;ANAPC5;MFGE8
4-Nitrobenzoic_Acid-1470_mg/kg_in_CMC-Rat-Kidney-1d-up	35/310	0.0000000000000066133521073019384100504647578428101128305595379774928233018727041780948638916015625	0.00000000000017021817384676491145043521133418923697313250575913201600997126661241054534912109375	0.00000000000101602608230799088591904356828706480699205105810989380188402719795703887939453125	0.0000000000260658678314584212852769331319395355872625685833554598502814769744873046875	-1.5815378479773528	46.49989407788918	ACAA2;RPL10;NDUFB11;YBX1;COX5A;RPL6;UQCRH;LDHB;RPS19;STMN1;SCD2;PGK1;APOE;PTGDS;RPL39;ATP6V1F;HSPA8;GSTM1;MDH2;RPS8;RPL23;PGAM1;NME2;TALDO1;MIF;ATP1B1;ATP5F1;CP;DYNLL2;GNB2L1;ZWINT;PPAP2B;RPS20;UQCRC2;CALM2
Amitraz-75_mg/kg_in_CMC-Rat-Heart-1d-dn	35/319	0.00000000000001581226733074902791888969768901168664066987472327507902036813902668654918670654296875	0.000000000000350809626752054448479018407453713715156255747995572846775758080184459686279296875	0.0000000000021816153508399371768386185859043551881104872069983002802473492920398712158203125	0.000000000048675361198910329485062244847735067089511407090185457491315901279449462890625	-1.6197519455547826	46.45210912434713	NDUFB8;RAB3A;NDUFB7;RPL10;RPL32;FHL2;ATP5C1;ATP5G3;ATP5O;COX5A;CLU;RPL6;UQCRH;LDHA;TUBB5;RPS19;TIMP2;PGK1;APOE;RPS11;RPL39;YWHAH;RPS8;RPL23;PGAM1;TPM1;TALDO1;ATP5F1;GNB2L1;EEF1G;PPAP2B;MYL3;RPS20;UQCRC2;CALM2
Lidocaine-71_mg/kg_in_Water-Rat-Heart-3d-dn	35/294	0.00000000000000129183800217629730616039379692606525645349503650383127251188852824270725250244140625	0.000000000000042393817104752155282395414400770699146401253309957013470921083353459835052490234375	0.00000000000024425247110465130747044543540898753103580987033893734405864961445331573486328125	0.00000000000794930769595137909944576211292797799680409642775202883058227598667144775390625	-1.5066801442979698	46.39335429207805	COX7B;NDUFB8;RAB3A;RPL10;RPL32;STAU2;ATP5A1;FHL2;ATP5C1;SEPW1;YBX1;ATP5G3;ATP5O;COX5A;ATP5G1;UQCRH;PPP3CA;LDHA;TUBB5;FTH1;PGK1;TNNI3;APOE;RPL39;MYBPC3;RPS8;TPM1;VEGFB;ATP5F1;S100B;EEF1G;SON;PPAP2B;MYL3;RPS20
Maprotiline-380_mg/kg_in_CMC-Rat-Heart-3d-up	35/280	0.00000000000000028116859973712432768329854653151416524081520112963994417754065580083988606929779052734375	0.0000000000000114740098006714575849413445558916459254307496085090178894461132586002349853515625	0.00000000000006502034067895089590280736039553366502623428513363279535042238421738147735595703125	0.0000000000025994934171950111341397722653169378537012235153014216848532669246196746826171875	-1.4423462977251604	46.297429473644506	RPL10;RPL32;ATP5A1;CHD4;ATP5O;KLC1;COX5A;CLU;COX6A2;RPL6;PRDX2;LDHB;LAMP2;TIMP2;TNNI3;APOE;RPS11;GLUL;ATP6V1F;MYBPC3;NDUFA5;MDH2;TPM1;NME2;VEGFB;MIF;GNB2L1;SOD1;NISCH;SON;TNNT2;MYL3;SPARCL1;MFGE8;SLC25A4
Risperidone-400_uM_in_DMSO-Rat-Primary_rat_hepatocytes-1d-dn	42/407	0.00000000000000029986249745409115427764250433227842735964580760978093199042859851033426821231842041015625	0.00000000000001211136938435088139752712898185076072853192004352695931856942479498684406280517578125	0.000000000000048747995991390954298227883518626338268876947712460179218396660871803760528564453125	0.000000000002132995646823306371748211580625001590645617444153003816609270870685577392578125	-1.4445352149866726	46.289599035724464	NDUFB8;NDUFB7;ACAA2;RPL10;RPL32;NDUFB11;ATP5A1;MRFAP1;ATP5C1;SEPW1;YBX1;ATP5G3;ATP5O;CLU;COX5A;ATP5G1;UQCRH;PRDX2;TUBB5;RPS19;FTH1;LAMP2;PGK1;APOE;RPS11;RPL39;GLUL;YWHAH;HSPA8;GSTM1;RPS8;PGAM1;MIF;DYNLL1;ATP1B1;ATP5F1;CP;GNB2L1;EEF1G;UQCRC2;MFGE8;CALM2
Fenofibrate-215_mg/kg_in_Corn_Oil-Rat-Liver-3d-up	35/318	0.00000000000001437525429351574031221851629998553268413000356951148006601215456612408161163330078125	0.00000000000032256268608470076471365200244625603119043300015533759506070055067539215087890625	0.000000000002006582657487424469351397704147571565171104257530032555223442614078521728515625	0.00000000004528322352541821391237646279618006377176708809884075890295207500457763671875	-1.6089536513171692	46.27749545047791	COX7B;NDUFB8;ACAA2;NDUFB7;RPL32;NDUFB11;MRFAP1;ATP5C1;ATP5G3;ATP5O;COX5A;CLU;ATP5G1;RPL6;LDHA;RPS19;FTH1;PGK1;APOE;RPS11;RPL39;GLUL;HSPA8;NDUFA5;RPS8;RPL23;PGAM1;NME2;RPL35A;ATP5F1;SOD2;DYNLL2;SOD1;RPS20;UQCRC2
Vinorelbine-1.5_mg/kg_in_Saline-Rat-Liver-1d-dn	34/297	0.000000000000010805251541518028633172272090420083928493538184822941872198498458601534366607666015625	0.000000000000252528668074172108011996426567179877312706304248735023065819405019283294677734375	0.00000000000161632490636497338777428675883306367195256514346368703627376817166805267333984375	0.000000000037683793767684436754320304575568457983170134184547350741922855377197265625	-1.5920325306599168	46.180488197252025	COX7B;NDUFB8;ACAA2;NDUFB7;RPL32;ATP5C1;SEPW1;ATP5G3;ATP5O;ATP5G1;RPL6;UQCRH;C3;RPS19;FTH1;PGK1;APOE;RPS11;RPL39;GSTM1;NDUFA5;MDH2;RPS8;RPL23;PGAM1;NME2;RPL35A;MIF;ATP5F1;SOD2;GNB2L1;SOD1;RPS20;UQCRC2
Glyburide-1500_mg/kg_in_CMC-Rat-Heart-5d-up	35/284	0.0000000000000004389389214956646828814154752563036817678671606957063744403058080933988094329833984375	0.00000000000001638427936350642182231613664696720918407938684391300654397127800621092319488525390625	0.0000000000000956326558023986926702660223037885512775528595863505643137614242732524871826171875	0.0000000000034709806317958159951950420372138988848488561078653447111719287931919097900390625	-1.453479439156631	46.137004375751765	COX7B;NDUFB7;RPL32;STAU2;ATP5A1;ATP5C1;YBX1;ATP5O;KLC1;COX5A;COX6A2;RPL6;CX3CL1;UQCRH;PRDX2;LDHB;FTH1;GLUL;YWHAH;MYBPC3;MDH1;MDH2;RPS8;TPM1;NME2;RPL35A;MIF;ATP5F1;GNB2L1;SOD1;NISCH;CS;SON;TNNT2;CALM2
Doxepin-132_uM_in_DMSO-Rat-Primary_rat_hepatocytes-1d-dn	35/327	0.0000000000000334261252016776984532387955766248806264181840652849331263496424071490764617919921875	0.0000000000006648084901222564547277226741849880564845520769523545823176391422748565673828125	0.00000000000421238147269030000034086016498565004616272400284060495323501527309417724609375	0.00000000008356855536249069547845016709311624820977204564087514881975948810577392578125	-1.6452199521810018	46.13077859115082	COX7B;NDUFB8;ACAA2;NDUFB7;RPL10;RPL32;NDUFB11;ATP5A1;MRFAP1;LCAT;ATP5C1;SEPW1;ATP5O;CLU;RPL6;UQCRH;C3;PRDX2;TUBB5;RPS19;PGK1;APOE;RPL39;GLUL;GSTM1;NDUFA5;PGAM1;MIF;DYNLL1;ATP5F1;SOD2;CP;SOD1;ANAPC5;CALM2
Atorvastatin-300_mg/kg_in_Corn_Oil-Rat-Skeletal_muscle-5d-dn	36/344	0.00000000000002840783390098622212694898662005495212015009943995469399169451207853853702545166015625	0.000000000000572225319192244258693597540799159276441072929930697910094750113785266876220703125	0.0000000000035401284466087655726341531374141673583870459918188089432078413665294647216796875	0.0000000000716762253097445692338363162847522831733204640158874099142849445343017578125	-1.6355460196673446	46.10480511249668	COX7B;NDUFB8;NDUFB7;NDUFB11;NDUFB2;ATP5C1;ATP5G3;ATP5O;KLC1;COX5A;ATP5G1;UQCRH;PRDX2;LDHA;RPS19;FTH1;STMN1;PGK1;APOE;RPL39;YWHAH;MDH2;PGAM1;TPM1;NME2;DYNLL1;ATP5F1;SOD2;EEF1G;PPAP2B;MYL3;SPARCL1;ANAPC5;EIF4E2;CALM2;SLC25A4
Erythromycin-1500_mg/kg_in_CMC-Rat-Kidney-3d-dn	35/321	0.00000000000001910953412086570105730553245126855596919203568451184338528037187643349170684814453125	0.0000000000004157643390495532079068538934583734259530819754591135506416321732103824615478515625	0.000000000002576404875112467275556760850547353557289664838236831201356835663318634033203125	0.00000000005605459888504362298990646722675530201629445770095117040909826755523681640625	-1.6166483086570602	46.088473394788586	COX7B;NDUFB7;RPL10;ATP5A1;MRFAP1;ATP5O;KLC1;COX5A;ATP5G1;RPL6;CX3CL1;UQCRH;PRDX2;LDHA;TUBB5;RPS19;STMN1;PGK1;RPS11;RPL39;NDUFA5;MDH2;RPL23;PGAM1;NME2;DYNLL1;ATP1B1;ATP5F1;SOD2;GNB2L1;CS;RPS20;ANAPC5;UQCRC2;CALM2
Urethane-453_mg/kg_in_Water-Rat-Bone_marrow-5d-up	34/287	0.000000000000003871745669333180454567398675211243200557065767541953249519792734645307064056396484375	0.000000000000108519106376043163077301111330837134734210967790257740261949948035180568695068359375	0.000000000000660920017324227881096652939546359412678437628141381310342694632709026336669921875	0.00000000001826458265419515393929997203498910053609538550745128304697573184967041015625	-1.5438744670253546	46.08750922739448	COX7B;NDUFB7;RPL10;RPL32;ATP5A1;SEPW1;YBX1;ATP5O;COX5A;ATP5G1;RPL6;UQCRH;C3;PRDX2;LDHA;RPS19;STMN1;PGK1;GLUL;ATP6V1F;NDUFA5;MDH2;RPS8;RPL23;PGAM1;NME2;RPL13A;RPL35A;DYNLL1;GNB2L1;SOD1;EEF1G;SON;RPS20
Lead_(II)_Acetate-600_mg/kg_in_Saline-Rat-Liver-1d-dn	34/273	0.0000000000000008500359088697391759747940640904822525217220618130864462358431410393677651882171630859375	0.0000000000000292352961495985391062791700817848423562465669245380439633663627319037914276123046875	0.00000000000017744751036879640881442375315340108268662155932560153814847581088542938232421875	0.000000000005998182796843951134648998486209226410799388862216119377990253269672393798828125	-1.4782006348241197	46.065757136102704	COX7B;NDUFB8;NDUFB7;RPL10;RPL32;ATP5A1;MRFAP1;LCAT;ATP5C1;YBX1;ATP5O;COX5A;ATP5G1;UQCRH;C3;PRDX2;LDHA;RPS19;LAMP2;APOE;RPS11;NDFIP1;GSTM1;RPS8;RPL23;NME2;TALDO1;MIF;ATP5F1;SOD1;EEF1G;RPS20;UQCRC2;CALM2
Alfacalcidol-0.043_mg/kg_in_CMC-Rat-Heart-5d-dn	35/324	0.0000000000000253161272075805962930159748412616988261160562434515242102861520834267139434814453125	0.000000000000515219167666420584444848801512827239841053883484534026138135232031345367431640625	0.00000000000329886106291696743723363704874413011337852541515758275636471807956695556640625	0.00000000006748527202995853219708992305045825062237430103095903177745640277862548828125	-1.6278368540415538	46.05831549707774	COX7B;NDRG4;NDUFB8;RAB3A;ACAA2;RPL10;RPL32;HFE;SEPW1;COX5A;CLU;COX6A2;ATP5G1;LDHB;LDHA;FTH1;PSMD3;PGK1;MYBPC3;NDUFA5;MDH2;RPS8;PGAM1;TPM1;NME2;VEGFB;MIF;ATP5F1;GNB2L1;NISCH;CS;SPARCL1;ANAPC5;MFGE8;CALM2
Atenolol-1000_mg/kg_in_CMC-Rat-Heart-1d-dn	36/334	0.000000000000011414648226144790738908315515507993818545965682142995234471527510322630405426025390625	0.00000000000026519695996789491406211000449227413217241633436316305960644967854022979736328125	0.0000000000015841173061763807024670637857612974053016230424617560856859199702739715576171875	0.00000000003724330717446320415879138176240320708132447435900758136995136737823486328125	-1.5885863772445161	46.002766606804734	NDUFB7;RPL32;NDUFB11;COX17;FHL2;ATP5C1;YBX1;CLU;ATP5G1;RPL6;LDHA;TUBB5;RPS19;PSMD3;STMN1;TIMP2;TNNI3;APOE;RPS11;RPL39;GLUL;YWHAH;RPS8;NME2;TALDO1;ATP5F1;EEF1G;PPAP2B;MYL3;SPARCL1;RPS20;ANAPC5;UQCRC2;MFGE8;CALM2;SLC25A4
Digoxin-11_mg/kg_in_Corn_Oil-Rat-Heart-3d-dn	34/277	0.000000000000001323980394284188795413460508562799147521996090924589761783636276959441602230072021484375	0.0000000000000432683385285571442114023052913261916581377265755836702965098083950579166412353515625	0.0000000000002603972784513302995223467059526510319184509911760727618457167409360408782958984375	0.0000000000084398722842908540317400433983829649738084288657091747154481709003448486328125	-1.492877543821847	45.937865229535966	NDUFB8;NDUFB7;RPL32;ATP5A1;COX17;MRFAP1;SEPW1;YBX1;KLC1;ATP5O;COX5A;RPL6;CX3CL1;UQCRH;PPP3CA;LDHA;FTH1;STMN1;PGK1;RPS11;RPL39;YWHAH;HSPA8;NDUFA5;RPS8;RPL23;PGAM1;ATP1B1;ATP5F1;PPAP2B;MYL3;SPARCL1;UQCRC2;SLC25A4
Irinotecan-5_mg/kg_in_Saline-Rat-Heart-1d-dn	35/328	0.00000000000003664345569548993866121103953867238069521707066744653502610162831842899322509765625	0.00000000000071260211619179938503264343500617905157075437916347482314449734985828399658203125	0.000000000004567257606425904420353803004053116175453563840846982202492654323577880859375	0.00000000008838260665407965483597835408741995311121542044929810799658298492431640625	-1.6415048802301901	45.91265048126886	COX7B;GRN;NDRG4;NDUFB8;ACAA2;NDUFB7;RPL32;NDUFB11;ATP5A1;COX17;ATP5C1;YBX1;ATP5O;KLC1;CLU;LDHB;PGK1;TNNI3;RPS11;ATP6V1F;YWHAH;HSPA8;MDH1;NDUFA5;RPS8;RPL23;NME2;ATP1B1;ATP5F1;CS;SON;MYL3;RPS20;UQCRC2;MFGE8
Azaribine-750_mg/kg_in_CMC-Rat-Heart-3d-dn	34/315	0.000000000000061553914966779258280911954852450806765780215445982292976623284630477428436279296875	0.0000000000011119234731154894599668996200535564327326054634426100165001116693019866943359375	0.00000000000741485430609073695191376752599245387488624547955851085134781897068023681640625	0.000000000133637053809543818177710082975421547468730665286784642376005649566650390625	-1.6677058610868465	45.90348665608507	COX7B;NDRG4;RPL10;MRFAP1;ATP5C1;KLC1;COX5A;CLU;COX6A2;RPL6;LDHB;RPS19;PGK1;TNNI3;APOE;RPS11;YWHAH;MYBPC3;HSPA8;NDFIP1;MDH1;RPL23;TPM1;NME2;VEGFB;MIF;ATP1B1;GNB2L1;CS;MYL3;SPARCL1;RPS20;UQCRC2;EIF4E2
Tacrine-24_mg/kg_in_Water-Rat-Heart-5d-up	34/317	0.000000000000074089890149748731010079876030290540309575404720465741092993994243443012237548828125	0.00000000000128531271986656625351556165095102783613167929388509946875274181365966796875	0.0000000000087259543821099147271996869911088977322943804892929620109498500823974609375	0.000000000151712178175491577978384863370953268557617121814473648555576801300048828125	-1.6734835364158636	45.820011132741485	COX7B;ACAA2;NDUFB7;RPL32;NDUFB11;ATP5A1;COX17;MRFAP1;ATP5C1;YBX1;KLC1;ATP5O;COX5A;CLU;UQCRH;PRDX2;LDHB;LDHA;FTH1;TNNI3;GLUL;MDH1;NDUFA5;MDH2;RPS8;TPM1;NME2;RPL35A;ATP1B1;SOD1;CS;SON;CALM2;SLC25A4
Thalidomide-113_mg/kg_in_CMC-Rat-Kidney-3d-dn	35/324	0.0000000000000253161272075805962930159748412616988261160562434515242102861520834267139434814453125	0.000000000000515219167666420584444848801512827239841053883484534026138135232031345367431640625	0.00000000000329886106291696743723363704874413011337852541515758275636471807956695556640625	0.00000000006748527202995853219708992305045825062237430103095903177745640277862548828125	-1.6190455043315228	45.80957143062881	COX7B;GRN;RPL10;RPL32;ATP5A1;MRFAP1;ATP5C1;ATP5G3;ATP5O;KLC1;COX5A;ATP5G1;RPL6;PRDX2;LDHA;FTH1;STMN1;COTL1;PGK1;APOE;RPS11;RPL39;YWHAH;NDFIP1;NDUFA5;MDH2;PGAM1;NME2;TALDO1;MIF;ATP1B1;ATP5F1;GNB2L1;RPS20;CALM2
Terbutaline-130_mg/kg_in_Corn_Oil-Rat-Heart-5d-dn	34/315	0.000000000000061553914966779258280911954852450806765780215445982292976623284630477428436279296875	0.0000000000011119234731154894599668996200535564327326054634426100165001116693019866943359375	0.00000000000741485430609073695191376752599245387488624547955851085134781897068023681640625	0.000000000133637053809543818177710082975421547468730665286784642376005649566650390625	-1.6621844121980875	45.75150916335009	COX7B;NDUFB8;ACAA2;NDUFB7;RPL32;NDUFB11;FHL2;ATP5C1;SEPW1;YBX1;ATP5G3;KLC1;COX6A2;ATP5G1;UQCRH;FTH1;TNNI3;MDH1;NDUFA5;MDH2;RPS8;RPL23;PGAM1;TPM1;NME2;TALDO1;RPL35A;DYNLL1;SOD2;SOD1;CS;PPAP2B;ANAPC5;SLC25A4
Levosulpiride-1200_mg/kg_in_CMC-Rat-Heart-1d-up	38/367	0.000000000000007481520332664285483863309227010039939467604674927514452065224759280681610107421875	0.0000000000001900788843227867947160276562594053337252285318381694878553389571607112884521484375	0.000000000001015912665867876953078438349130707750271607192615874737384729087352752685546875	0.0000000000260658678314584212852769331319395355872625685833554598502814769744873046875	-1.5614352366642708	45.736526077232966	COX7B;GRN;NDRG4;RTN1;RPL10;NDUFB11;ATP5A1;MRFAP1;FHL2;ATP5C1;SEPW1;ATP5G3;ATP5O;COX5A;CLU;COX6A2;ATP5G1;PRDX2;PPP3CA;FTH1;LAMP2;PGK1;TNNI3;YWHAH;MYBPC3;MDH2;RPS8;VEGFB;MIF;ATP1B1;GNB2L1;NISCH;SON;TNNT2;PPAP2B;MYL3;SPARCL1;SLC25A4
Vincristine-0.05_mg/kg_in_Saline-Rat-Heart-3d-up	36/339	0.00000000000001808632373775841163018877729945297351036811485391897491581403301097452640533447265625	0.0000000000003945924813257209598227868697847382109078311074323863749668817035853862762451171875	0.0000000000023765953135582910700998536508099932460479075668757786843343637883663177490234375	0.00000000005213945595984707279113060619658132598119859579810508876107633113861083984375	-1.6007678164136738	45.719406114025624	COX7B;GRN;NDUFB8;ACAA2;NDUFB7;RPL32;ATP5C1;CHD4;KLC1;COX6A2;RPL6;LDHB;LDHA;TUBB5;FTH1;STMN1;TIMP2;PGK1;TNNI3;GLUL;MYBPC3;RPS8;RPL23;TPM1;NME2;VEGFB;RPL35A;MIF;ATP1B1;GNB2L1;NISCH;EEF1G;SON;MYL3;RPS20;ANAPC5
Dichlorvos-17_mg/kg_in_Water-Rat-Heart-1d-dn	35/313	0.0000000000000088750556841624051240568185630987168755379364271096420679896255023777484893798828125	0.00000000000021640847854013343303270886090965732830569169531376161330626928247511386871337890625	0.00000000000131458148877483849066791239494597472105448521251247484542545862495899200439453125	0.000000000032558628319467380681312617229968410341445217426326053100638091564178466796875	-1.5673355086679457	45.706024756427645	COX7B;NDRG4;RPL10;HFE;ATP5A1;MRFAP1;FHL2;SEPW1;YBX1;ATP5O;CLU;RPL6;PRDX2;LDHA;TUBB5;RPS19;FTH1;HSF1;LAMP2;PGK1;TNNI3;YWHAH;MYBPC3;NDFIP1;PGAM1;TPM1;VEGFB;ATP1B1;ATP5F1;SOD2;GNB2L1;CS;MYL3;ANAPC5;UQCRC2
Fluconazole-394_mg/kg_in_Corn_Oil-Rat-Liver-5d-up	34/304	0.00000000000002159421934052722117918213372205911023844478006938896186284182476811110973358154296875	0.000000000000452329977462745731327433830923468341769257128337500262205139733850955963134765625	0.0000000000029603073194954252411707526825419451734465459136202980516827665269374847412109375	0.000000000062008990554111618995344918181078334995515177752167801372706890106201171875	-1.6078183302817375	45.701214177730456	RPL10;RPL32;NDUFB11;MRFAP1;SEPW1;CLU;RPL6;RPS19;PGK1;RPS11;RPL39;ATP6V1F;YWHAH;HSPA8;NDFIP1;GSTM1;NDUFA5;RPS8;RPL23;PGAM1;NME2;TALDO1;MIF;DYNLL1;ATP5F1;SOD2;CP;DYNLL2;GNB2L1;ZWINT;EEF1G;RPS20;ANAPC5;CALM2
Tacrine-24_mg/kg_in_Water-Rat-Liver-1d-dn	34/313	0.000000000000051060666324935409398013240807184462072081630734654567049801698885858058929443359375	0.00000000000095297110894595080865470035759151381789082424500492152219521813094615936279296875	0.000000000006292897923199163978866422839105303492675258514310598911833949387073516845703125	0.000000000116789735289890796752535616855506357680827278500146348960697650909423828125	-1.650739173206923	45.69112619954224	COX7B;ACAA2;NDUFB7;RPL32;NDUFB11;MRFAP1;ATP5C1;ATP5G3;ATP5O;COX5A;ATP5G1;RPL6;UQCRH;PRDX2;FTH1;PGK1;RPS11;RPL39;NDUFA5;MDH2;RPS8;RPL23;PGAM1;NME2;TALDO1;MIF;DYNLL1;ATP1B1;S100B;SOD2;CP;SOD1;UQCRC2;CALM2
Prednisone-68_mg/kg_in_CMC-Rat-Heart-3d-up	36/332	0.000000000000009471450029413608630391529126297863168005707230900913629056958598084747791290283203125	0.0000000000002288255841462011266220984073435216449407710037622365462084417231380939483642578125	0.00000000000134409969058179296098358130099243001724131085783398020794265903532505035400390625	0.0000000000327477801239764097377930724056655474585308951418483047746121883392333984375	-1.5659207392172985	45.577401411777466	COX7B;NDRG4;RAB3A;NDUFB7;RPL10;RPL32;NDUFB11;ATP5A1;FHL2;SEPW1;ATP5G3;ATP5O;KLC1;COX5A;COX6A2;RPL6;UQCRH;PRDX2;LDHB;LDHA;PSMD3;APOE;PTGDS;MYBPC3;MDH2;TPM1;VEGFB;RPL35A;MIF;GNB2L1;SOD1;CS;TNNT2;MYL3;EIF4E2;CALM2
Tamoxifen-32_mg/kg_in_Corn_Oil-Rat-Liver-3d-up	35/337	0.00000000000008245261454826682457280476110832176188901454505497667923918925225734710693359375	0.0000000000014178969261618984483248418294430652606026577178255365652148611843585968017578125	0.00000000000933462219907121119518906703891819131961582467482685387949459254741668701171875	0.00000000016052289179014161041553242483480822000441179397967061959207057952880859375	-1.6684506569465105	45.518414515508645	COX7B;NDUFB8;ACAA2;NDUFB7;RPL10;RPL32;ATP5A1;ATP5C1;SEPW1;ATP5O;RPL6;UQCRH;C3;RPS19;FTH1;STMN1;APOE;RPS11;GLUL;RPL39;HSPA8;NDUFA5;RPS8;RPL23;NME2;RPL35A;LIFR;ATP5F1;DYNLL2;GNB2L1;SOD1;SON;PPAP2B;RPS20;CALM2
Anisindione-75_mg/kg_in_CMC-Rat-Liver-1d-up	35/332	0.0000000000000527313839281032074658396647095748089302080612028600370422282139770686626434326171875	0.000000000000974911689713006716949182096267480061857479967102335649542510509490966796875	0.000000000006293411035614841785243408206098386019171353478185437779757194221019744873046875	0.000000000116789735289890796752535616855506357680827278500146348960697650909423828125	-1.645596285875904	45.51131767017972	ACAA2;NDUFB7;RPL10;RPL32;ATP5A1;ATP5C1;YBX1;ATP5G3;ATP5G1;RPL6;UQCRH;C3;PPP3CA;LDHA;RPS19;FTH1;STMN1;PGK1;APOE;RPS11;RPL39;MDH2;RPS8;RPL23;PGAM1;NME2;TALDO1;MIF;CP;DYNLL2;SOD1;EEF1G;SON;ERP29;RPS20
4-Methylpyrazole-155_mg/kg_in_Saline-Rat-Kidney-3d-dn	35/337	0.00000000000008245261454826682457280476110832176188901454505497667923918925225734710693359375	0.0000000000014178969261618984483248418294430652606026577178255365652148611843585968017578125	0.00000000000933462219907121119518906703891819131961582467482685387949459254741668701171875	0.00000000016052289179014161041553242483480822000441179397967061959207057952880859375	-1.6672893797799722	45.48673273024649	COX7B;NDUFB8;ACAA2;RPL10;RPL32;ATP5A1;MRFAP1;ATP5C1;ATP5G3;ATP5O;COX5A;ATP5G1;RPL6;UQCRH;LDHB;LDHA;PGK1;RPS11;RPL39;HSPA8;NDFIP1;MDH1;NDUFA5;MDH2;RPS8;RPL23;PGAM1;NME2;TALDO1;MIF;ATP1B1;GNB2L1;SOD1;RPS20;UQCRC2
Mitomycin_C-1.7_mg/kg_in_Saline-Rat-Bone_marrow-1d-dn	34/290	0.000000000000005292836940715286209623462997491810647204802352250307961867292760871350765228271484375	0.00000000000014179042090161085799167350797768879784414852718299471234786324203014373779296875	0.00000000000086757934163121952224737870642884410483409995951120663448818959295749664306640625	0.0000000000230251723615815595910717103952393934596099001055335975252091884613037109375	-1.5341871051323668	45.38804539847247	COX7B;NDUFB8;RPL10;RPL32;ATP5A1;ATP5C1;YBX1;ATP5G3;COX5A;ATP5G1;UQCRH;PRDX2;LDHA;TUBB5;RPS19;FTH1;STMN1;PGK1;RPS11;RPL39;GLUL;YWHAH;NDUFA5;RPS8;RPL23;NME2;RPL35A;MIF;GNB2L1;SOD1;EEF1G;SON;RPS20;CALM2
Indomethacin-9.6_mg/kg_in_Water-Rat-Heart-5d-dn	35/324	0.0000000000000253161272075805962930159748412616988261160562434515242102861520834267139434814453125	0.000000000000515219167666420584444848801512827239841053883484534026138135232031345367431640625	0.00000000000329886106291696743723363704874413011337852541515758275636471807956695556640625	0.00000000006748527202995853219708992305045825062237430103095903177745640277862548828125	-1.6038891055986317	45.38073349585307	COX7B;NDUFB8;RAB3A;ACAA2;NDUFB7;NDUFB11;ATP5A1;MRFAP1;FHL2;ATP5C1;ATP5G3;ATP5O;COX5A;ATP5G1;PRDX2;LDHB;LDHA;FTH1;STMN1;PGK1;TNNI3;YWHAH;MYBPC3;MDH2;PGAM1;TPM1;VEGFB;ATP1B1;ATP5F1;GNB2L1;EEF1G;MYL3;SPARCL1;CALM2;SLC25A4
Levofloxacin-739_mg/kg_in_Water-Rat-Kidney-3d-dn	28/199	0.00000000000001409692345777995261177334318950912536068669107802708850840645027346909046173095703125	0.0000000000003190441642341233186382984019377681764845743062064542527878074906766414642333984375	0.0000000000025159175955189145029077361890374454314774077534622165330802090466022491455078125	0.000000000055042686061963806568866115744847610120882297479738554102368652820587158203125	-1.5769577367881873	45.37450963337052	COX7B;NDUFB8;NDUFB7;RPL10;RPL32;SEPW1;YBX1;KLC1;ATP5G1;RPL6;UQCRH;LDHA;RPS19;FTH1;STMN1;PGK1;APOE;RPS11;RPL39;HSPA8;NDUFA5;RPL23;NME2;RPL35A;ATP1B1;SOD2;SOD1;SON
Procarbazine-54_mg/kg_in_Water-Rat-Bone_marrow-5d-up	34/313	0.000000000000051060666324935409398013240807184462072081630734654567049801698885858058929443359375	0.00000000000095297110894595080865470035759151381789082424500492152219521813094615936279296875	0.000000000006292897923199163978866422839105303492675258514310598911833949387073516845703125	0.000000000116789735289890796752535616855506357680827278500146348960697650909423828125	-1.63924252005749	45.37290813187344	GRN;NDUFB7;RPL32;ATP5A1;ATP5C1;YBX1;ATP5O;COX5A;RPL6;UQCRH;PRDX2;LDHA;FTH1;COTL1;APOE;GLUL;ATP6V1F;HSPA8;NDUFA5;MDH2;RPS8;RPL23;PGAM1;NME2;RPL13A;RPL35A;MIF;DYNLL1;ATP5F1;SOD1;EEF1G;SON;RPS20;ANAPC5
Doxorubicin-3_mg/kg_in_Saline-Rat-Heart-5d-dn	34/304	0.00000000000002159421934052722117918213372205911023844478006938896186284182476811110973358154296875	0.000000000000452329977462745731327433830923468341769257128337500262205139733850955963134765625	0.0000000000029603073194954252411707526825419451734465459136202980516827665269374847412109375	0.000000000062008990554111618995344918181078334995515177752167801372706890106201171875	-1.5958931587373564	45.36224875571015	COX7B;NDUFB8;ACAA2;NDUFB7;NDUFB11;ATP5A1;FHL2;ATP5C1;ATP5O;KLC1;COX5A;CLU;ATP5G1;RPL6;UQCRH;LDHA;FTH1;STMN1;PGK1;TNNI3;YWHAH;MDH1;NDUFA5;MDH2;RPS8;PGAM1;TPM1;NME2;VEGFB;ATP1B1;ATP5F1;CS;MYL3;SLC25A4
Irinotecan-5_mg/kg_in_Saline-Rat-Heart-5d-dn	34/284	0.0000000000000028203273874392260519893927086060485620732534751964326602546861977316439151763916015625	0.00000000000008257583086792321444325502214485399454031895605243818181406822986900806427001953125	0.000000000000501807764172862202184441733544463610443113477099785768587025813758373260498046875	0.000000000014583903876846727874937953506879312857991148888459065346978604793548583984375	-1.5039121236250907	45.30544199899423	COX7B;GRN;NDRG4;NDUFB8;ACAA2;NDUFB7;RPL10;RPL32;ATP5A1;FHL2;YBX1;ATP5O;RPL6;UQCRH;LDHB;LDHA;RPS19;PGK1;MYBPC3;HSPA8;MDH2;RPS8;RPL23;TPM1;NME2;DYNLL1;ATP1B1;ATP5F1;SOD2;CS;SON;PPAP2B;MYL3;UQCRC2
Daunorubicin-3.25_mg/kg_in_Saline-Rat-Liver-5d-dn	35/335	0.00000000000006902466287838030960799099908625008439368164747662603986100293695926666259765625	0.00000000000121077560095795825225543540145672989009721642883476988572510890662670135498046875	0.00000000000797966303813713837603247814793831012465663565791373912361450493335723876953125	0.0000000001415491578566849201160054958444404170359032235637641861103475093841552734375	-1.6510533486133718	45.30450758219678	COX7B;GRN;NDUFB8;ACAA2;NDUFB7;RPL10;RPL32;ATP5A1;LCAT;SEPW1;YBX1;ATP5O;ATP5G1;UQCRH;PRDX2;LDHA;RPS19;STMN1;LAMP2;PGK1;APOE;RPS11;RPL39;GLUL;ATP6V1F;HSPA8;NDFIP1;RPL23;NME2;RPL35A;ATP5F1;DYNLL2;GNB2L1;RPS20;CALM2
Risperidone-22_mg/kg_in_CMC-Rat-Heart-5d-up	34/295	0.000000000000008831660318701466674839724111587864810367864108753277463392805657349526882171630859375	0.00000000000021640847854013343303270886090965732830569169531376161330626928247511386871337890625	0.000000000001355482011226042242111771842869518572317899529622309273690916597843170166015625	0.0000000000327477801239764097377930724056655474585308951418483047746121883392333984375	-1.5535436028069871	45.30383059491398	COX7B;GRN;NDRG4;NDUFB7;RPL32;STAU2;ATP5A1;COX17;ATP5C1;YBX1;ATP5O;KLC1;COX5A;COX6A2;ATP5G1;UQCRH;PRDX2;LDHB;LDHA;GLUL;MYBPC3;MDH2;RPS8;TPM1;NME2;VEGFB;MIF;ATP1B1;ATP5F1;SOD1;NISCH;CS;SON;UQCRC2
Oxcarbazepine-1600_mg/kg_in_CMC-Rat-Kidney-5d-dn	34/303	0.00000000000001958523003123996996632577133855676740768650238855297374129804666154086589813232421875	0.00000000000041690073439471893825124783442858498344087136988633801593095995485782623291015625	0.0000000000027179051313513876793391288410036156475944879584716318277060054242610931396484375	0.00000000005832757715129027182096410505569307990147986942019997513853013515472412109375	-1.5884362657650126	45.27985021915655	COX7B;GRN;NDUFB8;ACAA2;RPL10;ATP5A1;MRFAP1;ATP5G3;ATP5O;COX5A;ATP5G1;RPL6;CX3CL1;UQCRH;TUBB5;RPS19;COTL1;PGK1;RPL39;ATP6V1F;HSPA8;NDUFA5;MDH2;PGAM1;NME2;ATP1B1;ATP5F1;SOD2;DYNLL2;GNB2L1;SOD1;CS;UQCRC2;CALM2
Valdecoxib-404_mg/kg_in_CMC-Rat-Heart-5d-up	34/303	0.00000000000001958523003123996996632577133855676740768650238855297374129804666154086589813232421875	0.00000000000041690073439471893825124783442858498344087136988633801593095995485782623291015625	0.0000000000027179051313513876793391288410036156475944879584716318277060054242610931396484375	0.00000000005832757715129027182096410505569307990147986942019997513853013515472412109375	-1.5881119475821333	45.27060522830572	NDUFB7;RPL32;NDUFB11;ATP5A1;COX17;MRFAP1;FHL2;ATP5C1;YBX1;CLU;ATP5G1;RPL6;UQCRH;PPP3CA;LDHB;LAMP2;TIMP2;TNNI3;APOE;RPL39;GLUL;ATP6V1F;MYBPC3;NDUFA5;RPS8;RPL23;MIF;SOD1;EEF1G;PPAP2B;MYL3;RPS20;ANAPC5;SLC25A4
Spironolactone-300_mg/kg_in_CMC-Rat-Kidney-5d-dn	35/324	0.0000000000000253161272075805962930159748412616988261160562434515242102861520834267139434814453125	0.000000000000515219167666420584444848801512827239841053883484534026138135232031345367431640625	0.00000000000329886106291696743723363704874413011337852541515758275636471807956695556640625	0.00000000006748527202995853219708992305045825062237430103095903177745640277862548828125	-1.599996642018131	45.2705994150289	COX7B;NDUFB8;NDUFB7;RPL32;NDUFB11;ATP5A1;COX17;MRFAP1;YBX1;COX5A;ATP5G1;RPL6;UQCRH;PRDX2;LDHA;TUBB5;RPS19;STMN1;LAMP2;PGK1;GLUL;ATP6V1F;YWHAH;MDH2;RPS8;NME2;TALDO1;DYNLL1;ATP1B1;GNB2L1;SOD1;ANAPC5;UQCRC2;CALM2;SLC25A4
Pyrogallol-1000_mg/kg_in_Water-Rat-Liver-1d-up	41/409	0.00000000000000189228740081051661952691353591409522070986774615330983095873307320289313793182373046875	0.000000000000059854038428849915451641729933518847853353428423162085891817696392536163330078125	0.0000000000002648598480433586947385632031201178960872107126522934095191885717213153839111328125	0.00000000000854932853766185703903800427259969548464402233634018557495437562465667724609375	-1.4836946475338275	45.17385432811437	NDUFB8;COX7B;ACAA2;RPL10;RPL32;MRFAP1;LCAT;ATP5C1;SEPW1;YBX1;ATP5O;COX5A;ATP5G1;RPL6;LDHA;TUBB5;RPS19;FTH1;STMN1;LAMP2;PGK1;APOE;RPS11;RPL39;ATP6V1F;YWHAH;NDFIP1;GSTM1;NDUFA5;RPS8;RPL23;PGAM1;NME2;RPL35A;TALDO1;ATP5F1;SOD2;GNB2L1;SOD1;RPS20;CALM2
Fluoxetine-52_mg/kg_in_CMC-Rat-Liver-1d-up	35/330	0.00000000000004398904638276707972342722224282386068636672982190560787785216234624385833740234375	0.00000000000083483790195343013705070249487984047182496938344087311634211800992488861083984375	0.000000000005364453392007848141266283813946349752314890491078358536469750106334686279296875	0.00000000010254959930935390898872246734826996737710569362889145850203931331634521484375	-1.6241916969552324	45.171270428235005	COX7B;ACAA2;NDUFB7;RPL10;RPL32;NDUFB11;ATP5A1;ATP5C1;SEPW1;YBX1;ATP5O;COX5A;ATP5G1;RPL6;UQCRH;PRDX2;FTH1;LAMP2;PGK1;APOE;RPS11;ATP6V1F;NDFIP1;NDUFA5;RPS8;NME2;RPL13A;RPL35A;MIF;ATP5F1;SOD2;GNB2L1;SOD1;EEF1G;RPS20
Tolazamide-1500_mg/kg_in_CMC-Rat-Kidney-3d-dn	34/293	0.000000000000007205839005903243114783445870889068062559450374149339069163033855147659778594970703125	0.00000000000018486380459444281927449631872391981398545159065438525658464641310274600982666015625	0.000000000001135131745503273757850846132357885043435985483739614210207946598529815673828125	0.000000000028746937709272614466280931788078555587373497104408670566044747829437255859375	-1.5394103235605179	45.13421301366953	COX7B;ACAA2;NDUFB7;RPL10;RPL32;NDUFB11;ATP5A1;ATP5G3;ATP5O;KLC1;COX5A;ATP5G1;RPL6;UQCRH;PRDX2;LDHA;TUBB5;RPS19;FTH1;STMN1;PGK1;APOE;NDUFA5;MDH2;RPS8;RPL23;PGAM1;NME2;DYNLL1;ATP1B1;GNB2L1;SOD1;ANAPC5;CALM2
Rabeprazole-333_uM_in_DMSO-Rat-Primary_rat_hepatocytes-0.67d-dn	34/291	0.000000000000005868813821490497566147678371624527667697076953323698234044059063307940959930419921875	0.00000000000015443401629157625681007167010475902475005564873367092104672337882220745086669921875	0.00000000000094924503753963598897725707039816758010981889714940962221589870750904083251953125	0.0000000000246741053322183959488215303831526643320304348350191503413952887058258056640625	-1.529805865795246	45.12775772054426	NDUFB8;NDUFB7;RPL32;NDUFB11;ATP5A1;MRFAP1;LCAT;ATP5C1;SEPW1;ATP5G3;CLU;UQCRH;C3;TUBB5;PGK1;APOE;RPS11;GLUL;GSTM1;NDUFA5;RPS8;RPL23;NME2;MIF;DYNLL1;SOD2;CP;SOD1;SON;RPS20;UQCRC2;MFGE8;EIF4E2;CALM2
Busulfan-3_mg/kg_in_Corn_Oil-Rat-Liver-0.25d-dn	34/301	0.00000000000001609042375976230060198063817734629357201320797032817466742926626466214656829833984375	0.00000000000035398932271477058168913783106114624211514796403577065575518645346164703369140625	0.0000000000022887135325176487024706111186455961023326899361762798434938304126262664794921875	0.00000000005049273888545939202509136988983253109541937675430745002813637256622314453125	-1.573959787153033	45.1246552971378	ACAA2;RPL32;ATP5A1;LCAT;ATP5C1;YBX1;ATP5G3;COX5A;ATP5G1;RPL6;UQCRH;C3;LDHA;FTH1;STMN1;LAMP2;PGK1;RPS11;GLUL;NDFIP1;MDH2;RPS8;RPL23;PGAM1;NME2;RPL35A;MIF;GNB2L1;SOD1;SON;PPAP2B;RPS20;ANAPC5;CALM2
Dobutamine-43_mg/kg_in_Saline-Rat-Heart-1d-up	35/320	0.0000000000000173862251988620777906599881059958402209166851426491717802491621114313602447509765625	0.0000000000003814315032485730597229160512997424116519822046011967131562414579093456268310546875	0.000000000002371174969326362046376723056711812993684052042198118215310387313365936279296875	0.00000000005213945595984707279113060619658132598119859579810508876107633113861083984375	-1.5779582158472354	45.121470766178625	COX7B;GRN;NDRG4;RPL32;FHL2;YBX1;ATP5G3;ATP5O;CLU;COX6A2;ATP5G1;RPL6;PRDX2;LDHA;RPS19;FTH1;TIMP2;COTL1;PGK1;APOE;RPS11;PPARGC1A;GLUL;RPL39;RPL23;TALDO1;RPL35A;ATP1B1;ATP5F1;GNB2L1;NISCH;EEF1G;SPARCL1;RPS20;MFGE8
Miconazole-920_mg/kg_in_Corn_Oil-Rat-Liver-5d-up	34/298	0.00000000000001194393912660763298784482404864124415063385276081220354171819053590297698974609375	0.0000000000002758664649887440670186309322350959709617586324004179232360911555588245391845703125	0.00000000000176408219349121237097076214988242259915258991487263529052142985165119171142578125	0.000000000040625471800984761338289947282139649882559684357374862884171307086944580078125	-1.5599941900158425	45.11325275317825	ACAA2;NDUFB7;RPL10;RPL32;ATP5A1;CLU;RPL6;UQCRH;RPS19;FTH1;STMN1;APOE;RPS11;RPL39;ATP6V1F;YWHAH;HSPA8;GSTM1;NDUFA5;RPS8;RPL23;PGAM1;NME2;RPL13A;RPL35A;SOD2;DYNLL2;GNB2L1;ZWINT;SOD1;EEF1G;RPS20;MFGE8;CALM2
Diphenhydramine-100_mg/kg_in_Water-Rat-Heart-3d-up	34/321	0.00000000000010685699032826472298568796424713890877195195117099757453615893609821796417236328125	0.00000000000176437244407843379955857206114819624230387329344438285261276178061962127685546875	0.0000000000120402141163096417028024072237731944938488037877277747611515223979949951171875	0.00000000019797228889364247291554278065993204005490468944117310456931591033935546875	-1.6646623630779531	45.05113381980203	NDUFB7;RPL32;ATP5A1;YBX1;ATP5G3;KLC1;CLU;UQCRH;PRDX2;RPS19;FTH1;TNNI3;APOE;ATP6V1F;YWHAH;HSPA8;NDFIP1;NDUFA5;MDH2;RPS8;RPL23;TPM1;NME2;VEGFB;RPL35A;DYNLL1;ATP1B1;GNB2L1;SOD1;CS;SON;SPARCL1;RPS20;CALM2
Sulfadiazine-1170_mg/kg_in_Water-Rat-Liver-3d-dn	34/296	0.0000000000000097708780280073376335487063015954449529155978471095522763789631426334381103515625	0.0000000000002341605823115189678014766204281278653043414650358755579873104579746723175048828125	0.0000000000014804280289371927666793361521997189297374097893822408877895213663578033447265625	0.00000000003533288229063433365444315825755245037698148991012203623540699481964111328125	-1.547967670258854	45.01918658493203	NDUFB8;NDUFB7;RPL32;ATP5A1;MRFAP1;LCAT;ATP5C1;ATP5G3;COX5A;ATP5G1;RPL6;UQCRH;C3;PRDX2;LDHA;TUBB5;FTH1;STMN1;PGK1;APOE;RPL39;HSPA8;NDUFA5;MDH2;RPS8;RPL23;PGAM1;NME2;RPL35A;MIF;DYNLL1;SOD1;ERP29;UQCRC2
Vecuronium_Bromide-0.05_mg/kg_in_Saline-Rat-Liver-1d-dn	35/340	0.000000000000107371388687031713803542445027117913851182062767719571638735942542552947998046875	0.00000000000176915702363820444477473823970024860365198027256639079496380873024463653564453125	0.00000000001178551706518455366004145563487735880008056010836980931344442069530487060546875	0.000000000195828549378467383706034453451382860988960743497955263592302799224853515625	-1.662839032757943	44.997285478311376	COX7B;NDUFB8;ACAA2;NDUFB7;RPL32;NDUFB11;ATP5A1;MRFAP1;LCAT;SEPW1;ATP5G3;ATP5O;UQCRH;C3;PRDX2;LDHA;RPS19;PSMD3;PGK1;APOE;RPS11;RPL39;GSTM1;NDUFA5;MDH2;RPS8;RPL23;NME2;RPL35A;MIF;ATP5F1;CP;SOD1;ERP29;RPS20
Etoposide-188_mg/kg_in_Corn_Oil-Rat-Heart-5d-dn	34/323	0.00000000000012804447392618091321920055205159147252748363943197773551219142973423004150390625	0.0000000000020581189319236753060804180084348601119208221899015143208089284598827362060546875	0.00000000001411749462595742531174190501468417198449589733399989199824631214141845703125	0.0000000002273811608876087590531613941128197438346081327154024620540440082550048828125	-1.6715127326258885	44.97911838070434	COX7B;NDUFB8;NDUFB7;RPL10;COX17;FHL2;ATP5O;COX5A;ATP5G1;UQCRH;LDHB;LDHA;TUBB5;RPS19;STMN1;PGK1;RPS11;RPL39;YWHAH;HSPA8;NDUFA5;MDH2;RPL23;PGAM1;TPM1;NME2;VEGFB;ATP5F1;SOD2;PPAP2B;MYL3;UQCRC2;CALM2;SLC25A4
Etoposide-188_mg/kg_in_Corn_Oil-Rat-Liver-3d-up	37/363	0.00000000000002815919605051365379290077258940558791933312689226287517385571845807135105133056640625	0.000000000000568671354086783368546864290049143940940223895808003362617455422878265380859375	0.0000000000034047300835639315587200318519961491476287507307318946914165280759334564208984375	0.000000000069112510665333829393459319999880319240759263266227208077907562255859375	-1.5939236813291016	44.941433257021465	COX7B;NDUFB8;ACAA2;NDUFB7;RPL10;RPL32;ATP5A1;LCAT;ATP5C1;SEPW1;ATP5O;ATP5G1;RPL6;UQCRH;C3;LDHA;RPS19;STMN1;APOE;RPS11;RPL39;YWHAH;HSPA8;NDFIP1;GSTM1;NDUFA5;MDH2;RPS8;RPL23;NME2;RPL35A;MIF;SOD2;GNB2L1;SOD1;ERP29;RPS20
Bithionol-333_mg/kg_in_Corn_Oil-Rat-Bone_marrow-3d-up	36/327	0.000000000000005902061821199142699850556245532213996132981682907203691001996048726141452789306640625	0.00000000000015443401629157625681007167010475902475005564873367092104672337882220745086669921875	0.0000000000008866851329307897545231952181320832337592385830049579453771002590656280517578125	0.000000000023278440356543000780853563718420765234207170379931994830258190631866455078125	-1.5233312685968807	44.93676351648291	GRN;NDUFB8;NDUFB7;RPL32;ATP5A1;ATP5C1;SEPW1;YBX1;ATP5G3;ATP5O;COX6A2;ATP5G1;RPL6;UQCRH;LIMD2;PPP3CA;STMN1;COTL1;PTGDS;RPS11;RPL39;HSPA8;NDUFA5;MDH2;RPS8;TPM1;RPL35A;MIF;SOD2;EEF1G;SON;PITPNM1;ERP29;RPS20;UQCRC2;SLC25A4
Aminosalicylic_Acid-2337_mg/kg_in_CMC-Rat-Liver-5d-up	34/307	0.000000000000028873006013569867846954228991695187562485820642610434560992871411144733428955078125	0.00000000000057941445183342663857021538193161055226194922074256510313716717064380645751953125	0.000000000003817502881163709560205364527520616852417079112314013400464318692684173583984375	0.0000000000767006446225647322751085543845388052541789392080318066291511058807373046875	-1.5934235798298286	44.89751118535151	NDUFB8;RPL10;RPL32;NDUFB11;MRFAP1;ATP5C1;SEPW1;ATP5O;COX5A;CLU;RPL6;PRDX2;RPS19;FTH1;APOE;RPS11;RPL39;YWHAH;HSPA8;GSTM1;NDUFA5;RPS8;RPL23;PGAM1;NME2;RPL13A;RPL35A;ATP5F1;GNB2L1;ZWINT;EEF1G;RPS20;MFGE8;CALM2
Buspirone-196_mg/kg_in_CMC-Rat-Heart-5d-up	34/295	0.000000000000008831660318701466674839724111587864810367864108753277463392805657349526882171630859375	0.00000000000021640847854013343303270886090965732830569169531376161330626928247511386871337890625	0.000000000001355482011226042242111771842869518572317899529622309273690916597843170166015625	0.0000000000327477801239764097377930724056655474585308951418483047746121883392333984375	-1.5382770375018726	44.85863299177015	COX7B;NDRG4;NDUFB8;NDUFB7;RPL32;NDUFB11;ATP5A1;MRFAP1;FHL2;KLC1;ATP5O;COX5A;COX6A2;UQCRH;LDHB;RPS19;TNNI3;PPARGC1A;GLUL;YWHAH;MYBPC3;NDUFA5;MDH2;RPS8;NME2;RPL35A;ATP1B1;SOD2;SOD1;NISCH;CS;MYL3;ANAPC5;SLC25A4
Allyl_Alcohol-32_mg/kg_in_Saline-Rat-Liver-1d-up	34/291	0.000000000000005868813821490497566147678371624527667697076953323698234044059063307940959930419921875	0.00000000000015443401629157625681007167010475902475005564873367092104672337882220745086669921875	0.00000000000094924503753963598897725707039816758010981889714940962221589870750904083251953125	0.0000000000246741053322183959488215303831526643320304348350191503413952887058258056640625	-1.5182529868821266	44.78695923609407	GRN;RPL10;RPL32;MRFAP1;YBX1;ATP5G3;CLU;RPL6;C3;LDHA;TUBB5;RPS19;FTH1;STMN1;COTL1;PGK1;RPS11;RPL39;GLUL;YWHAH;HSPA8;NDUFA5;RPS8;RPL23;PGAM1;NME2;TALDO1;SOD2;CP;GNB2L1;ZWINT;SON;RPS20;CALM2
Loratadine-10_mg/kg_in_Water-Rat-Heart-3d-up	34/315	0.000000000000061553914966779258280911954852450806765780215445982292976623284630477428436279296875	0.0000000000011119234731154894599668996200535564327326054634426100165001116693019866943359375	0.00000000000741485430609073695191376752599245387488624547955851085134781897068023681640625	0.000000000133637053809543818177710082975421547468730665286784642376005649566650390625	-1.625355231879733	44.73778856264634	COX7B;RTN1;NDUFB7;RPL32;STAU2;ATP5A1;SEPW1;YBX1;KLC1;UQCRH;LDHB;RPS19;FTH1;STMN1;TIMP2;TNNI3;GLUL;ATP6V1F;MDH1;NDUFA5;MDH2;RPS8;RPL23;TPM1;NME2;RPL35A;ATP1B1;GNB2L1;CS;SON;MYL3;RPS20;UQCRC2;CALM2
Camptothecin-2.5_mg/kg_in_Saline-Rat-Heart-5d-dn	34/321	0.00000000000010685699032826472298568796424713890877195195117099757453615893609821796417236328125	0.00000000000176437244407843379955857206114819624230387329344438285261276178061962127685546875	0.0000000000120402141163096417028024072237731944938488037877277747611515223979949951171875	0.00000000019797228889364247291554278065993204005490468944117310456931591033935546875	-1.6527964303629497	44.730003400506696	COX7B;GRN;NDUFB8;ACAA2;NDUFB7;RPL10;RPL32;COX17;YBX1;ATP5O;UQCRH;LDHB;LDHA;TNNI3;APOE;RPS11;RPL39;GLUL;YWHAH;MYBPC3;HSPA8;MDH1;MDH2;RPL23;TPM1;NME2;ATP1B1;ATP5F1;SOD1;CS;MYL3;SPARCL1;RPS20;UQCRC2
Valproic_Acid-1500_mg/kg_in_Water-Rat-Heart-5d-up	34/299	0.00000000000001319693362663710310774979878513689453248974338406274142698748619295656681060791015625	0.0000000000002995361649665528343086540473581304888151845278176921283375122584402561187744140625	0.00000000000192468074990525779294144388790015740876848671092602671706117689609527587890625	0.0000000000438115190354156407198368924332918146469229014883239869959652423858642578125	-1.5509095294728668	44.72286659607955	ACAA2;NDUFB7;RPL10;RPL32;ATP5A1;COX17;MRFAP1;ATP5C1;YBX1;KLC1;CLU;COX6A2;ATP5G1;UQCRH;LDHB;RPS19;FTH1;TNNI3;APOE;RPS11;GLUL;RPL39;MYBPC3;HSPA8;NDFIP1;RPS8;RPL23;RPL35A;GNB2L1;SOD1;EEF1G;SON;RPS20;SLC25A4
Methylparaben-1500_mg/kg_in_CMC-Rat-Liver-1d-up	34/300	0.00000000000001457513418427819294085298310088789903085485823164280105856960290111601352691650390625	0.0000000000003261186273732245879563994852391795842261844329268427600254653953015804290771484375	0.0000000000020991779971982015407592646934511112772996088704502426480758003890514373779296875	0.000000000047102922808926026618512548134142772955634814735503823612816631793975830078125	-1.5554522747101143	44.72160970689429	COX7B;NDUFB7;RPL10;ATP5A1;MRFAP1;ATP5C1;SEPW1;YBX1;ATP5O;COX5A;ATP5G1;UQCRH;C3;LDHA;RPS19;FTH1;PGK1;APOE;RPL39;GLUL;HSPA8;GSTM1;MDH2;RPS8;RPL23;PGAM1;NME2;MIF;CP;GNB2L1;SOD1;EEF1G;ANAPC5;CALM2
Sotalol-2000_mg/kg_in_Water-Rat-Liver-1d-dn	34/317	0.000000000000074089890149748731010079876030290540309575404720465741092993994243443012237548828125	0.00000000000128531271986656625351556165095102783613167929388509946875274181365966796875	0.0000000000087259543821099147271996869911088977322943804892929620109498500823974609375	0.000000000151712178175491577978384863370953268557617121814473648555576801300048828125	-1.6332419939006322	44.718196931452326	NDUFB8;ACAA2;NDUFB7;RPL32;NDUFB11;ATP5A1;ATP5C1;ATP5G3;ATP5O;ATP5G1;RPL6;UQCRH;C3;PRDX2;LDHA;RPS19;STMN1;APOE;RPS11;RPL39;NDUFA5;MDH2;RPS8;RPL23;NME2;RPL35A;MIF;ATP5F1;SOD2;SOD1;PPAP2B;ERP29;RPS20;UQCRC2
Clindamycin-161_mg/kg_in_Saline-Rat-Kidney-1d-up	37/366	0.0000000000000364444760855646145989523258012391854196768657681015923799350275658071041107177734375	0.00000000000071260211619179938503264343500617905157075437916347482314449734985828399658203125	0.000000000004279936532588016192098644445209677431539441183616645503207109868526458740234375	0.00000000008469542746397792827801988816937271177531787458292455994524061679840087890625	-1.5946052039870426	44.600873422930576	COX7B;NDUFB8;NDUFB7;RPL32;NDUFB11;ATP5A1;COX17;ATP5C1;SEPW1;YBX1;ATP5G3;ATP5O;COX5A;ATP5G1;RPL6;UQCRH;PRDX2;LDHB;FTH1;STMN1;APOE;RPS11;ATP6V1F;HSPA8;NDUFA5;RPS8;NME2;RPL13A;RPL35A;MIF;ATP1B1;SOD1;SON;PITPNM1;RPS20;CALM2;SLC25A4
Netilmicin-40_mg/kg_in_Saline-Rat-Kidney-14d-up	36/341	0.00000000000002168876493115344098804525857697624911346427623026755782120744697749614715576171875	0.000000000000453105338455608792982321205940685534814364732181246608888613991439342498779296875	0.0000000000027896418468326475567535936587772792756741158104460964750614948570728302001953125	0.0000000000592216150556709727808088965551338266057879167192368186078965663909912109375	-1.5688976556675092	44.5922317160598	ARF3;COX7B;GRN;NDUFB8;RPL10;RPL32;MRFAP1;FHL2;SEPW1;ATP5G3;ATP5O;COX5A;CLU;UQCRH;PRDX2;LDHA;RPS19;PGK1;APOE;RPS11;GLUL;RPL39;YWHAH;HSPA8;RPS8;RPL23;PGAM1;NME2;DYNLL1;ATP1B1;ATP5F1;CP;GNB2L1;EEF1G;RPS20;CALM2
Dexamethasone-300_mg/kg_in_Corn_Oil-Rat-Kidney-1d-up	34/305	0.00000000000002379944584629028749605606511339356412475611914081330411363524035550653934478759765625	0.000000000000489411058708569941106070716306013497856088056980894407388404943048954010009765625	0.0000000000032232541896510670443608009034298469736197489954321326877106912434101104736328125	0.00000000006663083988895486770480854288867798330964209441162893199361860752105712890625	-1.5719459120632264	44.5577086205817	COX7B;NDUFB7;RPL10;RPL32;ATP5A1;ATP5C1;ATP5O;COX5A;ATP5G1;UQCRH;LDHB;LDHA;FTH1;PSMD3;COTL1;PGK1;PTGDS;RPS11;GLUL;RPL39;ATP6V1F;NDFIP1;GSTM1;MDH2;RPS8;PGAM1;MIF;ATP1B1;ATP5F1;GNB2L1;CS;RPS20;MFGE8;SLC25A4
Sildenafil-14.6_mg/kg_in_Saline-Rat-Liver-5d-dn	33/269	0.0000000000000035727230014081921056757305147875029157863470408162953617647872306406497955322265625	0.00000000000010158399407614050893073991191451847443459437225765640278041246347129344940185546875	0.00000000000064068994082627291010650848222948437250302833323445383939542807638645172119140625	0.000000000017830650084620937102770923756125585023235569082089568837545812129974365234375	-1.4878366920649828	44.51293510236359	COX7B;NDUFB8;NDUFB7;RPL10;RPL32;ATP5A1;LCAT;ATP5C1;YBX1;ATP5O;COX5A;ATP5G1;RPL6;UQCRH;C3;LDHA;RPS19;FTH1;STMN1;LAMP2;PGK1;RPS11;RPL39;NDUFA5;RPS8;NME2;TALDO1;MIF;ATP1B1;SOD2;SOD1;SON;ERP29
Tamoxifen-64_mg/kg_in_Corn_Oil-Rat-Heart-3d-up	35/329	0.0000000000000401558592398182561339145187598593169796441781915774527078610844910144805908203125	0.0000000000007713842618848990530876830908402533824863578360009341849945485591888427734375	0.000000000004950562226353690294476341291290302066251116652750852153985761106014251708984375	0.00000000009509909291405284510838108734363262851407849751694811857305467128753662109375	-1.5944846244005673	44.471116524008565	ACAA2;RTN1;RPL10;NDUFB11;MRFAP1;ATP5C1;ATP5G3;ATP5O;KLC1;COX5A;CLU;COX6A2;ATP5G1;PRDX2;LDHB;LDHA;FTH1;PGK1;GLUL;RPL39;ATP6V1F;MDH1;NDUFA5;MDH2;RPS8;VEGFB;ATP5F1;SOD2;GNB2L1;SOD1;CS;ANAPC5;UQCRC2;CALM2;SLC25A4
Doxofylline-483_mg/kg_in_Water-Rat-Heart-5d-dn	34/320	0.000000000000097562867242912737311722737781883478804466867939648722085621557198464870452880859375	0.000000000001631433423365564219512505783068624502264720721456114915781654417514801025390625	0.0000000000111141652968147615203846692789307741035254029071666082018055021762847900390625	0.00000000018664214472859928026739444382434314484431325809055124409496784210205078125	-1.6381651795011756	44.46236192773148	COX7B;NDUFB8;RAB3A;ACAA2;RPL32;ATP5A1;MRFAP1;FHL2;ATP5C1;SEPW1;YBX1;CLU;COX6A2;ATP5G1;LDHB;PGK1;TNNI3;RPS11;YWHAH;MYBPC3;HSPA8;NDUFA5;RPS8;RPL23;TPM1;NME2;RPL35A;CS;EEF1G;PPAP2B;MYL3;MFGE8;CALM2;SLC25A4
Streptomycin-120_mg/kg_in_Saline-Rat-Kidney-5d-dn	34/327	0.00000000000018305861411973344868107765051576002975400846162212786794043495319783687591552734375	0.00000000000282699930354317763658278059798220453735506652037656749598681926727294921875	0.0000000000193401743326237562079198943137419331068926897643223128397949039936065673828125	0.000000000300440262413697640586301408234244474104723821028528618626296520233154296875	-1.6717258244392297	44.45420761101372	COX7B;GRN;RPL10;ATP5A1;MRFAP1;ATP5C1;COX5A;RPL6;UQCRH;PRDX2;LDHB;LDHA;PGK1;APOE;RPS11;RPL39;ATP6V1F;YWHAH;HSPA8;MDH1;MDH2;RPS8;RPL23;PGAM1;NME2;TALDO1;MIF;DYNLL1;ATP5F1;GNB2L1;SOD1;RPS20;ANAPC5;CALM2
Ergocalciferol-15_mg/kg_in_CMC-Rat-Heart-1d-dn	34/314	0.0000000000000560731405630496516068817911081625441258014484746663441683267592452466487884521484375	0.0000000000010222964237837477890576592461917241759679353396705892009777016937732696533203125	0.0000000000068319512950164106141580165805572200966866436289137709536589682102203369140625	0.00000000012484558793398897068507810115506155568265711508502135984599590301513671875	-1.609820994398397	44.44549893339268	COX7B;NDRG4;NDUFB8;RPL10;NDUFB11;MRFAP1;ATP5O;COX5A;CLU;RPL6;LDHB;LDHA;PGK1;TNNI3;RPS11;YWHAH;MYBPC3;HSPA8;MDH1;NDUFA5;MDH2;RPL23;PGAM1;TPM1;VEGFB;ATP1B1;ATP5F1;GNB2L1;NISCH;MYL3;SPARCL1;RPS20;ANAPC5;CALM2
Valproic_Acid-1500_mg/kg_in_Water-Rat-Heart-1d-up	34/298	0.00000000000001194393912660763298784482404864124415063385276081220354171819053590297698974609375	0.0000000000002758664649887440670186309322350959709617586324004179232360911555588245391845703125	0.00000000000176408219349121237097076214988242259915258991487263529052142985165119171142578125	0.000000000040625471800984761338289947282139649882559684357374862884171307086944580078125	-1.5338753444333204	44.35792552829058	GRN;NDRG4;ACAA2;RTN1;NDUFB11;MRFAP1;FHL2;ATP5C1;ATP5G3;KLC1;COX5A;CLU;PRDX2;PPP3CA;LDHB;LDHA;TUBB5;RPS11;PPARGC1A;GLUL;YWHAH;HSPA8;NDUFA5;MDH2;RPS8;PGAM1;ATP5F1;GNB2L1;SOD1;NISCH;MYL3;UQCRC2;MFGE8;SLC25A4
Aspirin-35_mg/kg_in_Corn_Oil-Rat-Kidney-1d-dn	33/277	0.00000000000000845156464108389840248939465589820509955451717509777864734132890589535236358642578125	0.00000000000021131594639103740417782637704459614558781012372268293120214366354048252105712890625	0.00000000000135123073461763171188832893959106494345158433478815140915685333311557769775390625	0.0000000000327477801239764097377930724056655474585308951418483047746121883392333984375	-1.5172914684066958	44.28279181022332	COX7B;ACAA2;NDUFB7;RPL10;RPL32;ATP5C1;YBX1;ATP5G3;ATP5O;COX5A;ATP5G1;RPL6;UQCRH;LDHB;FTH1;STMN1;LAMP2;RPS11;RPL39;GLUL;NDFIP1;MDH2;RPS8;RPL23;NME2;RPL35A;MIF;GNB2L1;SON;RPS20;UQCRC2;MAPT;SLC25A4
123-Trichloropropane-108_mg/kg_in_CMC-Rat-Heart-1d-up	33/313	0.00000000000028379788426863333060966418749075188140106040801668996209627948701381683349609375	0.000000000004056610048093930750806263002722722968602930837533904195879586040973663330078125	0.0000000000290958907149243459515731957857969346148419020892106345854699611663818359375	0.000000000417412086103359098252420665274586321358274432213875115849077701568603515625	-1.6858121343711605	44.219987602517065	COX7B;NDUFB8;ACAA2;NDUFB7;RPL10;ATP5A1;COX17;FHL2;ATP5C1;SEPW1;ATP5G3;CLU;COX6A2;ATP5G1;RPL6;UQCRH;FTH1;PGK1;TNNI3;RPS11;PPARGC1A;GLUL;NDUFA5;RPL23;TPM1;NME2;MIF;ATP1B1;NISCH;SON;MYL3;UQCRC2;MFGE8
Fluvastatin-94_mg/kg_in_Corn_Oil-Rat-Liver-3d-up	35/334	0.000000000000063121628914325947868747423926481356632584539256836109188952832482755184173583984375	0.00000000000113285169037143060139915514614712571694367382324486470679403282701969146728515625	0.00000000000737467898238590704853509965151364138023770689045477411127649247646331787109375	0.000000000133637053809543818177710082975421547468730665286784642376005649566650390625	-1.6074617359221892	44.215297488083735	COX7B;NDUFB8;ACAA2;NDUFB7;RPL10;RPL32;ATP5A1;ATP5C1;SEPW1;YBX1;ATP5O;UQCRH;C3;RPS19;FTH1;APOE;RPS11;GLUL;HSPA8;NDUFA5;RPS8;RPL23;PGAM1;NME2;RPL35A;LIFR;ATP5F1;CP;DYNLL2;GNB2L1;SOD1;SON;PPAP2B;RPS20;CALM2
Lead(IV)_Acetate-200_mg/kg_in_Saline-Rat-Bone_marrow-0.25d-up	33/302	0.000000000000102748774214023956409292451033823104621241738276804511542650288902223110198974609375	0.0000000000017048086212899813534554141351349721583176288763894490330130793154239654541015625	0.00000000001193253777212714830879314590783945421691158994548231930821202695369720458984375	0.000000000197024460153613047004379476016995564879863422902417369186878204345703125	-1.6311617829260174	44.200517751163055	RPL10;RPL32;NDUFB11;ATP5C1;SEPW1;ATP5O;COX5A;ATP5G1;UQCRH;LDHA;RPS19;FTH1;STMN1;PGK1;RPS11;GLUL;ATP6V1F;NDUFA5;MDH2;RPS8;PGAM1;NME2;RPL13A;RPL35A;ATP5F1;GNB2L1;SOD1;CS;EEF1G;SON;RPS20;UQCRC2;CALM2
Megestrol_Acetate-132_mg/kg_in_CMC-Rat-Liver-5d-dn	34/303	0.00000000000001958523003123996996632577133855676740768650238855297374129804666154086589813232421875	0.00000000000041690073439471893825124783442858498344087136988633801593095995485782623291015625	0.0000000000027179051313513876793391288410036156475944879584716318277060054242610931396484375	0.00000000005832757715129027182096410505569307990147986942019997513853013515472412109375	-1.5504133974288088	44.19597306256391	ACAA2;NDUFB7;RPL32;ATP5A1;ATP5C1;YBX1;ATP5G3;ATP5O;COX5A;RPL6;UQCRH;C3;LDHA;RPS19;FTH1;STMN1;PGK1;RPS11;GLUL;HSPA8;NDFIP1;MDH2;RPS8;RPL23;PGAM1;NME2;RPL35A;MIF;ATP5F1;GNB2L1;SOD1;SON;RPS20;ANAPC5
Calcitriol-0.04_mg/kg_in_CMC-Rat-Heart-5d-up	33/293	0.0000000000000431510984813923415645182728644151391432666996228473266228320426307618618011474609375	0.00000000000082290085142723021563484114801508757818838957209806039827526547014713287353515625	0.0000000000055875317741071081442723432277405563872729743479794706217944622039794921875	0.0000000001062980682436415065038410313457014309823644993002744740806519985198974609375	-1.5878074503776132	44.1822359153597	GRN;NDUFB7;RPL32;NDUFB11;ATP5A1;MRFAP1;ATP5C1;YBX1;ATP5G3;KLC1;CLU;COX6A2;ATP5G1;RPL6;UQCRH;PPP3CA;LDHB;RPS19;COTL1;APOE;RPS11;RPL39;GLUL;YWHAH;NDUFA5;RPS8;RPL23;NME2;ATP1B1;SOD1;EEF1G;RPS20;SLC25A4
Idarubicin-0.625_mg/kg_in_Saline-Rat-Heart-5d-dn	34/304	0.00000000000002159421934052722117918213372205911023844478006938896186284182476811110973358154296875	0.000000000000452329977462745731327433830923468341769257128337500262205139733850955963134765625	0.0000000000029603073194954252411707526825419451734465459136202980516827665269374847412109375	0.000000000062008990554111618995344918181078334995515177752167801372706890106201171875	-1.5524339851941575	44.12694936853569	GRN;NDRG4;NDUFB7;NDUFB11;ATP5A1;MRFAP1;ATP5C1;SEPW1;ATP5G3;KLC1;UQCRH;PRDX2;LDHA;TUBB5;RPS19;FTH1;RPS11;RPL39;GLUL;MYBPC3;MDH2;RPS8;RPL23;TPM1;NME2;TALDO1;DYNLL1;SOD2;GNB2L1;CS;EEF1G;RPS20;ANAPC5;UQCRC2
Mannitol-1000_mg/kg_in_Saline-Rat-Kidney-3d-up	35/335	0.00000000000006902466287838030960799099908625008439368164747662603986100293695926666259765625	0.00000000000121077560095795825225543540145672989009721642883476988572510890662670135498046875	0.00000000000797966303813713837603247814793831012465663565791373912361450493335723876953125	0.0000000001415491578566849201160054958444404170359032235637641861103475093841552734375	-1.6068042538184537	44.09032304217248	COX7B;NDUFB8;ACAA2;RPL10;RPL32;ATP5A1;SEPW1;YBX1;ATP5O;COX5A;RPL6;UQCRH;LDHA;FTH1;STMN1;ATP6V1F;NDFIP1;GSTM1;RPS8;PGAM1;NME2;RPL13A;RPL35A;MIF;ATP1B1;ATP5F1;CP;GNB2L1;SOD1;SON;SPARCL1;UQCRC2;MAPT;CALM2;SLC25A4
Nifedipine-1022_mg/kg_in_CMC-Rat-Heart-1d-dn	33/279	0.000000000000010429746676277137531675557433400443758039224072253770003726458526216447353363037109375	0.000000000000247423749464935932459265535934005259227456974269188094694982282817363739013671875	0.000000000001621991631189058408350897194702869394573874206599839453701861202716827392578125	0.000000000037683793767684436754320304575568457983170134184547350741922855377197265625	-1.5185616809433968	44.08031333727402	RAB3A;ACAA2;NDUFB7;RPL32;ATP5A1;FHL2;ATP5C1;ATP5O;ATP5G1;UQCRH;LDHB;LDHA;FTH1;PGK1;GLUL;ATP6V1F;YWHAH;MDH2;RPS8;PGAM1;NME2;MIF;DYNLL1;ATP1B1;SOD1;CS;SON;PPAP2B;MYL3;SPARCL1;UQCRC2;CALM2;SLC25A4
Bithionol-333_mg/kg_in_Corn_Oil-Rat-Kidney-3d-dn	34/295	0.000000000000008831660318701466674839724111587864810367864108753277463392805657349526882171630859375	0.00000000000021640847854013343303270886090965732830569169531376161330626928247511386871337890625	0.000000000001355482011226042242111771842869518572317899529622309273690916597843170166015625	0.0000000000327477801239764097377930724056655474585308951418483047746121883392333984375	-1.5097564275080777	44.02692612413676	COX7B;NDUFB7;RPL32;ATP5A1;MRFAP1;ATP5C1;YBX1;ATP5G3;ATP5O;COX5A;ATP5G1;CX3CL1;UQCRH;PRDX2;FTH1;STMN1;LAMP2;COTL1;PGK1;APOE;PTGDS;RPS11;GLUL;NDFIP1;MDH2;RPS8;NME2;RPL35A;ATP1B1;ATP5F1;GNB2L1;CS;EEF1G;SLC25A4
Oxytetracycline-1500_mg/kg_in_Water-Rat-Liver-5d-dn	33/287	0.00000000000002373641038252548869910689564289244010738123662196397134493963676504790782928466796875	0.000000000000489411058708569941106070716306013497856088056980894407388404943048954010009765625	0.000000000003317336611842031684847695314096086937998009158690138065139763057231903076171875	0.00000000006751251461206160407651110670062687309223026232984921080060303211212158203125	-1.5531979794563477	44.02628771613139	COX7B;GRN;ACAA2;NDUFB7;RPL32;ATP5A1;ATP5C1;SEPW1;YBX1;ATP5G3;ATP5O;ATP5G1;RPL6;UQCRH;C3;LDHA;RPS19;FTH1;STMN1;PGK1;RPL39;HSPA8;NDFIP1;RPS8;RPL23;NME2;RPL35A;MIF;ATP5F1;CP;GNB2L1;EEF1G;CALM2
Angiotensin_II_Human-0.72_mg/kg_in_Saline-Rat-Heart-5d-dn	34/280	0.000000000000001836164985027935272083546784045264205274643198873008032023790292441844940185546875	0.000000000000058313046056774269186645531236825854397580644328247245766760897822678089141845703125	0.000000000000345738610057937665120163896547097291266255336683599352909368462860584259033203125	0.0000000000108921491712652679418361148401059724892536717533175760763697326183319091796875	-1.443441936290213	43.98593474929708	COX7B;NDUFB8;NDUFB7;RPL32;MRFAP1;FHL2;YBX1;ATP5O;COX5A;ATP5G1;RPL6;UQCRH;PRDX2;PPP3CA;LDHB;LDHA;FTH1;STMN1;TNNI3;MYBPC3;HSPA8;MDH2;PGAM1;TPM1;NME2;VEGFB;ATP5F1;SOD2;GNB2L1;SOD1;PPAP2B;MYL3;UQCRC2;SLC25A4
Lead(IV)_Acetate-600_mg/kg_in_Saline-Rat-Kidney-1d-up	37/371	0.0000000000000556751296405572533029876350946110277433782030642728244629324763081967830657958984375	0.0000000000010222964237837477890576592461917241759679353396705892009777016937732696533203125	0.000000000006234938443206161258266490298236663157409320756840998001280240714550018310546875	0.0000000001166422213270587419887462625811623377625192432560652378015220165252685546875	-1.5931410043476792	43.98498159476446	COX7B;NDUFB7;RPL32;ATP5C1;SEPW1;YBX1;COX5A;ATP5G1;RPL6;UQCRH;LDHA;TUBB5;RPS19;FTH1;STMN1;RPS11;RPL39;ATP6V1F;YWHAH;HSPA8;NDFIP1;MDH2;RPS8;RPL23;NME2;TALDO1;RPL13A;RPL35A;MIF;ATP1B1;ATP5F1;SOD2;ZWINT;SOD1;SON;RPS20;CALM2
Prazosin-2000_mg/kg_in_CMC-Rat-Heart-3d-dn	34/283	0.00000000000000253523158516782630218579856614808003036426399708080925421427309629507362842559814453125	0.000000000000077393348700704653432272681679649996270187357894076995989962597377598285675048828125	0.000000000000457445553024567522956147808772673618430727737749208472450845874845981597900390625	0.00000000001348907401634090805029854759853672721732487094215002798591740429401397705078125	-1.45618098009736	43.961922570484454	NDUFB8;NDUFB11;MRFAP1;FHL2;ATP5C1;YBX1;ATP5G3;KLC1;COX5A;CLU;RPL6;UQCRH;PRDX2;PPP3CA;LDHB;LDHA;PGK1;MDH1;MDH2;RPS8;PGAM1;NME2;DYNLL1;ATP1B1;ATP5F1;GNB2L1;SOD1;NISCH;PPAP2B;SPARCL1;RPS20;ANAPC5;UQCRC2;CALM2
Sparteine-225_mg/kg_in_Water-Rat-Heart-3d-dn	34/290	0.000000000000005292836940715286209623462997491810647204802352250307961867292760871350765228271484375	0.00000000000014179042090161085799167350797768879784414852718299471234786324203014373779296875	0.00000000000086757934163121952224737870642884410483409995951120663448818959295749664306640625	0.0000000000230251723615815595910717103952393934596099001055335975252091884613037109375	-1.4847452939362058	43.925337777187615	ACAA2;RPL10;NDUFB11;ATP5A1;MRFAP1;FHL2;ATP5C1;SEPW1;ATP5O;COX5A;CLU;UQCRH;LDHA;TUBB5;RPS19;FTH1;STMN1;PGK1;GLUL;YWHAH;RPS8;RPL23;PGAM1;ATP5F1;SOD2;GNB2L1;SOD1;NISCH;CS;PPAP2B;MYL3;SPARCL1;UQCRC2;CALM2
Fluocinolone_Acetonide-2.5_mg/kg_in_Corn_Oil-Rat-Kidney-1d-up	34/316	0.000000000000067544501292371780438275887996127906797599362020978475129595608450472354888916015625	0.00000000000119278137259802732173639651138589986927550368189798746243468485772609710693359375	0.0000000000080449820532182308791888590366597343479793114084941407782025635242462158203125	0.0000000001417500640965252435309309412929390514790384258958511054515838623046875	-1.596404031335644	43.828846836537565	NDUFB8;NDUFB7;NDUFB11;ATP5A1;MRFAP1;ATP5C1;COX5A;ATP5G1;RPL6;UQCRH;LDHB;LDHA;FTH1;PGK1;PTGDS;RPS11;GLUL;ATP6V1F;NDFIP1;GSTM1;MDH1;NDUFA5;MDH2;RPS8;RPL23;PGAM1;NME2;MIF;ATP1B1;ATP5F1;CP;RPS20;UQCRC2;MFGE8
Doxofylline-483_mg/kg_in_Water-Rat-Heart-3d-dn	33/310	0.000000000000216119887970414673662425365639401891285249768248633017719839699566364288330078125	0.0000000000032237883288920190588360211402943892905655076663862246277858503162860870361328125	0.0000000000229037354385362582850700647697499037595825210900102320010773837566375732421875	0.000000000341001550687923555983839321039362280085782686001039110124111175537109375	-1.6551000753905547	43.79471587561714	COX7B;NDUFB7;RPL32;NDUFB11;ATP5A1;COX17;MRFAP1;FHL2;ATP5C1;YBX1;ATP5G3;ATP5O;COX5A;COX6A2;ATP5G1;RPL6;UQCRH;PRDX2;FTH1;PSMD3;PGK1;TNNI3;RPL39;MYBPC3;RPS8;PGAM1;TPM1;RPL35A;S100B;EEF1G;MYL3;MFGE8;SLC25A4
Pramoxine-526_mg/kg_in_Corn_Oil-Rat-Heart-5d-dn	34/309	0.0000000000000349714753080725880782779252233443477467628689170364708616034477017819881439208984375	0.000000000000688588348815949269674256296565006038568577950709226342951296828687191009521484375	0.000000000004515395164742284651645935246444540922539090388454496860504150390625	0.00000000008802785227106493428483735504930479502661011537156809936277568340301513671875	-1.5626843008642102	43.76161863001685	COX7B;NDUFB8;RPL10;ATP5A1;FHL2;ATP5C1;COX5A;ATP5G1;UQCRH;PRDX2;LDHB;LDHA;TUBB5;FTH1;STMN1;PGK1;TNNI3;RPS11;YWHAH;MYBPC3;HSPA8;NDFIP1;NDUFA5;MDH2;RPL23;TPM1;NME2;VEGFB;DYNLL1;ATP5F1;CS;MYL3;SPARCL1;MFGE8
Diphenhydramine-100_mg/kg_in_Water-Rat-Heart-5d-up	34/314	0.0000000000000560731405630496516068817911081625441258014484746663441683267592452466487884521484375	0.0000000000010222964237837477890576592461917241759679353396705892009777016937732696533203125	0.0000000000068319512950164106141580165805572200966866436289137709536589682102203369140625	0.00000000012484558793398897068507810115506155568265711508502135984599590301513671875	-1.5808556750313172	43.64579631085604	COX7B;NDRG4;NDUFB7;RPL32;FHL2;ATP5G3;ATP5O;COX5A;COX6A2;ATP5G1;RPL6;UQCRH;PRDX2;LDHB;FTH1;TNNI3;APOE;RPL39;GLUL;YWHAH;NDUFA5;MDH2;RPS8;NME2;VEGFB;MIF;GNB2L1;CS;SON;PITPNM1;TNNT2;MYL3;UQCRC2;CALM2
Chlordiazepoxide-196_mg/kg_in_Water-Rat-Heart-5d-dn	34/304	0.00000000000002159421934052722117918213372205911023844478006938896186284182476811110973358154296875	0.000000000000452329977462745731327433830923468341769257128337500262205139733850955963134765625	0.0000000000029603073194954252411707526825419451734465459136202980516827665269374847412109375	0.000000000062008990554111618995344918181078334995515177752167801372706890106201171875	-1.5354362941928885	43.643800804829645	ACAA2;NDUFB7;ATP5A1;MRFAP1;ATP5C1;YBX1;ATP5G1;PPP3CA;LDHA;TUBB5;STMN1;TIMP2;PGK1;RPS11;GLUL;MYBPC3;NDUFA5;MDH2;RPS8;RPL23;PGAM1;TPM1;NME2;ATP1B1;ATP5F1;NISCH;EEF1G;PPAP2B;MYL3;SPARCL1;RPS20;ANAPC5;MFGE8;SLC25A4
Alfacalcidol-0.043_mg/kg_in_CMC-Rat-Liver-3d-dn	33/302	0.000000000000102748774214023956409292451033823104621241738276804511542650288902223110198974609375	0.0000000000017048086212899813534554141351349721583176288763894490330130793154239654541015625	0.00000000001193253777212714830879314590783945421691158994548231930821202695369720458984375	0.000000000197024460153613047004379476016995564879863422902417369186878204345703125	-1.605832944053516	43.5141678109431	NDUFB8;ACAA2;RPL32;NDUFB11;ATP5A1;MRFAP1;ATP5C1;ATP5G3;ATP5O;COX5A;ATP5G1;RPL6;UQCRH;PRDX2;LDHA;RPS19;FTH1;PGK1;APOE;GLUL;NDFIP1;GSTM1;MDH1;NDUFA5;MDH2;RPS8;RPL23;PGAM1;NME2;MIF;ATP5F1;RPS20;UQCRC2
3-Acetamidophenol-700_mg/kg_in_Corn_Oil-Rat-Kidney-1d-dn	34/327	0.00000000000018305861411973344868107765051576002975400846162212786794043495319783687591552734375	0.00000000000282699930354317763658278059798220453735506652037656749598681926727294921875	0.0000000000193401743326237562079198943137419331068926897643223128397949039936065673828125	0.000000000300440262413697640586301408234244474104723821028528618626296520233154296875	-1.6362977753313006	43.5121118275587	COX7B;NDUFB8;ACAA2;RPL10;MRFAP1;ATP5G3;ATP5O;COX5A;ATP5G1;RPL6;PRDX2;LDHB;LDHA;STMN1;COTL1;PGK1;APOE;RPS11;RPL39;HSPA8;NDUFA5;MDH2;RPL23;PGAM1;NME2;TALDO1;MIF;ATP1B1;ATP5F1;GNB2L1;SOD1;RPS20;UQCRC2;CALM2
Amiloride-22_mg/kg_in_CMC-Rat-Heart-3d-dn	36/346	0.0000000000000339496545379468969318395350525069267152403380827241363704160903580486774444580078125	0.00000000000067352009859161151109180713466565552124780402731829553886200301349163055419921875	0.000000000004143757766959136434676559088826364456344120146269460747134871780872344970703125	0.000000000082623382715367476960322211976023472346231102392266620881855487823486328125	-1.552173371036996	43.50161222274719	COX7B;NDUFB8;ACAA2;NDUFB7;RPL10;NDUFB11;MRFAP1;ATP5C1;ATP5G3;COX5A;CLU;ATP5G1;RPL6;TUBB5;PSMD3;STMN1;LAMP2;PGK1;TNNI3;RPS11;PPARGC1A;RPL39;MYBPC3;NDUFA5;VEGFB;NME2;TALDO1;DYNLL1;GNB2L1;EEF1G;PPAP2B;MYL3;RPS20;UQCRC2;MFGE8;EIF4E2
Catechol-40_mg/kg_in_Saline-Rat-Liver-0.25d-up	34/305	0.00000000000002379944584629028749605606511339356412475611914081330411363524035550653934478759765625	0.000000000000489411058708569941106070716306013497856088056980894407388404943048954010009765625	0.0000000000032232541896510670443608009034298469736197489954321326877106912434101104736328125	0.00000000006663083988895486770480854288867798330964209441162893199361860752105712890625	-1.5336975847362084	43.47353784143255	ACAA2;NDUFB7;RPL10;HFE;ATP5A1;LCAT;ATP5C1;ATP5G3;COX5A;CLU;ATP5G1;UQCRH;C3;LDHA;FTH1;PSMD3;PGK1;APOE;RPL39;YWHAH;HSPA8;GSTM1;NDUFA5;RPL23;NME2;TALDO1;RPL35A;S100B;CP;DYNLL2;GNB2L1;SOD1;ERP29;UQCRC2
Aldosterone-0.065_mg/kg_in_Saline-Rat-Heart-3d-dn	33/321	0.00000000000057731534468713459087795356046744627552015638460858326652669347822666168212890625	0.00000000000740543266246884643419929581267685818508905715162882188451476395130157470703125	0.000000000054344201320886531958978064643642409171919727128852173336781561374664306640625	0.000000000702815976360102287202019820324012944201541586153325624763965606689453125	-1.69609647125511	43.468929524773905	COX7B;NDUFB8;NDUFB7;RPL32;ATP5A1;COX17;YBX1;ATP5O;COX5A;COX6A2;PRDX2;LDHB;RPS19;STMN1;TIMP2;TNNI3;RPS11;PPARGC1A;RPL39;GLUL;HSPA8;MDH2;RPL23;TPM1;VEGFB;SOD2;SOD1;CS;SON;PPAP2B;MYL3;RPS20;UQCRC2
Fenofibrate-430_mg/kg_in_Corn_Oil-Rat-Skeletal_muscle-3d-dn	34/305	0.00000000000002379944584629028749605606511339356412475611914081330411363524035550653934478759765625	0.000000000000489411058708569941106070716306013497856088056980894407388404943048954010009765625	0.0000000000032232541896510670443608009034298469736197489954321326877106912434101104736328125	0.00000000006663083988895486770480854288867798330964209441162893199361860752105712890625	-1.5314332074470702	43.40935276821712	NDUFB8;NDUFB7;RPL32;MRFAP1;ATP5C1;ATP5G3;ATP5O;KLC1;COX5A;ATP5G1;UQCRH;LDHA;TUBB5;STMN1;PGK1;APOE;RPS11;RPL39;YWHAH;MDH2;RPS8;PGAM1;TPM1;NME2;RPL35A;DYNLL1;ATP5F1;EEF1G;MYL3;ANAPC5;UQCRC2;MFGE8;CALM2;SLC25A4
Cyclosporin_A-350_mg/kg_in_Corn_Oil-Rat-Heart-5d-dn	33/311	0.0000000000002367543176247355791783210827415140530189698042651258447222062386572360992431640625	0.000000000003485377580583957498062396636570093623463950649465914466418325901031494140625	0.0000000000248132047230531210041965956395558089327135764534659756463952362537384033203125	0.000000000365287477380871742922792078792147522914302015806242707185447216033935546875	-1.644789251102842	43.39356151479215	COX7B;NDRG4;NDUFB8;ACAA2;NDUFB7;RPL32;NDUFB11;COX17;FHL2;ATP5C1;ATP5G3;ATP5O;COX5A;ATP5G1;UQCRH;PRDX2;LDHB;RPS19;STMN1;PGK1;TNNI3;PPARGC1A;HSPA8;MDH1;NDUFA5;MDH2;TPM1;NME2;RPL35A;ATP5F1;CS;MYL3;UQCRC2
Nitrazepam-310_mg/kg_in_CMC-Rat-Liver-3d-dn	33/300	0.000000000000084978918754841992133120471012197290347294463541683029461637488566339015960693359375	0.00000000000144244388817486112238599024048754738470436154162968023229041136801242828369140625	0.000000000010104850771574130262858027799556851454576555937592274858616292476654052734375	0.000000000171152268122403979110348281288123128973666098318062722682952880859375	-1.5913139220336916	43.386668517923326	COX7B;NDUFB8;NDUFB7;RPL32;ATP5A1;MRFAP1;LCAT;ATP5C1;SEPW1;YBX1;ATP5G3;COX5A;ATP5G1;UQCRH;C3;LDHA;FTH1;STMN1;PGK1;GLUL;HSPA8;NDFIP1;MDH1;RPS8;RPL23;RPL35A;MIF;SOD2;GNB2L1;EEF1G;RPS20;ANAPC5;EIF4E2
Angiotensin_II_Human-0.72_mg/kg_in_Saline-Rat-Heart-1d-dn	33/308	0.0000000000001798819697059497859378309632615145128805601848487327742986963130533695220947265625	0.000000000002788878727173347385510123609650930446256233974366978145553730428218841552734375	0.0000000000194959703035797379483088615353608761930626069869276761892251670360565185546875	0.000000000301078945315674572683786020498020175040210233419202268123626708984375	-1.630517267916011	43.380533940204415	COX7B;GRN;NDUFB8;RAB3A;ACAA2;NDUFB7;RPL32;ATP5A1;COX17;FHL2;YBX1;ATP5O;COX5A;COX6A2;ATP5G1;PRDX2;LDHB;LDHA;TNNI3;APOE;RPS11;YWHAH;HSPA8;NDUFA5;MDH2;TPM1;NME2;VEGFB;DYNLL1;ATP1B1;PPAP2B;MYL3;UQCRC2
Amlodipine-0.2_mg/kg_in_Corn_Oil-Rat-Liver-5d-up	34/314	0.0000000000000560731405630496516068817911081625441258014484746663441683267592452466487884521484375	0.0000000000010222964237837477890576592461917241759679353396705892009777016937732696533203125	0.0000000000068319512950164106141580165805572200966866436289137709536589682102203369140625	0.00000000012484558793398897068507810115506155568265711508502135984599590301513671875	-1.5704279285641423	43.35789697540371	NDUFB8;ACAA2;RPL32;ATP5A1;LCAT;ATP5C1;COX5A;ATP5G1;RPL6;UQCRH;C3;LDHA;PSMD3;APOE;RPS11;RPL39;GLUL;ATP6V1F;YWHAH;GSTM1;NDUFA5;MDH2;RPS8;RPL23;PGAM1;NME2;RPL35A;MIF;CP;SOD1;ERP29;RPS20;UQCRC2;CALM2
Cisplatin-1.17_mg/kg_in_Saline-Rat-Bone_marrow-3d-dn	34/297	0.000000000000010805251541518028633172272090420083928493538184822941872198498458601534366607666015625	0.000000000000252528668074172108011996426567179877312706304248735023065819405019283294677734375	0.00000000000161632490636497338777428675883306367195256514346368703627376817166805267333984375	0.000000000037683793767684436754320304575568457983170134184547350741922855377197265625	-1.4937679744086279	43.330103489164536	COX7B;NDUFB7;RPL10;RPL32;ATP5A1;ATP5C1;SEPW1;YBX1;ATP5G1;RPL6;UQCRH;LIMD2;PRDX2;STMN1;RPS11;RPL39;HSPA8;NDUFA5;MDH2;RPS8;RPL23;NME2;RPL13A;RPL35A;DYNLL1;GNB2L1;SOD1;EEF1G;SON;ERP29;RPS20;ANAPC5;UQCRC2;CALM2
Eucalyptol-930_mg/kg_in_Corn_Oil-Rat-Kidney-1d-up	37/381	0.000000000000127084436755510323633140116289162613208256480401558974335785023868083953857421875	0.0000000000020581189319236753060804180084348601119208221899015143208089284598827362060546875	0.0000000000129906937128930751524745290805296928614287477188327102339826524257659912109375	0.0000000002117812621604698425835159705639073636496139130258598015643656253814697265625	-1.6088308299104699	43.29239672580228	COX7B;NDUFB8;ACAA2;NDUFB7;RPL10;RPL32;NDUFB11;ATP5A1;MRFAP1;FHL2;ATP5C1;SEPW1;ATP5G3;COX5A;ATP5G1;RPL6;UQCRH;RPS19;RPS11;GLUL;RPL39;ATP6V1F;HSPA8;NDFIP1;NDUFA5;RPS8;RPL23;NME2;RPL13A;RPL35A;MIF;SOD2;CP;ZWINT;SOD1;RPS20;UQCRC2
Sodium_Nitroprusside-6_mg/kg_in_Saline-Rat-Heart-5d-up	34/328	0.000000000000199990979383208756790420606020178037717967278741326708768610842525959014892578125	0.000000000003023280141309313028994036049628543944868541704096287503489293158054351806640625	0.0000000000209082992023684337961339310221786126631204894010807038284838199615478515625	0.000000000318517919763740405602574237722509654935354461713359341956675052642822265625	-1.631093048045664	43.26421908541932	COX7B;ACAA2;NDUFB7;RPL10;RPL32;STAU2;ATP5A1;MRFAP1;SEPW1;YBX1;KLC1;CLU;COX6A2;CX3CL1;UQCRH;RPS19;TNNI3;APOE;RPS11;PPARGC1A;YWHAH;MDH1;NDUFA5;RPS8;RPL23;PGAM1;TPM1;NME2;RPL35A;ATP1B1;GNB2L1;EEF1G;MYL3;SPARCL1
Cholecalciferol-8_mg/kg_in_CMC-Rat-Heart-1d-dn	34/281	0.00000000000000204562167393505827999380704227707617232794902462078567850767285563051700592041015625	0.000000000000063933794856795710319878768973960567645505037592812414004583843052387237548828125	0.000000000000379704521656798067445932654065848097413478356987326378657598979771137237548828125	0.00000000001177382997074386344033062536046371836066792848640716329100541770458221435546875	-1.4232527482392283	43.2397397003527	COX7B;NDUFB8;RPL32;MRFAP1;FHL2;ATP5O;COX5A;PRDX2;LDHB;LDHA;YWHAH;MYBPC3;HSPA8;MDH1;NDUFA5;MDH2;RPS8;RPL23;PGAM1;TPM1;NME2;VEGFB;DYNLL1;ATP5F1;GNB2L1;SOD1;NISCH;CS;MYL3;SPARCL1;ANAPC5;UQCRC2;MFGE8;CALM2
Catechol-40_mg/kg_in_Saline-Rat-Bone_marrow-1d-dn	33/307	0.00000000000016401418677089778864642157797169009811701946566220300383065477944910526275634765625	0.0000000000025783946806538741552381098629349585643795450540238789471914060413837432861328125	0.0000000000179786992625732867681470584166435861504795834520109565346501767635345458984375	0.000000000282072182055831092755786621462284202710435465633054263889789581298828125	-1.6199978894134712	43.2277873678909	COX7B;RPL10;RPL32;ATP5A1;MRFAP1;ATP5C1;ATP5G3;ATP5G1;RPL6;UQCRH;PRDX2;LDHA;TUBB5;RPS19;FTH1;STMN1;RPS11;RPL39;GLUL;YWHAH;HSPA8;NDUFA5;RPS8;RPL23;NME2;TALDO1;GNB2L1;SOD1;EEF1G;SON;RPS20;UQCRC2;CALM2
Cisplatin-2_mg/kg_in_Saline-Rat-Kidney-5d-up	34/322	0.0000000000001169933967499223359186662975612124360283959612072379741221084259450435638427734375	0.000000000001907743256319644496993726726804499645162582766033665393479168415069580078125	0.0000000000130394983220322873685740418835932153372725306184065630077384412288665771484375	0.0000000002117812621604698425835159705639073636496139130258598015643656253814697265625	-1.6017516797441884	43.22342943507839	COX7B;NDUFB8;ACAA2;RPL10;RPL32;NDUFB11;ATP5C1;SEPW1;YBX1;CLU;ATP5G1;RPL6;UQCRH;LDHA;RPS19;FTH1;COTL1;RPS11;RPL39;ATP6V1F;NDFIP1;MDH2;RPS8;RPL23;NME2;RPL13A;RPL35A;ATP1B1;CP;GNB2L1;EEF1G;SON;RPS20;CALM2
Penicillin_G-243_mg/kg_in_Saline-Rat-Kidney-1d-up	35/338	0.0000000000000900700403833115596604718323610450189838083634441545655135996639728546142578125	0.00000000000152557341518056327233549886077099808794933777367219818188459612429141998291015625	0.00000000001009180576723824642036396884328433814874415030971022133599035441875457763671875	0.000000000171152268122403979110348281288123128973666098318062722682952880859375	-1.5863215832350592	43.16166996174485	COX7B;NDUFB7;RPL10;RPL32;SEPW1;ATP5O;COX5A;ATP5G1;RPL6;UQCRH;PRDX2;LDHA;RPS19;FTH1;STMN1;LAMP2;PGK1;RPS11;HSPA8;NDFIP1;NDUFA5;MDH2;RPS8;NME2;RPL35A;MIF;ATP1B1;ATP5F1;GNB2L1;SON;CD28;RPS20;UQCRC2;CALM2;SLC25A4
Dicyclomine-645_mg/kg_in_Water-Rat-Heart-1d-dn	33/320	0.000000000000528950467162883197829128630398279111986085954111302953606355004012584686279296875	0.00000000000692028883617087698829346506384588570866267520642622912419028580188751220703125	0.000000000050314282707603708235461476551173367645353184940404389635659754276275634765625	0.000000000659359884534254188456828588604970164954721667527337558567523956298828125	-1.6786858438945078	43.13645756521407	ACAA2;NDUFB7;RPL32;NDUFB11;ATP5A1;MRFAP1;FHL2;ATP5C1;SEPW1;ATP5G3;ATP5G1;RPL6;UQCRH;RPS19;FTH1;STMN1;TNNI3;RPS11;RPL39;HSPA8;NDUFA5;MDH2;RPS8;RPL23;NME2;DYNLL1;ATP1B1;SOD2;EEF1G;MYL3;RPS20;ANAPC5;SLC25A4
Fluocinolone_Acetonide-2.5_mg/kg_in_Corn_Oil-Rat-Heart-1d-dn	33/296	0.0000000000000578399716681656868884756376767026568000602815278199386739288456737995147705078125	0.00000000000105207301814889829479593728190137046584438917928849832605919800698757171630859375	0.000000000007217435365802748150098851864039470218985250493659577841754071414470672607421875	0.0000000001315845392154223263039868320966284398476631167795858345925807952880859375	-1.5622110531608637	43.0861848263547	ACAA2;NDUFB7;NDUFB11;ATP5A1;MRFAP1;ATP5C1;SEPW1;YBX1;ATP5G3;KLC1;CLU;UQCRH;TUBB5;RPS19;STMN1;PGK1;GLUL;YWHAH;NDUFA5;MDH2;RPS8;RPL23;TPM1;NME2;TALDO1;DYNLL1;CS;SON;SPARCL1;RPS20;ANAPC5;UQCRC2;CALM2
Auranofin-33_mg/kg_in_CMC-Rat-Kidney-1d-dn	34/324	0.00000000000014008848699410269080199011606157776636013938265090672530277515761554241180419921875	0.0000000000022380059301532509462899721572868268009391667927587832309654913842678070068359375	0.000000000015280065299995256688042856486152020097091241979114784044213593006134033203125	0.000000000243614968224215859132278914379876599838326001190580427646636962890625	-1.6044384300262609	43.039760190030684	COX7B;NDUFB8;RPL10;NDUFB11;MRFAP1;ATP5C1;SEPW1;ATP5G3;ATP5O;COX5A;ATP5G1;RPL6;UQCRH;LDHB;LDHA;TUBB5;RPS19;FTH1;STMN1;COTL1;APOE;PTGDS;RPL39;GLUL;NDUFA5;RPL23;PGAM1;MIF;ATP5F1;GNB2L1;RPS20;ANAPC5;CALM2;SLC25A4
Sulfathiazole-2629_mg/kg_in_Water-Rat-Liver-1d-up	34/318	0.000000000000081238825424972350815724305216437659078114290334138303251165780238807201385498046875	0.00000000000140315129176991709582279679207433866730721228055500660047982819378376007080078125	0.00000000000946165252191534375462251868644573374496353768137169026886112987995147705078125	0.00000000016235288728236438953784604211669044537824646567969466559588909149169921875	-1.5758081670832909	43.00743000455995	ACAA2;RPL10;RPL32;ATP5A1;MRFAP1;LCAT;ATP5C1;YBX1;COX5A;ATP5G1;RPL6;UQCRH;FTH1;PSMD3;STMN1;PGK1;APOE;RPS11;RPL39;HSPA8;GSTM1;MDH2;RPS8;RPL23;NME2;RPL35A;MIF;ATP5F1;SOD2;GNB2L1;ZWINT;SOD1;RPS20;UQCRC2
Tranilast-300_mg/kg_in_CMC-Rat-Heart-1d-dn	34/301	0.00000000000001609042375976230060198063817734629357201320797032817466742926626466214656829833984375	0.00000000000035398932271477058168913783106114624211514796403577065575518645346164703369140625	0.0000000000022887135325176487024706111186455961023326899361762798434938304126262664794921875	0.00000000005049273888545939202509136988983253109541937675430745002813637256622314453125	-1.4994255117480597	42.9877941696023	COX7B;NDRG4;NDUFB8;RPL10;RPL32;MRFAP1;ATP5O;KLC1;COX5A;CLU;RPL6;LDHB;LDHA;RPS19;FTH1;TNNI3;APOE;RPS11;YWHAH;MYBPC3;HSPA8;NDUFA5;MDH2;RPS8;RPL23;PGAM1;NME2;GNB2L1;CS;PPAP2B;MYL3;SPARCL1;UQCRC2;CALM2
Lead(IV)_Acetate-600_mg/kg_in_Saline-Rat-Kidney-5d-up	33/309	0.000000000000197208224473274983625801110145345405801238503062933205001172609627246856689453125	0.0000000000029869461075990648192488988544736447545979718398712066118605434894561767578125	0.0000000000211345948292623367663314627957753147162456297536436977679841220378875732421875	0.000000000319493414347927384215519895234425794272592469269511639140546321868896484375	-1.6136080235217336	42.81994437584752	COX7B;ACAA2;RPL10;RPL32;NDUFB11;ATP5C1;SEPW1;YBX1;CLU;ATP5G1;RPL6;UQCRH;PRDX2;LDHA;RPS19;RPS11;RPL39;ATP6V1F;HSPA8;NDFIP1;GSTM1;MDH2;RPS8;RPL23;NME2;TALDO1;RPL13A;RPL35A;ATP1B1;EEF1G;SON;RPS20;CALM2
Simvastatin-1200_mg/kg_in_Corn_Oil-Rat-Skeletal_muscle-3d-dn	34/303	0.00000000000001958523003123996996632577133855676740768650238855297374129804666154086589813232421875	0.00000000000041690073439471893825124783442858498344087136988633801593095995485782623291015625	0.0000000000027179051313513876793391288410036156475944879584716318277060054242610931396484375	0.00000000005832757715129027182096410505569307990147986942019997513853013515472412109375	-1.5017958252812735	42.81008403931171	COX7B;NDUFB8;NDUFB7;NDUFB11;MRFAP1;ATP5C1;SEPW1;ATP5G3;KLC1;ATP5O;COX5A;ATP5G1;RPL6;UQCRH;PRDX2;LDHA;TUBB5;PGK1;YWHAH;NDUFA5;MDH2;PGAM1;TPM1;NME2;TALDO1;DYNLL1;ATP1B1;SOD2;EEF1G;PPAP2B;MYL3;ANAPC5;CALM2;SLC25A4
Modafinil-17.5_mg/kg_in_Saline-Rat-Liver-3d-up	33/281	0.000000000000012846281969746645293732226838621739332751102435903334253453067503869533538818359375	0.0000000000002949775999817042826321714368223331993105855441950069462109240703284740447998046875	0.00000000000194404108569100657430978256927646646672058761140533533762209117412567138671875	0.000000000044124690463695581063302040876274753671004713595493740285746753215789794921875	-1.4821649502786345	42.763240800197906	COX7B;NDUFB8;ACAA2;RPL10;RPL32;NDUFB11;ATP5A1;ATP5C1;SEPW1;ATP5O;ATP5G1;RPL6;UQCRH;PRDX2;LDHA;RPS19;FTH1;STMN1;RPS11;RPL39;ATP6V1F;YWHAH;HSPA8;GSTM1;MDH2;RPS8;NME2;RPL35A;ATP5F1;GNB2L1;RPS20;UQCRC2;CALM2
Nystatin-134_mg/kg_in_Corn_Oil-Rat-Liver-3d-dn	33/309	0.000000000000197208224473274983625801110145345405801238503062933205001172609627246856689453125	0.0000000000029869461075990648192488988544736447545979718398712066118605434894561767578125	0.0000000000211345948292623367663314627957753147162456297536436977679841220378875732421875	0.000000000319493414347927384215519895234425794272592469269511639140546321868896484375	-1.6098432200126036	42.72003865246428	ACAA2;NDUFB7;RPL10;RPL32;NDUFB11;ATP5A1;ATP5C1;ATP5G3;ATP5O;COX5A;ATP5G1;RPL6;UQCRH;LDHA;RPS19;STMN1;LAMP2;PGK1;APOE;RPS11;GSTM1;NDUFA5;MDH2;RPS8;RPL23;PGAM1;TALDO1;MIF;ATP5F1;SOD1;EEF1G;RPS20;UQCRC2
Camptothecin-5_mg/kg_in_Saline-Rat-Kidney-1d-dn	36/347	0.0000000000000370949842801137678941026974991145584992766927323604164712378405965864658355712890625	0.00000000000071607866713278430694998107593399788348663415060713077764376066625118255615234375	0.000000000004481284207270382084336214270634801411057057674014458825695328414440155029296875	0.00000000008779749854841177629023984356804763233561583746222822810523211956024169921875	-1.5270063725697518	42.70271238617802	COX7B;NDUFB8;ACAA2;NDUFB7;RPL10;RPL32;NDUFB11;ATP5C1;SEPW1;YBX1;ATP5O;COX5A;CX3CL1;UQCRH;PRDX2;LDHB;LDHA;APOE;RPS11;RPL39;GLUL;ATP6V1F;NDFIP1;NDUFA5;MDH2;RPL23;PGAM1;NME2;RPL35A;MIF;ATP1B1;ATP5F1;GNB2L1;SOD1;RPS20;CALM2
Dichlorvos-17_mg/kg_in_Water-Rat-Heart-3d-dn	33/307	0.00000000000016401418677089778864642157797169009811701946566220300383065477944910526275634765625	0.0000000000025783946806538741552381098629349585643795450540238789471914060413837432861328125	0.0000000000179786992625732867681470584166435861504795834520109565346501767635345458984375	0.000000000282072182055831092755786621462284202710435465633054263889789581298828125	-1.5995547621648056	42.68228594247854	COX7B;RPL10;RPL32;ATP5A1;MRFAP1;ATP5C1;SEPW1;ATP5O;COX6A2;TUBB5;RPS19;STMN1;HSF1;PGK1;TNNI3;APOE;RPS11;RPL39;ATP6V1F;YWHAH;MYBPC3;HSPA8;RPL23;TPM1;VEGFB;MIF;DYNLL1;ATP1B1;SOD2;SOD1;SON;MYL3;SPARCL1
Clonazepam-2500_mg/kg_in_CMC-Rat-Heart-3d-dn	34/303	0.00000000000001958523003123996996632577133855676740768650238855297374129804666154086589813232421875	0.00000000000041690073439471893825124783442858498344087136988633801593095995485782623291015625	0.0000000000027179051313513876793391288410036156475944879584716318277060054242610931396484375	0.00000000005832757715129027182096410505569307990147986942019997513853013515472412109375	-1.4947348948070718	42.60880566184672	COX7B;GRN;NDUFB8;ACAA2;RPL10;RPL32;ATP5C1;ATP5O;COX5A;RPL6;UQCRH;PRDX2;LDHA;TUBB5;RPS19;FTH1;HSF1;PGK1;TNNI3;YWHAH;PGAM1;TPM1;NME2;VEGFB;DYNLL1;ATP1B1;ATP5F1;SOD2;GNB2L1;CS;MYL3;SPARCL1;UQCRC2;CALM2
TGF_Beta-1_Human_Recombinant-5_ng/ml_in_DMSO-Rat-Primary_rat_hepatocytes-1d-dn	38/385	0.000000000000034879101569982791412665371976421509097655328235365601585726835764944553375244140625	0.000000000000688588348815949269674256296565006038568577950709226342951296828687191009521484375	0.0000000000039902924210421771905828885878634031299239115497812235844321548938751220703125	0.00000000007976533783788880420920110330776386410589484654565239907242357730865478515625	-1.5192667432095226	42.545747581155325	GRN;COX7B;NDUFB11;MRFAP1;SEPW1;ATP5O;COX5A;PRDX2;LDHA;TUBB5;RPS19;STMN1;PGK1;APOE;RPL39;GLUL;ATP6V1F;GSTM1;NDUFA5;MDH2;RPS8;RPL23;PGAM1;NME2;TALDO1;MIF;DYNLL1;SOD2;CP;GNB2L1;SOD1;TMEM98;ERP29;RPS20;UQCRC2;EIF4E2;MFGE8;CALM2
Chlorpropamide-269_mg/kg_in_CMC-Rat-Heart-5d-up	33/302	0.000000000000102748774214023956409292451033823104621241738276804511542650288902223110198974609375	0.0000000000017048086212899813534554141351349721583176288763894490330130793154239654541015625	0.00000000001193253777212714830879314590783945421691158994548231930821202695369720458984375	0.000000000197024460153613047004379476016995564879863422902417369186878204345703125	-1.5657542685209849	42.42813316504734	NDUFB8;NDUFB7;RPL32;ATP5A1;FHL2;YBX1;KLC1;COX5A;UQCRH;LDHB;RPS19;TNNI3;MYBPC3;MDH1;MDH2;RPS8;RPL23;TPM1;NME2;RPL35A;MIF;ATP1B1;GNB2L1;SOD1;NISCH;CS;EEF1G;SON;MYL3;RPS20;UQCRC2;CALM2;SLC25A4
Cortisone-206_mg/kg_in_CMC-Rat-Heart-5d-up	33/317	0.000000000000405958977620208219445899640757054429771565062790017464067204855382442474365234375	0.000000000005570266389785296254095647607247336510587210067768637600238434970378875732421875	0.000000000039859754693167380660390964195924877466747915377709432505071163177490234375	0.00000000054734865288287504446297321604171341735689537699727225117385387420654296875	-1.6369231536636093	42.41853621094046	COX7B;ACAA2;NDUFB7;RPL32;NDUFB11;ATP5A1;MRFAP1;FHL2;ATP5C1;YBX1;ATP5O;KLC1;CLU;ATP5G1;RPL6;UQCRH;PRDX2;RPS19;PGK1;TNNI3;PTGDS;MDH2;RPS8;RPL23;MIF;ATP1B1;ATP5F1;CS;EEF1G;PPAP2B;RPS20;UQCRC2;SLC25A4
Enalapril-1500_mg/kg_in_CMC-Rat-Kidney-3d-dn	35/334	0.000000000000063121628914325947868747423926481356632584539256836109188952832482755184173583984375	0.00000000000113285169037143060139915514614712571694367382324486470679403282701969146728515625	0.00000000000737467898238590704853509965151364138023770689045477411127649247646331787109375	0.000000000133637053809543818177710082975421547468730665286784642376005649566650390625	-1.5420339625355377	42.415622634477295	RPL10;RPL32;NDUFB11;MRFAP1;ATP5C1;ATP5G3;ATP5O;COX5A;ATP5G1;PRDX2;LDHB;LDHA;TUBB5;RPS19;LAMP2;PGK1;APOE;PTGDS;RPS11;ATP6V1F;YWHAH;NDFIP1;NDUFA5;MDH2;PGAM1;DYNLL1;ATP5F1;CP;GNB2L1;SOD1;CS;RPS20;ANAPC5;UQCRC2;CALM2
Lacidipine-1_mg/kg_in_Corn_Oil-Rat-Heart-0.25d-dn	33/297	0.000000000000063719311685442322695425389230015544706603979052683683903524070046842098236083984375	0.00000000000113285169037143060139915514614712571694367382324486470679403282701969146728515625	0.0000000000078548806254180910355209703083078048684029237591630590031854808330535888671875	0.0000000001399661534067712407710585656122454466243620885279597132466733455657958984375	-1.541244734143146	42.393913894931075	COX7B;NDUFB8;NDUFB7;RPL32;ATP5A1;COX17;MRFAP1;ATP5C1;SEPW1;ATP5G3;ATP5O;CLU;RPL6;UQCRH;PPP3CA;LDHB;LDHA;FTH1;PGK1;APOE;RPS11;MDH2;RPS8;PGAM1;RPL13A;ATP1B1;SOD1;EEF1G;PPAP2B;MYL3;SPARCL1;ANAPC5;UQCRC2
Rifampin-99_mg/kg_in_CMC-Rat-Kidney-5d-dn	33/317	0.000000000000405958977620208219445899640757054429771565062790017464067204855382442474365234375	0.000000000005570266389785296254095647607247336510587210067768637600238434970378875732421875	0.000000000039859754693167380660390964195924877466747915377709432505071163177490234375	0.00000000054734865288287504446297321604171341735689537699727225117385387420654296875	-1.635161459799922	42.372884419173594	COX7B;NDUFB8;ACAA2;RPL10;MRFAP1;ATP5G3;ATP5O;COX5A;ATP5G1;RPL6;PRDX2;LDHA;RPS19;PSMD3;STMN1;COTL1;PGK1;APOE;RPS11;HSPA8;NDUFA5;MDH2;RPS8;PGAM1;NME2;TALDO1;MIF;ATP1B1;GNB2L1;SOD1;NISCH;ANAPC5;CALM2
Acrolein-20_mg/kg_in_Water-Rat-Heart-5d-dn	33/309	0.000000000000197208224473274983625801110145345405801238503062933205001172609627246856689453125	0.0000000000029869461075990648192488988544736447545979718398712066118605434894561767578125	0.0000000000211345948292623367663314627957753147162456297536436977679841220378875732421875	0.000000000319493414347927384215519895234425794272592469269511639140546321868896484375	-1.5965112982031957	42.366252514827174	COX7B;NDUFB8;NDUFB7;NDUFB11;ATP5A1;COX17;FHL2;ATP5C1;ATP5O;COX5A;ATP5G1;RPL6;LDHB;LDHA;STMN1;PGK1;RPS11;YWHAH;MDH1;NDUFA5;MDH2;RPL23;PGAM1;NME2;DYNLL1;ATP5F1;SOD2;PPAP2B;MYL3;ANAPC5;UQCRC2;CALM2;SLC25A4
Pralidoxime_Chloride-48_mg/kg_in_Saline-Rat-Heart-5d-dn	33/308	0.0000000000001798819697059497859378309632615145128805601848487327742986963130533695220947265625	0.000000000002788878727173347385510123609650930446256233974366978145553730428218841552734375	0.0000000000194959703035797379483088615353608761930626069869276761892251670360565185546875	0.000000000301078945315674572683786020498020175040210233419202268123626708984375	-1.5916712853521953	42.34702175471004	ACAA2;NDUFB7;STAU2;ATP5A1;COX17;ATP5C1;YBX1;ATP5G3;KLC1;ATP5G1;RPL6;UQCRH;LDHB;FTH1;LAMP2;PGK1;RPS11;GLUL;NDUFA5;RPS8;RPL23;PGAM1;TPM1;NME2;MIF;ATP1B1;SOD2;CS;EEF1G;SON;MYL3;MFGE8;SLC25A4
Paroxetine-104_mg/kg_in_Water-Rat-Heart-3d-dn	33/286	0.000000000000021452320014042378745751676523890255499494965352180742002019542269408702850341796875	0.000000000000452329977462745731327433830923468341769257128337500262205139733850955963134765625	0.000000000003037438368769597574451976171250867334201750669109287628089077770709991455078125	0.00000000006331803869585103282284631491931580805909707265755059779621660709381103515625	-1.4848565525384763	42.20610379462233	GRN;NDRG4;NDUFB8;RAB3A;RTN1;NDUFB7;RPL32;NDUFB11;ATP5A1;FHL2;SEPW1;CHD4;ATP5G3;ATP5O;COX6A2;ATP5G1;RPL6;UQCRH;PRDX2;LDHB;RPS19;STMN1;PGK1;RPL39;ATP6V1F;YWHAH;RPL23;PGAM1;TPM1;VEGFB;MIF;CS;SPARCL1
Gemfibrozil-100_mg/kg_in_Corn_Oil-Rat-Kidney-3d-dn	34/345	0.000000000000854160514134134539183786269807024626424425683968166822523926384747028350830078125	0.0000000000103977870314071784204036643336059608268284737420117380679585039615631103515625	0.00000000007538347309475725885732292624801333981443551834900063113309442996978759765625	0.00000000092141932799130285088103179490085815894762077959967427887022495269775390625	-1.6677428984825273	42.17626415025349	COX7B;RPL32;NDUFB11;HFE;ATP5A1;ATP5C1;YBX1;ATP5G3;ATP5O;COX5A;ATP5G1;RPL6;CX3CL1;UQCRH;PRDX2;LDHB;LDHA;TUBB5;RPS19;FTH1;STMN1;COTL1;PTGDS;RPS11;HSPA8;NDUFA5;PGAM1;NME2;ATP1B1;ATP5F1;DYNLL2;ZWINT;SOD1;CALM2
Verapamil-108_mg/kg_in_Water-Rat-Heart-1d-dn	33/282	0.00000000000001424691639267527408461460308478684749281775907825409177576148067601025104522705078125	0.0000000000003215149384203738206979657456213525596670603501348040254015359096229076385498046875	0.000000000002127101747467777087198032101636785873473300956248976945062167942523956298828125	0.000000000047593901599591512427030164142412595011666365252267496543936431407928466796875	-1.4646516611745706	42.131777726331705	COX7B;NDUFB8;RAB3A;ACAA2;NDUFB11;ATP5A1;COX17;MRFAP1;FHL2;ATP5C1;ATP5G3;ATP5O;CLU;COX6A2;ATP5G1;LDHB;FTH1;PGK1;TNNI3;YWHAH;MYBPC3;HSPA8;MDH1;NDUFA5;MDH2;RPL23;ATP5F1;SOD2;CS;MYL3;ANAPC5;UQCRC2;SLC25A4
Lansoprazole-240_uM_in_DMSO-Rat-Primary_rat_hepatocytes-0.67d-dn	33/309	0.000000000000197208224473274983625801110145345405801238503062933205001172609627246856689453125	0.0000000000029869461075990648192488988544736447545979718398712066118605434894561767578125	0.0000000000211345948292623367663314627957753147162456297536436977679841220378875732421875	0.000000000319493414347927384215519895234425794272592469269511639140546321868896484375	-1.5860991371701216	42.08994739625474	NDUFB8;NDUFB7;RPL32;ATP5A1;MRFAP1;LCAT;ATP5C1;SEPW1;ATP5G3;ATP5O;CLU;UQCRH;C3;TUBB5;RPS19;LAMP2;APOE;RPS11;GLUL;GSTM1;NDUFA5;RPS8;NME2;MIF;ATP5F1;SOD2;CP;GNB2L1;SOD1;RPS20;UQCRC2;MFGE8;CALM2
Glyburide-1500_mg/kg_in_CMC-Rat-Heart-1d-up	34/281	0.00000000000000204562167393505827999380704227707617232794902462078567850767285563051700592041015625	0.000000000000063933794856795710319878768973960567645505037592812414004583843052387237548828125	0.000000000000379704521656798067445932654065848097413478356987326378657598979771137237548828125	0.00000000001177382997074386344033062536046371836066792848640716329100541770458221435546875	-1.3804329977104215	41.93883592961328	COX7B;NDRG4;ACAA2;ATP5A1;MRFAP1;ATP5C1;SEPW1;ATP5G3;KLC1;ATP5O;COX5A;COX6A2;PRDX2;PPP3CA;LDHB;LDHA;RPS19;FTH1;PGK1;TNNI3;YWHAH;MYBPC3;MDH1;MDH2;ATP1B1;ATP5F1;SOD1;CS;TNNT2;PPAP2B;SPARCL1;UQCRC2;MAPT;SLC25A4
Olanzapine-23_mg/kg_in_CMC-Rat-Heart-1d-up	33/313	0.00000000000028379788426863333060966418749075188140106040801668996209627948701381683349609375	0.000000000004056610048093930750806263002722722968602930837533904195879586040973663330078125	0.0000000000290958907149243459515731957857969346148419020892106345854699611663818359375	0.000000000417412086103359098252420665274586321358274432213875115849077701568603515625	-1.5976476385407183	41.907373502098	COX7B;NDRG4;NDUFB8;ACAA2;RPL10;NDUFB11;ATP5C1;SEPW1;YBX1;ATP5O;KLC1;COX6A2;ATP5G1;RPL6;PRDX2;LDHB;LDHA;PGK1;TNNI3;GLUL;MDH2;RPS8;PGAM1;NME2;VEGFB;DYNLL1;ATP1B1;ATP5F1;GNB2L1;SOD1;PPAP2B;CALM2;SLC25A4
Furan-24_mg/kg_in_Corn_Oil-Rat-Heart-3d-dn	33/315	0.000000000000339678188121991036349790254514937527948424678125860509680933319032192230224609375	0.000000000004751874617493430726149696793329343827254340748567074115271680057048797607421875	0.00000000003407585744731422038952413133532245125001391983232679194770753383636474609375	0.0000000004758536405231326436285977236656692668237411680820514447987079620361328125	-1.6061445171696158	41.87617388388666	NDUFB8;ACAA2;NDUFB7;RPL10;RPL32;MRFAP1;ATP5C1;COX6A2;RPL6;PRDX2;RPS19;STMN1;PGK1;APOE;RPS11;PPARGC1A;RPL39;YWHAH;NDUFA5;RPS8;RPL23;PGAM1;NME2;DYNLL1;ATP1B1;ATP5F1;GNB2L1;SOD1;EEF1G;PPAP2B;RPS20;UQCRC2;CALM2
Celecoxib-400_mg/kg_in_Corn_Oil-Rat-Heart-5d-dn	33/311	0.0000000000002367543176247355791783210827415140530189698042651258447222062386572360992431640625	0.000000000003485377580583957498062396636570093623463950649465914466418325901031494140625	0.0000000000248132047230531210041965956395558089327135764534659756463952362537384033203125	0.000000000365287477380871742922792078792147522914302015806242707185447216033935546875	-1.5862021955275059	41.84789175900169	COX7B;NDUFB8;RAB3A;ACAA2;RPL32;NDUFB11;FHL2;CHD4;ATP5O;COX5A;ATP5G1;UQCRH;PRDX2;LDHB;LDHA;STMN1;PGK1;TNNI3;YWHAH;MDH1;MDH2;PGAM1;TPM1;NME2;VEGFB;RPL35A;ATP5F1;GNB2L1;CS;EEF1G;SPARCL1;UQCRC2;CALM2
Cyproheptadine-37_mg/kg_in_CMC-Rat-Heart-3d-dn	33/305	0.000000000000136193948440170015822993451198233614521555800980223693841253407299518585205078125	0.0000000000021846507900504664563780289543861473536105755055558574895258061587810516357421875	0.000000000015274576161719303802242505326618670323524096232858937582932412624359130859375	0.000000000243614968224215859132278914379876599838326001190580427646636962890625	-1.558427378352697	41.84309738242901	COX7B;NDUFB8;RTN1;NDUFB7;RPL32;NDUFB11;COX17;MRFAP1;FHL2;YBX1;COX6A2;PPP3CA;LDHB;TUBB5;STMN1;PGK1;RPL39;YWHAH;HSPA8;MDH1;RPS8;RPL23;PGAM1;TPM1;VEGFB;TALDO1;RPL35A;DYNLL1;ATP1B1;SON;PPAP2B;MYL3;RPS20
Etoposide-100_mg/kg_in_Corn_Oil-Rat-Bone_marrow-3d-up	34/316	0.000000000000067544501292371780438275887996127906797599362020978475129595608450472354888916015625	0.00000000000119278137259802732173639651138589986927550368189798746243468485772609710693359375	0.0000000000080449820532182308791888590366597343479793114084941407782025635242462158203125	0.0000000001417500640965252435309309412929390514790384258958511054515838623046875	-1.5194310871040095	41.71557518533591	GRN;ACAA2;NDUFB7;RPL32;ATP5A1;ATP5C1;YBX1;COX5A;RPL6;UQCRH;PPP3CA;LDHA;FTH1;LAMP2;COTL1;APOE;RPS11;GLUL;ATP6V1F;YWHAH;HSPA8;RPS8;RPL23;PGAM1;NME2;TALDO1;RPL35A;MIF;NISCH;EEF1G;SON;RPS20;ANAPC5;UQCRC2
Levodopa-1000_mg/kg_in_Water-Rat-Brain-5d-dn	35/329	0.0000000000000401558592398182561339145187598593169796441781915774527078610844910144805908203125	0.0000000000007713842618848990530876830908402533824863578360009341849945485591888427734375	0.000000000004950562226353690294476341291290302066251116652750852153985761106014251708984375	0.00000000009509909291405284510838108734363262851407849751694811857305467128753662109375	-1.495331361593892	41.705673548558735	RTN1;RPL32;COX17;CAMK2A;STMN3;SEPW1;CHD3;CPLX2;ATP5O;CLU;RPL6;CX3CL1;PPP3CA;UCHL1;LDHA;PCSK1N;MOBP;NELF;FTH1;TIMP2;SCD2;MBP;APOE;PTGDS;RPL39;RAB6B;ATP6V1F;HSPA8;GSTM1;FBXO2;DYNLL1;SOD1;PPAP2B;ALDOC;MFGE8
Chlorpropamide-269_mg/kg_in_CMC-Rat-Heart-3d-dn	34/330	0.000000000000238447798391240641297342184837109127395864127674229848707909695804119110107421875	0.00000000000350375906740561791794787052434345512620661455827075769775547087192535400390625	0.00000000002441516091909520560002038659205467717450144249369259341619908809661865234375	0.00000000036114514856759319521718385503417959869754128021668293513357639312744140625	-1.577395181962124	41.60724406663564	COX7B;GRN;NDRG4;RTN1;RPL10;NDUFB11;MRFAP1;ATP5C1;SEPW1;ATP5G3;ATP5O;CLU;ATP5G1;RPL6;LDHA;TUBB5;RPS19;STMN1;PGK1;RPL39;NDUFA5;RPS8;PGAM1;DYNLL1;ATP1B1;ATP5F1;EEF1G;PPAP2B;MYL3;SPARCL1;RPS20;MFGE8;EIF4E2;CALM2
Atorvastatin-300_mg/kg_in_Corn_Oil-Rat-Kidney-1d-dn	33/294	0.0000000000000475981190712372745076622077074641972246784975275613049916501040570437908172607421875	0.0000000000008925780614406303466020663381271863499356877813539767885231412947177886962890625	0.0000000000060872909609624438620888517084226028951154940926926428801380097866058349609375	0.00000000011415119906795287637507534824984380128487515548840747214853763580322265625	-1.4987665583776348	41.58277221049502	COX7B;NDUFB7;RPL32;ATP5C1;YBX1;ATP5O;COX5A;ATP5G1;UQCRH;PRDX2;LDHB;LDHA;TUBB5;RPS19;STMN1;COTL1;PGK1;APOE;RPS11;RPL39;YWHAH;NDFIP1;MDH2;RPS8;PGAM1;TALDO1;ATP5F1;SOD2;NISCH;ERP29;ANAPC5;UQCRC2;CALM2
Irinotecan-5_mg/kg_in_Saline-Rat-Bone_marrow-5d-up	33/297	0.000000000000063719311685442322695425389230015544706603979052683683903524070046842098236083984375	0.00000000000113285169037143060139915514614712571694367382324486470679403282701969146728515625	0.0000000000078548806254180910355209703083078048684029237591630590031854808330535888671875	0.0000000001399661534067712407710585656122454466243620885279597132466733455657958984375	-1.5094809089543817	41.520209128779996	ACAA2;RPL10;RPL32;ATP5A1;MRFAP1;ATP5C1;SEPW1;ATP5G3;ATP5O;COX5A;ATP5G1;LDHA;RPS19;FTH1;STMN1;PGK1;RPS11;GLUL;YWHAH;HSPA8;NDUFA5;MDH2;RPS8;RPL23;PGAM1;NME2;GNB2L1;SOD1;SON;RPS20;ANAPC5;UQCRC2;CALM2
Mitoxantrone-2_mg/kg_in_Saline-Rat-Heart-1d-up	33/317	0.000000000000405958977620208219445899640757054429771565062790017464067204855382442474365234375	0.000000000005570266389785296254095647607247336510587210067768637600238434970378875732421875	0.000000000039859754693167380660390964195924877466747915377709432505071163177490234375	0.00000000054734865288287504446297321604171341735689537699727225117385387420654296875	-1.600022893904064	41.4623184426841	COX7B;ACAA2;RTN1;NDUFB7;RPL32;FHL2;ATP5C1;YBX1;ATP5O;KLC1;CLU;COX6A2;ATP5G1;CX3CL1;UQCRH;PRDX2;LDHB;RPS19;PGK1;RPS11;NDUFA5;MDH2;RPS8;ATP1B1;SOD2;GNB2L1;SOD1;EEF1G;SPARCL1;RPS20;UQCRC2;MFGE8;SLC25A4
Nabumetone-2500_mg/kg_in_Corn_Oil-Rat-Kidney-3d-up	35/348	0.00000000000021396289821564647529669688062311739409969250924614669884249451570212841033935546875	0.000000000003209851021612250989700044011453052179849709801828794297762215137481689453125	0.000000000021682256036760539588457467693422366962485714481090326444245874881744384765625	0.00000000032714453744353641184120125295908820817203377373516559600830078125	-1.5664357667848934	41.45540394016566	NDUFB8;ACAA2;NDUFB7;RPL10;RPL32;NDUFB11;NDUFB2;ATP5C1;SEPW1;ATP5O;CLU;RPL6;UQCRH;LDHA;RPS19;TIMP2;APOE;RPS11;RPL39;ATP6V1F;HSPA8;NDUFA5;MDH2;RPS8;RPL23;PGAM1;NME2;RPL35A;MIF;CP;GNB2L1;SOD1;SON;RPS20;SLC25A4
Roxithromycin-312_mg/kg_in_CMC-Rat-Kidney-3d-dn	33/322	0.0000000000006298780584269160443022071683750689563389968395057394445757381618022918701171875	0.00000000000798859837064475107499669866538828492952273307992072659544646739959716796875	0.0000000000586797031140624301225221683871451257286100400278883171267807483673095703125	0.00000000074662575400057458281834450603280280145401803792992723174393177032470703125	-1.6182880388025138	41.35212363266941	COX7B;NDUFB8;ACAA2;RPL10;RPL32;NDUFB11;ATP5A1;ATP5G3;ATP5O;COX5A;ATP5G1;UQCRH;PRDX2;LDHA;TUBB5;STMN1;COTL1;PGK1;ATP6V1F;GSTM1;NDUFA5;MDH2;RPL23;PGAM1;NME2;ATP5F1;SOD2;DYNLL2;GNB2L1;SOD1;CS;ANAPC5;CALM2
Diphenidol-300_mg/kg_in_Water-Rat-Heart-3d-up	36/361	0.0000000000001239451488141404333873457842810446286507981838997949353142757900059223175048828125	0.0000000000020169256034301033839022918042994272458216797883068238661508075892925262451171875	0.00000000001304138041490958292861957306250472363694237198927794452174566686153411865234375	0.0000000002117812621604698425835159705639073636496139130258598015643656253814697265625	-1.534565585747075	41.32500221409753	ACAA2;RTN1;NDUFB7;RPL32;NDUFB11;ATP5A1;MRFAP1;ATP5C1;YBX1;KLC1;COX5A;COX6A2;LDHB;LDHA;RPS19;FTH1;RPS11;GLUL;ATP6V1F;YWHAH;MYBPC3;NDFIP1;MDH1;MDH2;RPS8;RPL23;TPM1;NME2;ATP1B1;SOD2;GNB2L1;SOD1;CS;SPARCL1;RPS20;SLC25A4
Nateglinide-625_mg/kg_in_CMC-Rat-Kidney-3d-dn	33/289	0.000000000000029020826607699833149911393165979777019496989309832457593074650503695011138916015625	0.000000000000580121904472700213250455606629189767996408744199499096794170327484607696533203125	0.000000000003952607131416860885834889303849801005762143457644697264186106622219085693359375	0.0000000000792130630204559643454755610107731467195435470785014331340789794921875	-1.4666297728136615	41.32308309138788	COX7B;GRN;NDUFB8;RPL10;MRFAP1;ATP5O;KLC1;ATP5G1;RPL6;CX3CL1;UQCRH;LDHA;TUBB5;FTH1;STMN1;LAMP2;COTL1;PGK1;RPS11;RPL39;ATP6V1F;NDUFA5;PDPK1;RPL23;ATP1B1;SOD2;CP;GNB2L1;CS;SON;RPS20;UQCRC2;CALM2
Chlorpropamide-269_mg/kg_in_CMC-Rat-Heart-1d-dn	34/337	0.00000000000043654586314884405444818755112111751553495564426299324622959829866886138916015625	0.00000000000589748750970891199461811668086557249902901478577632587985135614871978759765625	0.0000000000416371654389115289622061521658123901812320610815731924958527088165283203125	0.00000000056933040798067221708308056001847895222223172595477080903947353363037109375	-1.5932157747865034	41.19497523915646	ACAA2;NDUFB7;RPL10;RPL32;NDUFB11;COX17;ATP5C1;ATP5G3;ATP5O;CLU;ATP5G1;RPL6;UQCRH;LDHB;LDHA;RPS19;PSMD3;STMN1;TNNI3;APOE;RPS11;RPL39;MDH1;NDUFA5;RPS8;NME2;DYNLL1;GNB2L1;EEF1G;RPS20;ANAPC5;UQCRC2;MFGE8;SLC25A4
Neomycin-877_mg/kg_in_Corn_Oil-Rat-Liver-5d-up	34/323	0.00000000000012804447392618091321920055205159147252748363943197773551219142973423004150390625	0.0000000000020581189319236753060804180084348601119208221899015143208089284598827362060546875	0.00000000001411749462595742531174190501468417198449589733399989199824631214141845703125	0.0000000002273811608876087590531613941128197438346081327154024620540440082550048828125	-1.530759870621128	41.191567428227074	NDUFB8;NDUFB7;RPL10;RPL32;NDUFB11;ATP5A1;ATP5C1;SEPW1;ATP5O;COX5A;UQCRH;LDHA;FTH1;APOE;RPS11;RPL39;ATP6V1F;HSPA8;NDFIP1;NDUFA5;RPS8;RPL23;PGAM1;NME2;RPL35A;DYNLL1;ATP1B1;ATP5F1;SOD2;CP;SOD1;ERP29;RPS20;CALM2
Rifampin-125_uM_in_DMSO-Rat-Primary_rat_hepatocytes-1d-dn	35/355	0.0000000000003846134003221535349226853069165798677266597527246716481386101804673671722412109375	0.0000000000053331252481290164091844849115326386568280980782219558022916316986083984375	0.00000000003645052078101707505988269187010620588085263449329431750811636447906494140625	0.00000000050721608069132596127222687139930908106766338505622115917503833770751953125	-1.5859167824258957	41.16577466122655	ACAA2;NDUFB7;RPL32;ATP5A1;LCAT;ATP5C1;YBX1;ATP5G3;ATP5O;ATP5G1;UQCRH;C3;LDHA;RPS19;FTH1;PSMD3;STMN1;RPS11;GLUL;RPL39;YWHAH;NDFIP1;GSTM1;NDUFA5;MDH2;RPS8;NME2;TALDO1;RPL35A;MIF;CP;SOD1;EEF1G;SON;CALM2
Raloxifene-5_mg/kg_in_Corn_Oil-Rat-Liver-3d-up	33/306	0.00000000000014948761033777084329186463331572880938930870942105144649758585728704929351806640625	0.0000000000023641855803620142616323784850846547573276212883541802511899732053279876708984375	0.000000000016574228531548308783173492321621491328575981327730914927087724208831787109375	0.000000000261600448726401793058674310156670218818764084289796301163733005523681640625	-1.536876058296861	41.1430750210718	COX7B;NDUFB8;NDUFB7;RPL10;RPL32;ATP5A1;ATP5C1;SEPW1;YBX1;ATP5O;COX5A;RPL6;UQCRH;C3;RPS19;FTH1;RPS11;GLUL;RPL39;HSPA8;NDFIP1;MDH2;RPS8;RPL23;NME2;RPL13A;RPL35A;GNB2L1;SOD1;EEF1G;RPS20;UQCRC2;CALM2
Aspirin-375_mg/kg_in_Corn_Oil-Rat-Kidney-5d-up	34/344	0.000000000000786304377288541368242320316625051617571116879812365141333430074155330657958984375	0.00000000000970679196790682124452244197192131609785992196748338756151497364044189453125	0.00000000007005801071137295175917853772151072146157080311468234867788851261138916015625	0.00000000086350061402624940980168618710343005073770683566181105561554431915283203125	-1.6204289770338696	41.09115442495552	COX7B;NDUFB8;ACAA2;NDUFB7;RPL10;RPL32;NDUFB11;COX17;YBX1;ATP5O;COX5A;ATP5G1;UQCRH;PRDX2;LDHB;LDHA;RPS19;STMN1;SCD2;RPS11;RPL39;ATP6V1F;HSPA8;GSTM1;NDUFA5;MDH2;RPS8;RPL23;NME2;RPL13A;RPL35A;MIF;SON;RPS20
Oxybutynin-230_mg/kg_in_Water-Rat-Heart-5d-dn	33/320	0.000000000000528950467162883197829128630398279111986085954111302953606355004012584686279296875	0.00000000000692028883617087698829346506384588570866267520642622912419028580188751220703125	0.000000000050314282707603708235461476551173367645353184940404389635659754276275634765625	0.000000000659359884534254188456828588604970164954721667527337558567523956298828125	-1.5984983225292675	41.07591382189723	NDRG4;ACAA2;RTN1;NDUFB7;NDUFB11;ATP5A1;MRFAP1;FHL2;ATP5C1;SEPW1;ATP5G3;PPP3CA;LDHA;STMN1;PGK1;TNNI3;RPS11;YWHAH;MDH1;RPS8;RPL23;PGAM1;TPM1;NME2;ATP1B1;ATP5F1;SOD2;CS;EEF1G;MYL3;SPARCL1;RPS20;SLC25A4
SCH-351591-4.6_mg/kg_in_CMC-Rat-Heart-1d-up	33/318	0.0000000000004435581531213623787060317942325337087932680957269582222579629160463809967041015625	0.000000000005951386735917973339961360718264150935878642467713461883249692618846893310546875	0.000000000043090620763473364642458309768747255937004769776876855758018791675567626953125	0.00000000058226132381732861565994051572352219192652000856469385325908660888671875	-1.588531856683093	41.05941332232183	NDUFB7;NDUFB11;ATP5A1;COX17;FHL2;ATP5C1;SEPW1;ATP5G3;ATP5O;COX5A;COX6A2;ATP5G1;UQCRH;FTH1;TIMP2;PGK1;RPS11;GLUL;ATP6V1F;NDUFA5;MDH2;RPS8;NME2;RPL35A;MIF;EEF1G;SON;MYL3;SPARCL1;UQCRC2;MFGE8;CALM2;SLC25A4
Amiodarone-147_mg/kg_in_CMC-Rat-Heart-3d-up	33/313	0.00000000000028379788426863333060966418749075188140106040801668996209627948701381683349609375	0.000000000004056610048093930750806263002722722968602930837533904195879586040973663330078125	0.0000000000290958907149243459515731957857969346148419020892106345854699611663818359375	0.000000000417412086103359098252420665274586321358274432213875115849077701568603515625	-1.56286070171236	40.99488872166701	NDUFB7;RPL10;RPL32;ATP5A1;COX17;ATP5C1;YBX1;COX5A;COX6A2;UQCRH;PRDX2;LDHB;RPS19;FTH1;RPS11;GLUL;ATP6V1F;MYBPC3;NDFIP1;NDUFA5;MDH2;RPL23;TPM1;NME2;VEGFB;RPL35A;SOD1;NISCH;CS;SON;SPARCL1;RPS20;ANAPC5
Fenofibrate-215_mg/kg_in_Corn_Oil-Rat-Liver-5d-up	33/300	0.000000000000084978918754841992133120471012197290347294463541683029461637488566339015960693359375	0.00000000000144244388817486112238599024048754738470436154162968023229041136801242828369140625	0.000000000010104850771574130262858027799556851454576555937592274858616292476654052734375	0.000000000171152268122403979110348281288123128973666098318062722682952880859375	-1.501798603004387	40.946061783937644	COX7B;NDUFB8;ACAA2;NDUFB7;RPL10;RPL32;NDUFB11;ATP5A1;MRFAP1;ATP5C1;YBX1;ATP5G3;ATP5O;COX5A;CLU;ATP5G1;UQCRH;LDHA;FTH1;LAMP2;RPL39;GLUL;HSPA8;NDUFA5;RPS8;RPL23;PGAM1;NME2;TALDO1;ATP5F1;DYNLL2;SOD1;PPAP2B
Beta-Estradiol-150_mg/kg_in_Corn_Oil-Rat-Skeletal_muscle-3d-dn	35/330	0.00000000000004398904638276707972342722224282386068636672982190560787785216234624385833740234375	0.00000000000083483790195343013705070249487984047182496938344087311634211800992488861083984375	0.000000000005364453392007848141266283813946349752314890491078358536469750106334686279296875	0.00000000010254959930935390898872246734826996737710569362889145850203931331634521484375	-1.4716196475509904	40.92800695364097	NDUFB8;RPL32;ATP5A1;MRFAP1;ATP5C1;SEPW1;YBX1;ATP5G3;KLC1;ATP5O;COX5A;CLU;COX6A2;ATP5G1;UQCRH;LDHB;LDHA;TUBB5;STMN1;RPS11;HSPA8;NDFIP1;RPS8;PGAM1;TPM1;NME2;DYNLL1;ATP5F1;EEF1G;MYL3;SPARCL1;UQCRC2;MFGE8;CALM2;SLC25A4
Dicumarol-13_mg/kg_in_Corn_Oil-Rat-Liver-1d-dn	33/279	0.000000000000010429746676277137531675557433400443758039224072253770003726458526216447353363037109375	0.000000000000247423749464935932459265535934005259227456974269188094694982282817363739013671875	0.000000000001621991631189058408350897194702869394573874206599839453701861202716827392578125	0.000000000037683793767684436754320304575568457983170134184547350741922855377197265625	-1.4098314689065314	40.92412819447775	COX7B;NDUFB7;RPL10;RPL32;MRFAP1;LCAT;ATP5O;RPL6;UQCRH;C3;TUBB5;RPS19;STMN1;LAMP2;GLUL;RPL39;HSPA8;GSTM1;RPS8;RPL23;TALDO1;RPL35A;DYNLL1;S100B;CP;DYNLL2;GNB2L1;SOD1;EEF1G;SON;PPAP2B;EIF4E2;CALM2
Lomustine-8.75_mg/kg_in_Corn_Oil-Rat-Spleen-1d-dn	34/325	0.00000000000015321002782175876463668044685629993106358581744785851697088219225406646728515625	0.0000000000024182007597678797611102805729452525410581864573345001190318726003170013427734375	0.000000000016533483589493185386978404073342612153052488821458609891124069690704345703125	0.000000000261600448726401793058674310156670218818764084289796301163733005523681640625	-1.5293134020383916	40.906070809723595	COX7B;GRN;NDUFB8;RPL10;RPL32;ATP5A1;SEPW1;CHD4;YBX1;ATP5G1;RPL6;UQCRH;LIMD2;PRDX2;LDHA;RPS19;FTH1;COTL1;APOE;RPS11;RPL39;ATP6V1F;YWHAH;HSPA8;NDUFA5;MDH2;NME2;RPL13A;RPL35A;NISCH;ERP29;ANAPC5;UQCRC2;CALM2
Streptomycin-120_mg/kg_in_Saline-Rat-Kidney-3d-dn	33/318	0.0000000000004435581531213623787060317942325337087932680957269582222579629160463809967041015625	0.000000000005951386735917973339961360718264150935878642467713461883249692618846893310546875	0.000000000043090620763473364642458309768747255937004769776876855758018791675567626953125	0.00000000058226132381732861565994051572352219192652000856469385325908660888671875	-1.579885683368327	40.835932249346264	COX7B;NDUFB8;ACAA2;RPL10;RPL32;ATP5A1;MRFAP1;ATP5C1;ATP5G3;ATP5O;COX5A;ATP5G1;CX3CL1;UQCRH;PRDX2;LDHB;LDHA;PGK1;RPS11;RPL39;MDH1;NDUFA5;MDH2;RPL23;PGAM1;NME2;TALDO1;MIF;ATP5F1;GNB2L1;SOD1;RPS20;ANAPC5
Baclofen-6.6_mg/kg_in_CMC-Rat-Heart-5d-dn	32/299	0.000000000000436229197909221931694578447147164553952987386953310533499461598694324493408203125	0.00000000000589748750970891199461811668086557249902901478577632587985135614871978759765625	0.00000000004332213506309733405955075861859678541809781648908028728328645229339599609375	0.00000000058226132381732861565994051572352219192652000856469385325908660888671875	-1.5773568101287427	40.78491800351137	COX7B;ACAA2;NDUFB7;RPL32;COX17;MRFAP1;FHL2;ATP5C1;YBX1;ATP5G3;UQCRH;PPP3CA;LDHB;LDHA;FTH1;TNNI3;GLUL;HSPA8;MDH1;RPS8;RPL23;PGAM1;TPM1;NME2;RPL35A;ATP1B1;SOD1;EEF1G;SON;RPS20;ANAPC5;UQCRC2
Racepinephrine-0.77_mg/kg_in_Saline-Rat-Heart-3d-dn	34/320	0.000000000000097562867242912737311722737781883478804466867939648722085621557198464870452880859375	0.000000000001631433423365564219512505783068624502264720721456114915781654417514801025390625	0.0000000000111141652968147615203846692789307741035254029071666082018055021762847900390625	0.00000000018664214472859928026739444382434314484431325809055124409496784210205078125	-1.5018030947417669	40.76128193795962	COX7B;NDUFB8;RPL10;RPL32;ATP5A1;MRFAP1;FHL2;SEPW1;YBX1;ATP5O;COX6A2;RPL6;PRDX2;LDHB;RPS19;FTH1;PGK1;TNNI3;APOE;MYBPC3;RPL23;PGAM1;TPM1;NME2;VEGFB;DYNLL1;ATP5F1;GNB2L1;SOD1;CS;PPAP2B;RPS20;UQCRC2;CALM2
Buspirone-196_mg/kg_in_CMC-Rat-Heart-3d-up	33/290	0.0000000000000320676112723187953146472286263929202821125648281697095853814971633255481719970703125	0.000000000000639403813622235049864913668271306762384310895530603602310293354094028472900390625	0.00000000000431218836149408404422729413941282731494164526253598523908294737339019775390625	0.00000000008511978830858999578180646182340982931757711327236393117345869541168212890625	-1.450614717677838	40.73070847180305	RPL10;RPL32;ATP5A1;ATP5C1;SEPW1;ATP5O;KLC1;COX5A;COX6A2;UQCRH;LDHB;RPS19;FTH1;TNNI3;RPS11;GLUL;ATP6V1F;MYBPC3;HSPA8;MDH1;NDUFA5;MDH2;TPM1;NME2;VEGFB;RPL35A;MIF;SOD1;NISCH;SON;MYL3;SPARCL1;ANAPC5
Oxybutynin-230_mg/kg_in_Water-Rat-Heart-3d-up	35/350	0.0000000000002533904309803444621036461477325648340382970025164155458696768619120121002197265625	0.000000000003690966042841202663492367150363307188969119732036006098496727645397186279296875	0.0000000000251842128657993510534156978804539513301652409182906922069378197193145751953125	0.00000000037005757561760387276862668552344058647829427854958339594304561614990234375	-1.543452589263978	40.63159452473965	COX7B;NDUFB8;RPL10;RPL32;HFE;ATP5A1;ATP5C1;YBX1;KLC1;CLU;COX6A2;ATP5G1;RPL6;UQCRH;LDHB;RPS19;TNNI3;RPS11;ATP6V1F;YWHAH;MYBPC3;HSPA8;NDFIP1;NDUFA5;MDH2;TPM1;NME2;RPL35A;MIF;GNB2L1;NISCH;SPARCL1;RPS20;ANAPC5;UQCRC2
2-Acetylaminofluorene-30_mg/kg_in_CMC-Rat-Kidney-5d-dn	32/315	0.0000000000018094716084718235653998024647535350166970002927513405666104517877101898193359375	0.0000000000195560289098001612449551035004732531079330026813067888724617660045623779296875	0.0000000001511454969590215189154809254017748816611987905389469233341515064239501953125	0.0000000016465033665964778643195364309895385723780947273553465493023395538330078125	-1.64684490336903	40.60746931880169	COX7B;NDUFB8;ACAA2;RPL10;MRFAP1;ATP5G3;ATP5O;COX5A;ATP5G1;RPL6;PRDX2;LDHB;LDHA;STMN1;COTL1;PGK1;APOE;RPS11;RPL39;HSPA8;NDUFA5;MDH2;RPL23;PGAM1;NME2;TALDO1;MIF;ATP1B1;ATP5F1;GNB2L1;SOD1;CALM2
4-Octylphenol-700_mg/kg_in_Corn_Oil-Rat-Kidney-1d-dn	33/323	0.0000000000006869832594386265977865413926532213960418626896853311336599290370941162109375	0.0000000000086098048246035214734070339079170211711578009072809436474926769733428955078125	0.0000000000633426342543423152206979449046412959656304764166634413413703441619873046875	0.0000000007994977361974360862099462233902602559254546576994471251964569091796875	-1.5928363003337829	40.58247355000528	COX7B;NDUFB8;RPL10;MRFAP1;ATP5G3;ATP5O;KLC1;COX5A;ATP5G1;PRDX2;LDHB;LDHA;RPS19;STMN1;COTL1;APOE;RPL39;YWHAH;HSPA8;NDUFA5;MDH2;RPS8;RPL23;PGAM1;NME2;TALDO1;DYNLL1;ATP5F1;GNB2L1;SOD1;ERP29;ANAPC5;CALM2
Fluocinolone_Acetonide-2.5_mg/kg_in_Corn_Oil-Rat-Liver-3d-up	35/347	0.000000000000196518749427207556589605868919956092291841109886973981701885350048542022705078125	0.0000000000029869461075990648192488988544736447545979718398712066118605434894561767578125	0.0000000000201103656608313759527653777935940460595831691392731954692862927913665771484375	0.000000000309959373668704337573222954457623223856188587888027541339397430419921875	-1.527814982874547	40.543274221264674	COX7B;NDUFB8;ACAA2;NDUFB7;RPL10;RPL32;ATP5A1;LCAT;ATP5C1;SEPW1;YBX1;ATP5O;COX5A;UQCRH;C3;LDHA;RPS19;FTH1;APOE;RPS11;GLUL;ATP6V1F;YWHAH;HSPA8;NDUFA5;RPS8;RPL23;NME2;RPL35A;ATP1B1;ATP5F1;SOD1;SON;PPAP2B;CALM2
Cytarabine-487_mg/kg_in_Saline-Rat-Liver-0.25d-up	33/300	0.000000000000084978918754841992133120471012197290347294463541683029461637488566339015960693359375	0.00000000000144244388817486112238599024048754738470436154162968023229041136801242828369140625	0.000000000010104850771574130262858027799556851454576555937592274858616292476654052734375	0.000000000171152268122403979110348281288123128973666098318062722682952880859375	-1.4866969814993216	40.53432087144311	COX7B;NDUFB7;RPL10;RPL32;ATP5A1;COX17;LCAT;ATP5C1;YBX1;ATP5O;COX5A;ATP5G1;RPL6;UQCRH;C3;LDHA;FTH1;STMN1;RPS11;RPL39;HSPA8;NDFIP1;NDUFA5;RPS8;NME2;RPL35A;MIF;S100B;CP;SOD1;EEF1G;ERP29;UQCRC2
Oxymetazoline-0.5_mg/kg_in_Water-Rat-Liver-0.25d-up	36/376	0.0000000000004223239890303989322814124032566985506909930381258533316213288344442844390869140625	0.000000000005774693988894829858549290565583923004293331882053053050185553729534149169921875	0.00000000003876253415953216563323873347415827149420319841510718106292188167572021484375	0.0000000005356030158604830908913960280603137886767939335186383686959743499755859375	-1.5657239184461962	40.517076830575675	COX7B;ACAA2;RPL10;ATP5A1;MRFAP1;LCAT;ATP5C1;ATP5G3;COX5A;RPL6;UQCRH;C3;LDHA;RPS19;FTH1;LAMP2;PGK1;APOE;RPS11;GLUL;NDFIP1;GSTM1;NDUFA5;MDH2;RPS8;RPL23;PGAM1;NME2;MIF;ATP1B1;CP;GNB2L1;SOD1;RPS20;UQCRC2;CALM2
Myrtecaine-140_mg/kg_in_Corn_Oil-Rat-Heart-5d-dn	33/325	0.000000000000816334937416243458420358171044520285866523401363537004726822488009929656982421875	0.000000000009999150804184033338907266341230735927358974635126287466846406459808349609375	0.00000000007374558569739646047677441226126369457072318169821301125921308994293212890625	0.0000000009047044126989011088941254197753720489583173502978752367198467254638671875	-1.5975695961473533	40.464074978905856	NDUFB8;RAB3A;NDUFB7;RPL32;ATP5A1;FHL2;ATP5C1;SEPW1;YBX1;ATP5G3;ATP5G1;RPL6;UQCRH;LDHA;TUBB5;STMN1;RPS11;RPL39;YWHAH;MYBPC3;NDUFA5;MDH2;RPL23;PGAM1;TPM1;NME2;RPL35A;EEF1G;MYL3;SPARCL1;RPS20;ANAPC5;EIF4E2
Gadopentetate_Dimeglumine-125_mg/kg_in_Saline-Rat-Kidney-5d-dn	33/310	0.000000000000216119887970414673662425365639401891285249768248633017719839699566364288330078125	0.0000000000032237883288920190588360211402943892905655076663862246277858503162860870361328125	0.0000000000229037354385362582850700647697499037595825210900102320010773837566375732421875	0.000000000341001550687923555983839321039362280085782686001039110124111175537109375	-1.5282230227467457	40.437490198275455	NDUFB7;RPL10;HFE;MRFAP1;ATP5C1;ATP5O;COX5A;ATP5G1;CX3CL1;PRDX2;LDHB;RPS19;LAMP2;PGK1;APOE;PTGDS;RPS11;HSPA8;NDUFA5;MDH2;RPL23;PGAM1;TALDO1;MIF;DYNLL1;ATP5F1;SOD2;GNB2L1;SOD1;ANAPC5;UQCRC2;CALM2;SLC25A4
Nimesulide-162_mg/kg_in_Corn_Oil-Rat-Kidney-1d-up	33/316	0.0000000000003714110915456516210912523424678222667256154154724612226345925591886043548583984375	0.000000000005159142428595329983897329425871096700816076374707108698203228414058685302734375	0.000000000036860076129603215250178355022906491640644066620779994991607964038848876953125	0.00000000051021082530185391509002471534706298073036379037148435600101947784423828125	-1.5558170187047105	40.436074431427606	COX7B;NDUFB8;ACAA2;NDUFB11;MRFAP1;SEPW1;ATP5O;CLU;RPL6;PRDX2;LDHA;RPS19;APOE;GLUL;ATP6V1F;HSPA8;GSTM1;MDH1;NDUFA5;MDH2;RPS8;RPL23;PGAM1;NME2;ATP1B1;ATP5F1;CP;GNB2L1;SOD1;CS;RPS20;UQCRC2;CALM2
Sulfathiazole-2629_mg/kg_in_Water-Rat-Kidney-3d-dn	33/285	0.00000000000001937920455491486671717711121903814645956137634186244866896231542341411113739013671875	0.00000000000041690073439471893825124783442858498344087136988633801593095995485782623291015625	0.000000000002780144441878681827591642741406632323951375607151703661656938493251800537109375	0.00000000005917950709253107532580486313742427519069000396711999201215803623199462890625	-1.4175620055784468	40.40892081876883	COX7B;NDUFB8;NDUFB7;RPL10;RPL32;ATP5A1;SEPW1;YBX1;ATP5G3;KLC1;ATP5G1;CX3CL1;UQCRH;RPS19;STMN1;LAMP2;RPL39;ATP6V1F;YWHAH;HSPA8;NDUFA5;MDH2;PDPK1;RPL23;NME2;RPL35A;SOD2;SON;PPAP2B;RPS20;UQCRC2;CALM2;SLC25A4
Isoeugenol-1560_mg/kg_in_CMC-Rat-Kidney-5d-dn	33/300	0.000000000000084978918754841992133120471012197290347294463541683029461637488566339015960693359375	0.00000000000144244388817486112238599024048754738470436154162968023229041136801242828369140625	0.000000000010104850771574130262858027799556851454576555937592274858616292476654052734375	0.000000000171152268122403979110348281288123128973666098318062722682952880859375	-1.4819208328811533	40.40410069676885	COX7B;NDUFB8;ACAA2;RPL10;MRFAP1;SEPW1;ATP5O;ATP5G1;UQCRH;PRDX2;LDHA;RPS19;STMN1;LAMP2;PGK1;APOE;RPL39;ATP6V1F;NDUFA5;MDH2;PDPK1;NME2;DYNLL1;ATP1B1;ATP5F1;SOD2;DYNLL2;GNB2L1;CS;PPAP2B;RPS20;UQCRC2;CALM2
Trihexyphenidyl-588_mg/kg_in_CMC-Rat-Heart-1d-dn	33/319	0.00000000000048446362090475723653977014207436710651992484155670126710901968181133270263671875	0.000000000006423628751255670518882650573216255124840701196120562599389813840389251708984375	0.000000000046569479546653827168980344984139212172191690797262708656489849090576171875	0.0000000006185180791053044698838195891211523547159600866507389582693576812744140625	-1.5673184944412168	40.39142437154164	COX7B;RAB3A;RPL10;RPL32;NDUFB11;ATP5A1;FHL2;ATP5C1;SEPW1;ATP5G3;ATP5O;COX5A;CLU;ATP5G1;UQCRH;LDHA;TUBB5;PGK1;RPL39;YWHAH;RPS8;PGAM1;TPM1;DYNLL1;ATP5F1;GNB2L1;EEF1G;PPAP2B;MYL3;RPS20;MFGE8;CALM2;SLC25A4
Allopurinol-175_mg/kg_in_Corn_Oil-Rat-Kidney-3d-up	34/329	0.000000000000218412654243765203631536240453775885267222178764967566166887991130352020263671875	0.0000000000032518299902153018280937439884951048051260624749403405076009221374988555908203125	0.00000000002259703906302234302342363713434728218765190632666417513974010944366455078125	0.00000000033835414384099612551379696205925383389878646767101599834859371185302734375	-1.5267487102815138	40.38525642654289	GRN;RPL10;RPL32;SEPW1;YBX1;CLU;UQCRH;PRDX2;LDHA;TUBB5;RPS19;FTH1;PSMD3;STMN1;COTL1;APOE;RPS11;RPL39;GLUL;YWHAH;HSPA8;RPS8;RPL23;PGAM1;NME2;TALDO1;DYNLL1;CP;GNB2L1;EEF1G;SON;RPS20;UQCRC2;CALM2
Mexiletine-350_mg/kg_in_CMC-Rat-Heart-5d-up	33/316	0.0000000000003714110915456516210912523424678222667256154154724612226345925591886043548583984375	0.000000000005159142428595329983897329425871096700816076374707108698203228414058685302734375	0.000000000036860076129603215250178355022906491640644066620779994991607964038848876953125	0.00000000051021082530185391509002471534706298073036379037148435600101947784423828125	-1.5537911209192212	40.38342083999646	ACAA2;NDUFB7;RPL10;RPL32;HFE;MRFAP1;FHL2;ATP5C1;YBX1;ATP5O;KLC1;COX6A2;ATP5G1;LDHB;RPS19;PGK1;APOE;YWHAH;MYBPC3;GSTM1;NDUFA5;MDH2;RPL23;MIF;ATP5F1;SOD2;NISCH;CS;EEF1G;PPAP2B;MYL3;RPS20;UQCRC2
Ethylene_Glycol-3525_mg/kg_in_Water-Rat-Liver-1d-up	33/298	0.00000000000007016681090850177070986302942954793997643210545778202913425047881901264190673828125	0.00000000000122264115644991132778874531335556465581893004213043241179548203945159912109375	0.0000000000085457273996698752591758064723576429101703499924269635812379419803619384765625	0.000000000149237580930820260938892061106076335208481253857826231978833675384521484375	-1.4709709299162534	40.34874395589139	ACAA2;RPL10;NDUFB11;LCAT;SEPW1;ATP5G1;RPL6;UQCRH;C3;LDHA;FTH1;LAMP2;APOE;RPS11;ATP6V1F;NDFIP1;GSTM1;MDH2;RPS8;RPL23;PGAM1;NME2;RPL35A;ATP5F1;S100B;SOD2;CP;GNB2L1;SOD1;SON;RPS20;UQCRC2;CALM2
Clotrimazole-60_uM_in_DMSO-Rat-Primary_rat_hepatocytes-0.67d-dn	37/381	0.000000000000127084436755510323633140116289162613208256480401558974335785023868083953857421875	0.0000000000020581189319236753060804180084348601119208221899015143208089284598827362060546875	0.0000000000129906937128930751524745290805296928614287477188327102339826524257659912109375	0.0000000002117812621604698425835159705639073636496139130258598015643656253814697265625	-1.4981226984755207	40.31332629916159	ACAA2;NDUFB7;RPL32;LCAT;ATP5C1;YBX1;ATP5G3;KLC1;CLU;RPL6;UQCRH;C3;PRDX2;LDHA;TUBB5;FTH1;LAMP2;PGK1;APOE;RPS11;YWHAH;HSPA8;GSTM1;MDH2;RPS8;MIF;DYNLL1;ATP5F1;SOD2;CP;SOD1;EEF1G;RPS20;ANAPC5;UQCRC2;MFGE8;CALM2
Isotretinoin-13_mg/kg_in_Corn_Oil-Rat-Liver-0.25d-dn	33/324	0.000000000000749002254255723007421394204894968133216955064046516099551809020340442657470703125	0.00000000000930463999135343039133268811919939074613072893527032647398300468921661376953125	0.0000000000683563058834469014503644313556960342148638432036023004911839962005615234375	0.0000000008518580144589047043971534694910274776447067779372446238994598388671875	-1.5844754127847764	40.24648026576343	NDUFB7;RPL10;RPL32;ATP5A1;ATP5C1;YBX1;ATP5G3;ATP5O;COX5A;ATP5G1;RPL6;UQCRH;C3;LDHA;FTH1;STMN1;LAMP2;PGK1;RPS11;RPL39;NDFIP1;MDH2;RPS8;NME2;RPL35A;MIF;SOD2;CP;SOD1;EEF1G;RPS20;ANAPC5;UQCRC2
Caffeine-93_mg/kg_in_Water-Rat-Brain-3d-up	32/254	0.0000000000000044132653580963169888260566624532061697806784028585980195202864706516265869140625	0.00000000000012140037392593203309919039115053011405041295811546575578176998533308506011962890625	0.00000000000079941961506608613738576095038038953782301432315904321512789465487003326416015625	0.00000000002156242769952224192953650144937718068083309930216273642145097255706787109375	-1.3524354970216008	40.22100219683327	NDUFB8;RPL10;RPL32;NDUFB11;MRFAP1;ATP1A3;ATP5G3;ATP5O;UQCRH;PRDX2;PCSK1N;RPS19;MOBP;FTH1;PGK1;MBP;GLUL;ATP6V1F;SLC12A5;GSTM1;NDUFA5;RPS8;RPL23;PGAM1;NME2;RPL35A;ATP5F1;GNB2L1;NISCH;SON;PITPNM1;CALM2
Erythromycin-1500_mg/kg_in_CMC-Rat-Kidney-5d-dn	33/291	0.00000000000003541862025016691310560291066295080775173063913907611777176498435437679290771484375	0.00000000000069565349897834063288345059956543027968219050638509770578821189701557159423828125	0.000000000004702814126642239262558784526916796030725220756352200623950920999050140380859375	0.00000000009078275505253499309994262580383156922836374036478446214459836483001708984375	-1.4363882873463267	40.210145562884804	COX7B;NDUFB8;NDUFB7;ATP5A1;MRFAP1;ATP5C1;ATP5O;KLC1;COX5A;ATP5G1;CX3CL1;UQCRH;PRDX2;LDHA;STMN1;PGK1;PTGDS;MDH1;NDUFA5;MDH2;PGAM1;NME2;TALDO1;ATP1B1;ATP5F1;SOD2;GNB2L1;SOD1;CS;SON;ANAPC5;UQCRC2;CALM2
Cilostazol-1500_mg/kg_in_CMC-Rat-Heart-5d-up	34/324	0.00000000000014008848699410269080199011606157776636013938265090672530277515761554241180419921875	0.0000000000022380059301532509462899721572868268009391667927587832309654913842678070068359375	0.000000000015280065299995256688042856486152020097091241979114784044213593006134033203125	0.000000000243614968224215859132278914379876599838326001190580427646636962890625	-1.4985392840554108	40.19896944255411	NDRG4;NDUFB8;NDUFB7;RPL10;RPL32;ATP5A1;COX17;MRFAP1;SEPW1;ATP5O;KLC1;COX5A;CLU;COX6A2;ATP5G1;PRDX2;LDHA;TUBB5;PGK1;TNNI3;RPS11;RPL39;ATP6V1F;YWHAH;MYBPC3;MDH2;PGAM1;VEGFB;MIF;ATP5F1;SOD2;PPAP2B;CALM2;SLC25A4
Tetracycline-1500_mg/kg_in_Water-Rat-Liver-1d-dn	33/294	0.0000000000000475981190712372745076622077074641972246784975275613049916501040570437908172607421875	0.0000000000008925780614406303466020663381271863499356877813539767885231412947177886962890625	0.0000000000060872909609624438620888517084226028951154940926926428801380097866058349609375	0.00000000011415119906795287637507534824984380128487515548840747214853763580322265625	-1.44875133198705	40.19511663836422	COX7B;ACAA2;NDUFB11;ATP5A1;LCAT;ATP5C1;YBX1;ATP5G3;COX5A;ATP5G1;RPL6;UQCRH;C3;LDHA;RPS19;FTH1;STMN1;RPS11;RPL39;GLUL;GSTM1;MDH2;RPS8;RPL23;PGAM1;NME2;MIF;ATP5F1;S100B;SOD2;RPS20;UQCRC2;CALM2
Bithionol-59_mg/kg_in_Corn_Oil-Rat-Kidney-1d-dn	33/314	0.000000000000310541359504918837556831376471461552920584614501109399498091079294681549072265625	0.000000000004383196680037170303136195512558692210895727736641447336296550929546356201171875	0.000000000031492383588218575192530399191651567514238507783375098370015621185302734375	0.00000000044530343472317687543925991713292429630133284490511869080364704132080078125	-1.5354543759713528	40.15711113705904	COX7B;GRN;ACAA2;NDUFB7;RPL10;RPL32;ATP5C1;SEPW1;YBX1;ATP5G3;ATP5O;COX5A;ATP5G1;UQCRH;PRDX2;PPP3CA;LDHB;LDHA;LAMP2;PGK1;RPS11;RPL39;NDFIP1;MDH2;RPS8;RPL23;PGAM1;MIF;SOD2;GNB2L1;SON;PPAP2B;CALM2
Clozapine-95_mg/kg_in_CMC-Rat-Heart-3d-dn	33/308	0.0000000000001798819697059497859378309632615145128805601848487327742986963130533695220947265625	0.000000000002788878727173347385510123609650930446256233974366978145553730428218841552734375	0.0000000000194959703035797379483088615353608761930626069869276761892251670360565185546875	0.000000000301078945315674572683786020498020175040210233419202268123626708984375	-1.508084278115445	40.123157539503985	COX7B;ACAA2;RPL10;NDUFB11;MRFAP1;FHL2;ATP5C1;ATP5G3;COX5A;ATP5G1;LDHA;TUBB5;PSMD3;STMN1;PGK1;TNNI3;RPS11;RPL39;YWHAH;MDH1;NDUFA5;RPS8;PGAM1;TALDO1;DYNLL1;ATP5F1;EEF1G;PPAP2B;MYL3;RPS20;UQCRC2;MFGE8;CALM2
Celecoxib-400_mg/kg_in_Corn_Oil-Rat-Liver-3d-dn	34/338	0.000000000000475296448593467695281337227997119448366820926299425309480284340679645538330078125	0.000000000006344804795122290138146763091344176800807919125446687758085317909717559814453125	0.000000000044886533693616122448760241730442003584011789740770836942829191684722900390625	0.0000000006012352710389805245420665133775257882309261958653223700821399688720703125	-1.5561207075059795	40.122058966352554	COX7B;NDUFB8;ACAA2;NDUFB7;RPL10;RPL32;ATP5A1;LCAT;ATP5C1;SEPW1;ATP5O;COX5A;UQCRH;C3;RPS19;APOE;RPS11;RPL39;GLUL;ATP6V1F;HSPA8;NDUFA5;RPS8;RPL23;NME2;RPL35A;ATP5F1;CP;GNB2L1;SOD1;SON;PPAP2B;RPS20;CALM2
Rolipram-75_mg/kg_in_CMC-Rat-Heart-3d-up	33/320	0.000000000000528950467162883197829128630398279111986085954111302953606355004012584686279296875	0.00000000000692028883617087698829346506384588570866267520642622912419028580188751220703125	0.000000000050314282707603708235461476551173367645353184940404389635659754276275634765625	0.000000000659359884534254188456828588604970164954721667527337558567523956298828125	-1.5596918208405546	40.078720082855504	ACAA2;NDUFB7;NDUFB11;ATP5A1;COX17;MRFAP1;ATP5C1;YBX1;ATP5G3;ATP5O;KLC1;CLU;COX6A2;ATP5G1;UQCRH;LDHB;TNNI3;RPS11;GLUL;RPL39;MYBPC3;MDH1;NDUFA5;RPS8;RPL23;MIF;ATP1B1;SOD2;EEF1G;MYL3;RPS20;MFGE8;SLC25A4
Fluvastatin-5_mg/kg_in_Corn_Oil-Rat-Kidney-0.25d-dn	33/328	0.00000000000105468717728198048323622162494332533239603522101646149167208932340145111083984375	0.0000000000125340283397701522656728451973195417011586183519966652966104447841644287109375	0.000000000092441172927727127709363758790886249350204906249928171746432781219482421875	0.0000000011014624477742494924369454222684051869496357767275185324251651763916015625	-1.5963514524503593	40.0725303104514	NDUFB8;RPL32;ATP5A1;ATP5C1;SEPW1;YBX1;ATP5O;COX5A;ATP5G1;RPL6;UQCRH;LDHB;FTH1;STMN1;RPS11;GLUL;RPL39;ATP6V1F;NDFIP1;NDUFA5;MDH2;RPS8;NME2;RPL35A;MIF;ATP1B1;SOD2;SOD1;SON;RPS20;UQCRC2;CALM2;SLC25A4
Doxazosin-500_mg/kg_in_Water-Rat-Heart-1d-up	35/342	0.0000000000001278236923004373817274037709142594287166534716693178097557392902672290802001953125	0.0000000000020581189319236753060804180084348601119208221899015143208089284598827362060546875	0.00000000001374823164690487232332700095625418134324957630809649344882927834987640380859375	0.000000000222343064581155581403661255631364589147036525673684081993997097015380859375	-1.4846720570513139	39.951379913048584	COX7B;NDRG4;NDUFB8;RAB3A;ACAA2;RPL10;RPL32;ATP5A1;FHL2;ATP5C1;SEPW1;CHD4;ATP5O;CLU;PRDX2;LDHB;FTH1;TIMP2;TNNI3;APOE;RPL39;GLUL;MYBPC3;HSPA8;NDFIP1;NDUFA5;MDH2;RPS8;TPM1;ATP1B1;ATP5F1;GNB2L1;MYL3;UQCRC2;SLC25A4
44'-Methylenedianiline-81_mg/kg_in_Corn_Oil-Rat-Liver-5d-up	34/334	0.000000000000337563865122731466459389639464178426396523402530647217645309865474700927734375	0.000000000004739131910350504652060099693592089254400023801139241186319850385189056396484375	0.000000000033178608526485247301982784663148423089096272775577745051123201847076416015625	0.00000000046663342991892466569830048169994531070958743157461867667734622955322265625	-1.530862758878894	39.91750230352065	NDUFB8;RPL10;RPL32;SEPW1;COX5A;CLU;RPL6;TUBB5;RPS19;STMN1;PGK1;APOE;RPL39;GLUL;YWHAH;HSPA8;GSTM1;NDUFA5;MDH2;RPS8;RPL23;PGAM1;NME2;MIF;ATP1B1;ATP5F1;SOD2;CP;GNB2L1;SOD1;RPS20;ANAPC5;UQCRC2;CALM2
Propranolol-175_mg/kg_in_Water-Rat-Heart-1d-up	36/365	0.00000000000017299400629675960353773638414650576554062490208796276647262857295572757720947265625	0.00000000000269802137345203673371174082958536704669738615081087118596769869327545166015625	0.0000000000175319361103492018592951108896783548631026494746265598223544657230377197265625	0.0000000002761630576102206051210955005219271907179745539906434714794158935546875	-1.4978103802474498	39.899425463206654	COX7B;NDRG4;NDUFB8;ACAA2;RPL32;STAU2;SEPW1;YBX1;ATP5O;COX5A;UQCRH;PRDX2;LDHB;LDHA;RPS19;PGK1;APOE;PPARGC1A;RPL39;ATP6V1F;NDFIP1;MDH1;MDH2;RPS8;TPM1;VEGFB;RPL35A;ATP1B1;ATP5F1;GNB2L1;SOD1;CS;TNNT2;MYL3;RPS20;UQCRC2
Piracetam-2500_mg/kg_in_CMC-Rat-Brain-1d-dn	33/297	0.000000000000063719311685442322695425389230015544706603979052683683903524070046842098236083984375	0.00000000000113285169037143060139915514614712571694367382324486470679403282701969146728515625	0.0000000000078548806254180910355209703083078048684029237591630590031854808330535888671875	0.0000000001399661534067712407710585656122454466243620885279597132466733455657958984375	-1.4493389102411016	39.865926289437596	COX7B;NDRG4;NDUFB8;RAB3A;RTN1;ATP5A1;COX17;CAMK2A;MRFAP1;SEPW1;CHD3;CPLX2;KLC1;CLU;ATP5G1;CX3CL1;PPP3CA;LDHA;UCHL1;PCSK1N;RPS19;MOBP;NELF;STMN1;APOE;GLUL;RPL39;HSPA8;TALDO1;ATP1B1;S100B;SPARCL1;MFGE8
Levosulpiride-1200_mg/kg_in_CMC-Rat-Heart-5d-up	33/297	0.000000000000063719311685442322695425389230015544706603979052683683903524070046842098236083984375	0.00000000000113285169037143060139915514614712571694367382324486470679403282701969146728515625	0.0000000000078548806254180910355209703083078048684029237591630590031854808330535888671875	0.0000000001399661534067712407710585656122454466243620885279597132466733455657958984375	-1.449117170449065	39.85982705195608	COX7B;NDRG4;ACAA2;RPL10;RPL32;HFE;ATP5A1;MRFAP1;YBX1;COX5A;COX6A2;RPL6;UQCRH;PPP3CA;LDHB;FTH1;PGK1;GLUL;YWHAH;MYBPC3;MDH1;MDH2;RPS8;TPM1;NME2;MIF;ATP5F1;GNB2L1;SOD1;NISCH;SON;PPAP2B;SLC25A4
Omeprazole-400_uM_in_DMSO-Rat-Primary_rat_hepatocytes-1d-dn	36/363	0.00000000000014651882849408360274100544388299949597441462767477560191764496266841888427734375	0.000000000002331277360039196879167997729338391980392908298114207354956306517124176025390625	0.0000000000151284724426198710061443580864306234466665213034275438985787332057952880859375	0.0000000002426717901386438069800335841472334330592985907060210593044757843017578125	-1.487631236294448	39.84561471565313	COX7B;NDUFB8;RPL32;NDUFB11;ATP5A1;MRFAP1;FHL2;LCAT;SEPW1;ATP5G3;CLU;PRDX2;TUBB5;RPS19;FTH1;STMN1;APOE;RPS11;RPL39;GLUL;YWHAH;GSTM1;NDUFA5;RPL23;NME2;MIF;DYNLL1;ATP5F1;SOD2;CP;GNB2L1;SOD1;NISCH;RPS20;MFGE8;CALM2
Ebastine-2_mg/kg_in_Water-Rat-Heart-5d-dn	33/298	0.00000000000007016681090850177070986302942954793997643210545778202913425047881901264190673828125	0.00000000000122264115644991132778874531335556465581893004213043241179548203945159912109375	0.0000000000085457273996698752591758064723576429101703499924269635812379419803619384765625	0.000000000149237580930820260938892061106076335208481253857826231978833675384521484375	-1.452179002335598	39.83328123737751	NDUFB8;RPL10;NDUFB11;MRFAP1;FHL2;YBX1;ATP5O;KLC1;COX5A;CLU;COX6A2;RPL6;PRDX2;PPP3CA;LDHB;LDHA;PGK1;TNNI3;RPS11;MDH2;RPS8;PGAM1;NME2;VEGFB;DYNLL1;ATP5F1;GNB2L1;SOD1;EEF1G;RPS20;ANAPC5;UQCRC2;CALM2
Oxcarbazepine-1600_mg/kg_in_CMC-Rat-Brain-5d-dn	33/285	0.00000000000001937920455491486671717711121903814645956137634186244866896231542341411113739013671875	0.00000000000041690073439471893825124783442858498344087136988633801593095995485782623291015625	0.000000000002780144441878681827591642741406632323951375607151703661656938493251800537109375	0.00000000005917950709253107532580486313742427519069000396711999201215803623199462890625	-1.3965898784245938	39.81109086690342	NDRG4;RAB3A;ATP1A3;CHD4;ATP5G3;COX5A;UQCRH;PRDX2;LDHB;LDHA;TUBB5;RPS19;MOBP;FTH1;PSMD3;MBP;PTGDS;GLUL;HSPA8;SLC32A1;RPL23;PGAM1;DYNLL1;ATP1B1;ATP5F1;DYNLL2;GNB2L1;ZWINT;SON;PITPNM1;ALDOC;UQCRC2;SLC25A4
Chlorobenzene-500_mg/kg_in_CMC-Rat-Heart-5d-up	33/322	0.0000000000006298780584269160443022071683750689563389968395057394445757381618022918701171875	0.00000000000798859837064475107499669866538828492952273307992072659544646739959716796875	0.0000000000586797031140624301225221683871451257286100400278883171267807483673095703125	0.00000000074662575400057458281834450603280280145401803792992723174393177032470703125	-1.5551199795064423	39.73798984745041	NDUFB8;ACAA2;NDUFB7;RPL32;NDUFB11;ATP5A1;COX17;MRFAP1;ATP5C1;YBX1;CLU;ATP5G1;RPL6;UQCRH;LDHB;FTH1;RPS11;GLUL;HSPA8;NDUFA5;RPS8;RPL23;TPM1;MIF;SOD2;SOD1;EEF1G;MYL3;SPARCL1;RPS20;ANAPC5;MFGE8;SLC25A4
Simvastatin-160_uM_in_DMSO-Rat-Primary_rat_hepatocytes-1d-dn	34/338	0.000000000000475296448593467695281337227997119448366820926299425309480284340679645538330078125	0.000000000006344804795122290138146763091344176800807919125446687758085317909717559814453125	0.000000000044886533693616122448760241730442003584011789740770836942829191684722900390625	0.0000000006012352710389805245420665133775257882309261958653223700821399688720703125	-1.5380043327567412	39.65495750536728	NDUFB8;RPL10;RPL32;NDUFB11;FHL2;ATP5C1;SEPW1;KLC1;ATP5O;COX5A;CLU;ATP5G1;RPL6;UQCRH;PRDX2;PPP3CA;RPS19;STMN1;APOE;ATP6V1F;MDH2;RPS8;RPL23;PGAM1;NME2;DYNLL1;ATP5F1;S100B;GNB2L1;SOD1;ERP29;RPS20;MFGE8;CALM2
Letrozole-250_mg/kg_in_Corn_Oil-Rat-Liver-1d-dn	33/318	0.0000000000004435581531213623787060317942325337087932680957269582222579629160463809967041015625	0.000000000005951386735917973339961360718264150935878642467713461883249692618846893310546875	0.000000000043090620763473364642458309768747255937004769776876855758018791675567626953125	0.00000000058226132381732861565994051572352219192652000856469385325908660888671875	-1.5324964595449284	39.61104417435872	COX7B;NDUFB8;NDUFB7;RPL10;RPL32;MRFAP1;LCAT;ATP5C1;SEPW1;YBX1;ATP5O;ATP5G1;RPL6;UQCRH;C3;LDHA;RPS19;STMN1;APOE;RPS11;RPL39;GLUL;RPS8;RPL23;NME2;TALDO1;RPL35A;MIF;PPAPDC2;EEF1G;PPAP2B;ERP29;RPS20
Glyburide-1500_mg/kg_in_CMC-Rat-Heart-3d-up	33/310	0.000000000000216119887970414673662425365639401891285249768248633017719839699566364288330078125	0.0000000000032237883288920190588360211402943892905655076663862246277858503162860870361328125	0.0000000000229037354385362582850700647697499037595825210900102320010773837566375732421875	0.000000000341001550687923555983839321039362280085782686001039110124111175537109375	-1.4915390727117164	39.46681586089417	NDUFB7;RPL10;RPL32;ATP5A1;ATP5C1;SEPW1;YBX1;ATP5G3;ATP5O;KLC1;COX5A;COX6A2;PRDX2;FTH1;STMN1;TNNI3;RPS11;ATP6V1F;MYBPC3;MDH1;MDH2;RPS8;NME2;RPL35A;MIF;SOD1;CS;MYL3;SPARCL1;RPS20;ANAPC5;CALM2;SLC25A4
Aldosterone-0.065_mg/kg_in_Saline-Rat-Heart-1d-dn	32/302	0.000000000000573852314777854514209792928740896979775999720008172744201146997511386871337890625	0.00000000000740543266246884643419929581267685818508905715162882188451476395130157470703125	0.00000000005509544830096391915649190024095358496347696330985854729078710079193115234375	0.0000000007067292358605729662411070018924151570072211825390695594251155853271484375	-1.5389268864853478	39.44086053248415	COX7B;NDUFB8;RAB3A;NDUFB7;RPL10;RPL32;ATP5A1;COX17;SEPW1;YBX1;ATP5O;COX6A2;ATP5G1;PRDX2;LDHB;RPS19;STMN1;TIMP2;TNNI3;APOE;RPS11;RPL39;MYBPC3;RPL23;TPM1;ATP1B1;EEF1G;PPAP2B;MYL3;RPS20;UQCRC2;SLC25A4
Minoxidil-83_mg/kg_in_CMC-Rat-Heart-1d-dn	30/243	0.000000000000055949020275861822325578628545750208865615198117193784810297074727714061737060546875	0.0000000000010222964237837477890576592461917241759679353396705892009777016937732696533203125	0.0000000000076303450892300592442994269584485172476517877981905257911421358585357666015625	0.0000000001372068445725478186733443985287545820173082944393172510899603366851806640625	-1.426253954439436	39.37740210331559	COX7B;NDUFB8;RAB3A;NDUFB7;RPL10;RPL32;COX17;FHL2;ATP5C1;YBX1;ATP5G3;COX5A;RPL6;UQCRH;LDHA;PGK1;MYBPC3;NDFIP1;RPL23;TPM1;NME2;RPL35A;SOD2;GNB2L1;CS;EEF1G;SON;PPAP2B;MYL3;EIF4E2
Amiodarone-147_mg/kg_in_CMC-Rat-Heart-5d-up	33/277	0.00000000000000845156464108389840248939465589820509955451717509777864734132890589535236358642578125	0.00000000000021131594639103740417782637704459614558781012372268293120214366354048252105712890625	0.00000000000135123073461763171188832893959106494345158433478815140915685333311557769775390625	0.0000000000327477801239764097377930724056655474585308951418483047746121883392333984375	-1.3488226527560694	39.36595833075639	COX7B;NDUFB8;ACAA2;NDUFB7;RPL32;ATP5A1;COX17;MRFAP1;ATP5C1;YBX1;KLC1;CLU;COX6A2;UQCRH;LDHB;PGK1;TNNI3;APOE;RPS11;GLUL;YWHAH;MYBPC3;MDH1;MDH2;RPS8;RPL23;TPM1;NME2;MIF;NISCH;SON;RPS20;ANAPC5
Pentamidine-18_mg/kg_in_Saline-Rat-Bone_marrow-3d-dn	39/416	0.00000000000008412478480202710329928010160331806484269000223630285972831188701093196868896484375	0.00000000000144244388817486112238599024048754738470436154162968023229041136801242828369140625	0.0000000000084985693766459297266848526075720508810018571921318653039634227752685546875	0.0000000001490751278629473095423889134728575971144959311232014442794024944305419921875	-1.442875379786006	39.339538823014685	NDUFB8;NDUFB7;RPL10;RPL32;NDUFB11;ATP5A1;MRFAP1;ATP5C1;SEPW1;CHD4;ATP5G3;ATP5O;COX5A;ATP5G1;RPL6;UQCRH;LIMD2;PRDX2;LDHA;TUBB5;RPS19;FTH1;STMN1;PGK1;RPS11;RPL39;HSPA8;NDUFA5;MDH2;RPS8;RPL23;NME2;GNB2L1;SOD1;EEF1G;SON;ANAPC5;RPS20;CALM2
Diethylstilbestrol-2.8_mg/kg_in_Corn_Oil-Rat-Liver-3d-up	34/343	0.000000000000723608470330621797440475528952672680939144089773407131360727362334728240966796875	0.00000000000904625446400631316381103712449322199092016649757397317443974316120147705078125	0.00000000006509156680012265987703972114805889108424263866936598788015544414520263671875	0.0000000008137479049488350341555719310595272408814793152487254701554775238037109375	-1.5465673696850297	39.32715176406816	COX7B;NDUFB8;NDUFB7;RPL10;RPL32;NDUFB11;ATP5C1;SEPW1;ATP5O;ATP5G1;RPL6;UQCRH;PRDX2;LDHA;RPS19;APOE;RPS11;RPL39;HSPA8;GSTM1;NDUFA5;RPS8;RPL23;PGAM1;NME2;TALDO1;RPL35A;ATP5F1;S100B;GNB2L1;SOD1;EEF1G;ERP29;RPS20
Etidronate-1005_mg/kg_in_Water-Rat-Heart-5d-dn	33/314	0.000000000000310541359504918837556831376471461552920584614501109399498091079294681549072265625	0.000000000004383196680037170303136195512558692210895727736641447336296550929546356201171875	0.000000000031492383588218575192530399191651567514238507783375098370015621185302734375	0.00000000044530343472317687543925991713292429630133284490511869080364704132080078125	-1.500960891087781	39.254994651118004	NDUFB11;ATP5A1;MRFAP1;ATP5C1;SEPW1;YBX1;ATP5G3;ATP5G1;UQCRH;TUBB5;RPS19;STMN1;TNNI3;RPS11;GLUL;YWHAH;MYBPC3;NDUFA5;RPS8;RPL23;TPM1;NME2;TALDO1;DYNLL1;ATP5F1;EEF1G;PPAP2B;MYL3;SPARCL1;RPS20;ANAPC5;MFGE8;SLC25A4
Sulfanilamide-636_mg/kg_in_Corn_Oil-Rat-Kidney-1d-up	32/308	0.00000000000098267869640826693826767464699686906713128886625696623013936914503574371337890625	0.00000000001178017871067200804964642683864869108535666786252704696380533277988433837890625	0.00000000008834916818533993155395366468496799565446320201544949668459594249725341796875	0.0000000010591142292659625092734443341756234158168581416248343884944915771484375	-1.5596377467234281	39.2476643569245	COX7B;NDUFB8;ACAA2;NDUFB7;RPL32;ATP5A1;ATP5C1;SEPW1;ATP5G3;ATP5G1;RPL6;UQCRH;LDHB;RPS19;FTH1;STMN1;APOE;RPS11;RPL39;GLUL;HSPA8;NDUFA5;RPS8;RPL23;NME2;RPL35A;MIF;ATP1B1;SOD1;SON;PPAP2B;RPS20
Acyclovir-980_mg/kg_in_Saline-Rat-Spleen-3d-dn	32/303	0.000000000000628280548859815575649713016903027406625213691082620925953960977494716644287109375	0.00000000000798859837064475107499669866538828492952273307992072659544646739959716796875	0.0000000000596539074989618939687104883236421111469827138762411777861416339874267578125	0.00000000075536041071032773530283343000365885167024515567391063086688518524169921875	-1.5307999796005696	39.11654074893372	COX7B;RPL32;ATP5A1;ATP5C1;SEPW1;CHD4;YBX1;ATP5O;ATP5G1;RPL6;UQCRH;LIMD2;FTH1;STMN1;PGK1;GLUL;YWHAH;NDFIP1;MDH2;RPS8;RPL23;NME2;RPL13A;RPL35A;MIF;GNB2L1;SOD1;EEF1G;SON;RPS20;MFGE8;CALM2
Vincristine-0.05_mg/kg_in_Saline-Rat-Bone_marrow-5d-up	33/295	0.000000000000052480917311848390756821218500499152972657047888649373135194764472544193267822265625	0.00000000000097485779421725939078275877769989325662310097886376070164260454475879669189453125	0.000000000006629458281626378814585855975580091820238692879030395488371141254901885986328125	0.0000000001222801251196472079522550885054819370945100587277920567430555820465087890625	-1.4143130761066567	39.11492807288291	ACAA2;RPL10;RPL32;ATP5A1;MRFAP1;ATP5C1;ATP5G3;ATP5O;COX5A;RPL6;UQCRH;LDHA;RPS19;FTH1;STMN1;COTL1;PGK1;RPS11;GLUL;NDUFA5;MDH2;RPS8;RPL23;PGAM1;NME2;SOD2;GNB2L1;SOD1;SON;RPS20;ANAPC5;UQCRC2;CALM2
Prochlorperazine-85_mg/kg_in_CMC-Rat-Heart-5d-dn	32/317	0.000000000002147287381513959204591269938527443340847700170570533373393118381500244140625	0.0000000000225193547494060496665651532778782664863392870557845526491291821002960205078125	0.0000000001757340836846165074146522858412867128252710102742639719508588314056396484375	0.0000000018454421908000528354176925243420974431796111048242892138659954071044921875	-1.5945629389194036	39.09333504303951	COX7B;GRN;NDUFB8;NDUFB11;ATP5A1;FHL2;ATP5C1;YBX1;ATP5G3;ATP5O;COX6A2;ATP5G1;RPL6;LDHB;LDHA;FTH1;PGK1;RPS11;PPARGC1A;GLUL;YWHAH;MDH2;NME2;TALDO1;SOD2;SOD1;CS;MYL3;RPS20;UQCRC2;MFGE8;SLC25A4
Caffeine-93_mg/kg_in_Water-Rat-Heart-5d-dn	33/301	0.000000000000093461457313661909310257312144841474379889680046407107738559716381132602691650390625	0.00000000000157286845684273757253121550092148117107326843466807986260391771793365478515625	0.0000000000109825491157448031408697448345045404212438899804737957310862839221954345703125	0.0000000001852217491126468285439600598992035580814263795446095173247158527374267578125	-1.4373187273301125	39.0636210235485	COX7B;NDRG4;RPL10;HFE;ATP5A1;MRFAP1;FHL2;ATP5C1;SEPW1;RPL6;TUBB5;RPS19;STMN1;HSF1;PGK1;TNNI3;RPS11;RPL39;YWHAH;MYBPC3;HSPA8;RPL23;TPM1;VEGFB;DYNLL1;ATP1B1;ATP5F1;SOD2;CS;MYL3;SPARCL1;UQCRC2;MFGE8
Lamotrigine-26_mg/kg_in_CMC-Rat-Heart-3d-up	33/287	0.00000000000002373641038252548869910689564289244010738123662196397134493963676504790782928466796875	0.000000000000489411058708569941106070716306013497856088056980894407388404943048954010009765625	0.000000000003317336611842031684847695314096086937998009158690138065139763057231903076171875	0.00000000006751251461206160407651110670062687309223026232984921080060303211212158203125	-1.3761271021131318	39.00711212153725	COX7B;NDRG4;NDUFB8;RPL10;RPL32;ATP5A1;YBX1;ATP5O;COX5A;COX6A2;UQCRH;PRDX2;LDHB;FTH1;TIMP2;TNNI3;APOE;ATP6V1F;MYBPC3;NDUFA5;MDH2;RPS8;TPM1;NME2;VEGFB;RPL35A;ATP5F1;SOD2;SOD1;TNNT2;MYL3;SPARCL1;ANAPC5
Diclofenac-3.5_mg/kg_in_Corn_Oil-Rat-Kidney-3d-up	34/344	0.000000000000786304377288541368242320316625051617571116879812365141333430074155330657958984375	0.00000000000970679196790682124452244197192131609785992196748338756151497364044189453125	0.00000000007005801071137295175917853772151072146157080311468234867788851261138916015625	0.00000000086350061402624940980168618710343005073770683566181105561554431915283203125	-1.5358833313159819	38.94722943139581	NDUFB8;NDUFB7;RPL32;ATP5A1;ATP5C1;YBX1;COX5A;RPL6;UQCRH;PRDX2;LDHB;FTH1;STMN1;PTGDS;GLUL;ATP6V1F;NDFIP1;MDH1;NDUFA5;MDH2;RPS8;PGAM1;NME2;RPL35A;MIF;DYNLL1;GNB2L1;ZWINT;SOD1;SON;RPS20;ANAPC5;UQCRC2;CALM2
Droperidol-94_mg/kg_in_CMC-Rat-Heart-5d-dn	33/321	0.00000000000057731534468713459087795356046744627552015638460858326652669347822666168212890625	0.00000000000740543266246884643419929581267685818508905715162882188451476395130157470703125	0.000000000054344201320886531958978064643642409171919727128852173336781561374664306640625	0.000000000702815976360102287202019820324012944201541586153325624763965606689453125	-1.518379102764673	38.91424534426709	COX7B;NDRG4;NDUFB8;RTN1;NDUFB11;ATP5A1;FHL2;YBX1;ATP5G3;ATP5O;COX5A;RPL6;UQCRH;PRDX2;LDHA;RPS19;FTH1;STMN1;GLUL;MDH1;MDH2;RPS8;RPL23;TPM1;NME2;ATP1B1;SOD2;GNB2L1;SOD1;CS;MYL3;SPARCL1;UQCRC2
Indomethacin-9.6_mg/kg_in_Water-Rat-Heart-3d-dn	32/301	0.000000000000523934058809278426826934712914457718357756632610033875607769005000591278076171875	0.000000000006900509443447955008816723389216912331982356487714014292578212916851043701171875	0.000000000050869062750167120887909585517789299614899167778503397130407392978668212890625	0.00000000066441913469372514955295542536987084270005965436212136410176753997802734375	-1.5141604950902363	38.91305540592069	COX7B;NDUFB8;RAB3A;ACAA2;RPL10;RPL32;NDUFB11;ATP5A1;MRFAP1;FHL2;ATP5C1;ATP5O;ATP5G1;UQCRH;LDHA;STMN1;PGK1;TNNI3;RPS11;ATP6V1F;YWHAH;MYBPC3;NDUFA5;RPS8;RPL23;PGAM1;TPM1;NME2;VEGFB;SOD2;EEF1G;CALM2
Tacrolimus-134_mg/kg_in_CMC-Rat-Heart-5d-up	33/306	0.00000000000014948761033777084329186463331572880938930870942105144649758585728704929351806640625	0.0000000000023641855803620142616323784850846547573276212883541802511899732053279876708984375	0.000000000016574228531548308783173492321621491328575981327730914927087724208831787109375	0.000000000261600448726401793058674310156670218818764084289796301163733005523681640625	-1.4530876905339942	38.90001118898827	RTN1;RPL10;RPL32;ATP5C1;SEPW1;YBX1;CLU;COX6A2;ATP5G1;RPL6;PRDX2;LDHB;TUBB5;RPS19;FTH1;LAMP2;TIMP2;PGK1;RPS11;GLUL;RPL39;ATP6V1F;MYBPC3;NDUFA5;MDH2;RPS8;RPL23;NME2;ATP5F1;SON;RPS20;MFGE8;CALM2
Penicillin_G-243_mg/kg_in_Saline-Rat-Kidney-3d-up	32/319	0.0000000000025445709640646618901183284553276352387383985043101120027131401002407073974609375	0.0000000000260273258610042570817095286076975411797274073677499472978524863719940185546875	0.0000000002040844744697351311481279981666970592402154949240866699256002902984619140625	0.000000002084785111444401823560692890951843991853564830307732336223125457763671875	-1.5943371773513155	38.85698501541455	COX7B;NDUFB8;NDUFB7;RPL10;RPL32;ATP5A1;ATP5C1;SEPW1;YBX1;ATP5O;ATP5G1;RPL6;UQCRH;PRDX2;RPS19;FTH1;PGK1;RPS11;ATP6V1F;HSPA8;NDFIP1;MDH2;RPS8;NME2;RPL13A;RPL35A;MIF;ATP1B1;ATP5F1;SON;RPS20;CALM2
Oxybutynin-230_mg/kg_in_Water-Rat-Heart-1d-dn	33/325	0.000000000000816334937416243458420358171044520285866523401363537004726822488009929656982421875	0.000000000009999150804184033338907266341230735927358974635126287466846406459808349609375	0.00000000007374558569739646047677441226126369457072318169821301125921308994293212890625	0.0000000009047044126989011088941254197753720489583173502978752367198467254638671875	-1.5336969315258389	38.8462748551552	COX7B;NDUFB8;RAB3A;ACAA2;NDUFB7;RPL32;ATP5A1;COX17;FHL2;ATP5C1;SEPW1;YBX1;ATP5O;COX5A;COX6A2;ATP5G1;UQCRH;PRDX2;LDHB;FTH1;TNNI3;RPS11;RPL39;YWHAH;MDH1;PGAM1;TPM1;VEGFB;MIF;SOD1;CS;MYL3;RPS20
Pirinixic_Acid-364_mg/kg_in_CMC-Rat-Liver-3d-up	33/301	0.000000000000093461457313661909310257312144841474379889680046407107738559716381132602691650390625	0.00000000000157286845684273757253121550092148117107326843466807986260391771793365478515625	0.0000000000109825491157448031408697448345045404212438899804737957310862839221954345703125	0.0000000001852217491126468285439600598992035580814263795446095173247158527374267578125	-1.4285296597950081	38.824750690327804	ACAA2;RPL32;MRFAP1;ATP5C1;YBX1;ATP5G3;ATP5O;COX5A;CLU;RPL6;LDHA;RPS19;FTH1;PSMD3;STMN1;SCD2;PGK1;RPS11;RPL39;NDUFA5;MDH2;RPS8;RPL23;PGAM1;NME2;ATP5F1;DYNLL2;GNB2L1;SOD1;EEF1G;PPAP2B;ANAPC5;UQCRC2
NN-Dimethylformamide-1400_mg/kg_in_Saline-Rat-Bone_marrow-3d-up	37/379	0.00000000000010799616352756963490899045418862099550102486011926572473385022021830081939697265625	0.000000000001772037049881538389738901941615611544851571768077747037750668823719024658203125	0.00000000001123844234910282454558776616231605995077647008884014212526381015777587890625	0.00000000018792775359136696120620492909069308706815348841701052151620388031005859375	-1.434329946634266	38.811378193849606	COX7B;GRN;NDUFB8;ACAA2;RTN1;RPL10;RPL32;ATP5A1;MRFAP1;SEPW1;CHD4;ATP5O;COX5A;PRDX2;LDHA;TUBB5;RPS19;STMN1;PGK1;RPL39;YWHAH;HSPA8;MDH2;RPS8;RPL23;PGAM1;PPAPDC2;DYNLL1;ATP5F1;GNB2L1;SOD1;CS;SPARCL1;RPS20;UQCRC2;EIF4E2;CALM2
Bezafibrate-617_mg/kg_in_Corn_Oil-Rat-Heart-1d-dn	32/299	0.000000000000436229197909221931694578447147164553952987386953310533499461598694324493408203125	0.00000000000589748750970891199461811668086557249902901478577632587985135614871978759765625	0.00000000004332213506309733405955075861859678541809781648908028728328645229339599609375	0.00000000058226132381732861565994051572352219192652000856469385325908660888671875	-1.5006586888331477	38.80177343661474	NDUFB8;RAB3A;NDUFB7;RPL32;NDUFB11;MRFAP1;ATP5C1;YBX1;ATP5G3;CLU;ATP5G1;UQCRH;LDHB;RPS19;STMN1;TNNI3;RPS11;YWHAH;MYBPC3;HSPA8;NDUFA5;MDH2;TPM1;NME2;RPL35A;CS;SON;MYL3;RPS20;ANAPC5;UQCRC2;CALM2
Minoxidil-83_mg/kg_in_CMC-Rat-Heart-3d-up	33/300	0.000000000000084978918754841992133120471012197290347294463541683029461637488566339015960693359375	0.00000000000144244388817486112238599024048754738470436154162968023229041136801242828369140625	0.000000000010104850771574130262858027799556851454576555937592274858616292476654052734375	0.000000000171152268122403979110348281288123128973666098318062722682952880859375	-1.4220292892499795	38.77117678743007	COX7B;NDRG4;NDUFB7;RPL10;RPL32;NDUFB11;SEPW1;CHD4;ATP5G3;ATP5O;KLC1;COX5A;COX6A2;PRDX2;LDHB;LDHA;RPS19;FTH1;PSMD3;STMN1;RPL39;NDUFA5;MDH2;RPS8;MIF;ATP5F1;MYL3;SPARCL1;RPS20;UQCRC2;MFGE8;CALM2;SLC25A4
Diphenhydramine-263_uM_in_DMSO-Rat-Primary_rat_hepatocytes-1d-dn	36/375	0.0000000000003899715933672076963834407319972390906586377778975105456993333064019680023193359375	0.000000000005397919629806903121066534242579804179877622782868229478481225669384002685546875	0.000000000036108369141086646514353219636114908537571910329688762431032955646514892578125	0.00000000050334427496495293536717198002762574393642580616869963705539703369140625	-1.4943421536522667	38.770718369619544	COX7B;NDUFB8;ACAA2;NDUFB7;ATP5A1;ATP5C1;SEPW1;ATP5G3;CLU;RPL6;UQCRH;PRDX2;TUBB5;FTH1;APOE;RPS11;RPL39;GLUL;YWHAH;HSPA8;NDFIP1;GSTM1;NDUFA5;RPS8;PGAM1;TALDO1;MIF;DYNLL1;ATP1B1;ATP5F1;SOD2;CP;GNB2L1;ANAPC5;UQCRC2;CALM2
Geraniol-1500_mg/kg_in_CMC-Rat-Liver-1d-up	32/287	0.0000000000001404108655788053649683242419126229924759320655258676424637087620794773101806640625	0.000000000002238615338661277712546341264267899949687301575096398664754815399646759033203125	0.00000000001607343987506319384010158897519902031214567017514127655886113643646240234375	0.00000000025574628778989436505824932698428646193899993477316456846892833709716796875	-1.445132600056918	38.76591841094232	ACAA2;NDUFB7;RPL10;RPL32;ATP5A1;MRFAP1;ATP5C1;YBX1;ATP5G1;UQCRH;LDHA;RPS19;FTH1;STMN1;APOE;RPS11;RPL39;HSPA8;NDFIP1;GSTM1;MDH2;RPS8;RPL23;NME2;RPL35A;MIF;ATP5F1;DYNLL2;GNB2L1;SOD1;EEF1G;RPS20
Ebastine-2000_mg/kg_in_Water-Rat-Heart-3d-up	32/302	0.000000000000573852314777854514209792928740896979775999720008172744201146997511386871337890625	0.00000000000740543266246884643419929581267685818508905715162882188451476395130157470703125	0.00000000005509544830096391915649190024095358496347696330985854729078710079193115234375	0.0000000007067292358605729662411070018924151570072211825390695594251155853271484375	-1.5111243604521916	38.7283149519538	RTN1;NDUFB7;ATP5A1;YBX1;KLC1;ATP5O;COX5A;RPL6;UQCRH;PRDX2;LDHB;FTH1;LAMP2;TNNI3;APOE;GLUL;ATP6V1F;MDH1;NDUFA5;MDH2;RPS8;RPL23;NME2;MIF;ATP1B1;SOD2;SOD1;CS;SON;MYL3;ANAPC5;CALM2
N-Nitrosodiethylamine-1.67_mg/kg_in_Saline-Rat-Kidney-1d-dn	32/312	0.00000000000139596598770536421164968531612672047602548286437951219340902753174304962158203125	0.0000000000156842055908237483680874285253668029387064120072636796976439654827117919921875	0.00000000012029301571107712278133055963116014586145041675990796647965908050537109375	0.000000001355404566152279613206641133214651329108590971372905187308788299560546875	-1.5529420553336166	38.63466226316469	COX7B;NDUFB7;RPL10;RPL32;ATP5A1;MRFAP1;ATP5C1;YBX1;ATP5G3;ATP5O;COX5A;ATP5G1;CX3CL1;UQCRH;PRDX2;LDHB;RPS19;STMN1;COTL1;PGK1;APOE;RPS11;GLUL;PGAM1;NME2;TALDO1;GNB2L1;EEF1G;SON;PPAP2B;ANAPC5;SLC25A4
Fluoxetine-52_mg/kg_in_CMC-Rat-Kidney-5d-dn	33/295	0.000000000000052480917311848390756821218500499152972657047888649373135194764472544193267822265625	0.00000000000097485779421725939078275877769989325662310097886376070164260454475879669189453125	0.000000000006629458281626378814585855975580091820238692879030395488371141254901885986328125	0.0000000001222801251196472079522550885054819370945100587277920567430555820465087890625	-1.392541214667211	38.512794918206154	NDUFB8;NDUFB7;RPL32;NDUFB11;ATP5A1;ATP5C1;ATP5G3;ATP5O;COX5A;ATP5G1;RPL6;CX3CL1;UQCRH;LDHB;FTH1;STMN1;COTL1;APOE;PTGDS;RPS11;HSPA8;MDH2;PGAM1;NME2;RPL35A;MIF;DYNLL1;ATP1B1;SOD1;ERP29;RPS20;UQCRC2;SLC25A4
Cefotaxime-1000_mg/kg_in_Saline-Rat-Kidney-1d-up	36/368	0.0000000000002214439919181764709135733477616670873276867592682748409060877747833728790283203125	0.0000000000032845440307863613914307772444347316583533602507571913520223461091518402099609375	0.000000000021830970470472170943185713184149314945725617320704259327612817287445068359375	0.0000000003281311515752649097089949616003375088002513848550734110176563262939453125	-1.4541168646649483	38.449457536127596	COX7B;NDUFB8;NDUFB7;RPL10;RPL32;ATP5A1;ATP5C1;SEPW1;YBX1;ATP5O;COX5A;ATP5G1;RPL6;UQCRH;PRDX2;STMN1;LAMP2;PGK1;ATP6V1F;HSPA8;NDFIP1;GSTM1;MDH2;RPS8;NME2;RPL13A;RPL35A;MIF;ATP5F1;SOD2;SOD1;CS;SON;RPS20;UQCRC2;CALM2
Pyrilamine-688_mg/kg_in_Water-Rat-Heart-1d-up	33/324	0.000000000000749002254255723007421394204894968133216955064046516099551809020340442657470703125	0.00000000000930463999135343039133268811919939074613072893527032647398300468921661376953125	0.0000000000683563058834469014503644313556960342148638432036023004911839962005615234375	0.0000000008518580144589047043971534694910274776447067779372446238994598388671875	-1.5136178659861774	38.446662587369715	COX7B;NDRG4;NDUFB8;NDUFB7;RPL10;RPL32;ATP5G3;ATP5O;COX5A;UQCRH;PRDX2;LDHB;LDHA;RPS19;TNNI3;APOE;GLUL;MYBPC3;HSPA8;MDH2;RPS8;RPL23;NME2;ATP5F1;GNB2L1;SOD1;PITPNM1;SPARCL1;RPS20;ANAPC5;UQCRC2;CALM2;SLC25A4
Oxymetholone-1170_mg/kg_in_CMC-Rat-Liver-1d-up	33/321	0.00000000000057731534468713459087795356046744627552015638460858326652669347822666168212890625	0.00000000000740543266246884643419929581267685818508905715162882188451476395130157470703125	0.000000000054344201320886531958978064643642409171919727128852173336781561374664306640625	0.000000000702815976360102287202019820324012944201541586153325624763965606689453125	-1.4982659202150668	38.39876846569027	NDUFB8;ACAA2;NDUFB7;RPL10;RPL32;ATP5A1;LCAT;SEPW1;ATP5O;COX5A;CLU;ATP5G1;RPL6;C3;LDHA;FTH1;APOE;RPS11;RPL39;ATP6V1F;NDFIP1;GSTM1;PGAM1;NME2;TALDO1;RPL35A;MIF;SOD2;GNB2L1;SOD1;RPS20;ANAPC5;UQCRC2
Gabapentin-100_mg/kg_in_Water-Rat-Heart-5d-dn	32/279	0.000000000000063705696282968173616142668720437267364416211723465721661341376602649688720703125	0.00000000000113285169037143060139915514614712571694367382324486470679403282701969146728515625	0.00000000000807086400719564464378153910124210593420024384414546148036606609821319580078125	0.0000000001418886716979305682395599350737423749446719511979608796536922454833984375	-1.395978531758661	38.398180615650645	ACAA2;RPL10;ATP5A1;MRFAP1;FHL2;ATP5C1;YBX1;ATP5G3;CLU;ATP5G1;PPP3CA;LDHB;LDHA;PGK1;APOE;RPS11;YWHAH;MDH2;RPS8;RPL23;PGAM1;TPM1;NME2;VEGFB;DYNLL1;ATP5F1;CS;EEF1G;SON;MYL3;ANAPC5;SLC25A4
Cephalexin-2500_mg/kg_in_CMC-Rat-Kidney-3d-dn	32/275	0.0000000000000424412421359452491944835226666435807271206791246864753475165343843400478363037109375	0.000000000000811328211317244628696325718024286884869251956775570988611434586346149444580078125	0.00000000000566882632096754953263684664006315564420412922430614344193600118160247802734375	0.0000000001073261444806260082393666125747376006993594188543283962644636631011962890625	-1.3784932496751765	38.37739505259972	GRN;NDUFB8;NDUFB7;RPL32;ATP5A1;MRFAP1;YBX1;RPL6;CX3CL1;UQCRH;PRDX2;PPP3CA;LDHB;LDHA;TUBB5;RPS19;COTL1;PGK1;TNNI3;NDUFA5;RPS8;RPL23;RPL35A;ATP1B1;SOD2;CP;GNB2L1;SOD1;EEF1G;SON;RPS20;ANAPC5
Digitoxin-1_mg/kg_in_Corn_Oil-Rat-Heart-1d-dn	32/320	0.00000000000276852879709239818102339421746022562163813685032209832570515573024749755859375	0.0000000000278479346180073142971832052589803798738066209494945724145509302616119384765625	0.0000000002198359739617353254684439993355015742493296926340917707420885562896728515625	0.000000002208454248625800577587611410283752189087635997566394507884979248046875	-1.5782150636865042	38.3573528945414	NDUFB8;NDUFB7;RPL32;STAU2;NDUFB11;COX17;MRFAP1;ATP5C1;SEPW1;KLC1;ATP5G1;UQCRH;LDHA;TUBB5;PGK1;PTGDS;YWHAH;MDH1;MDH2;RPS8;RPL23;PGAM1;NME2;ATP5F1;SOD2;GNB2L1;SOD1;EEF1G;SON;TMEM98;CALM2;SLC25A4
2-Acetylaminofluorene-30_mg/kg_in_CMC-Rat-Kidney-1d-dn	32/310	0.0000000000011721008759853125889579593626969793531723829094204347711638547480106353759765625	0.00000000001359567967490474487911384861916328403892706422340097560663707554340362548828125	0.000000000103153919194558251284846696351990037732182514673695550300180912017822265625	0.0000000012018347153496165597001226927622273554785436999736703000962734222412109375	-1.531387359299731	38.31725512856495	COX7B;RPL10;NDUFB11;ATP5A1;MRFAP1;ATP5G3;ATP5O;KLC1;COX5A;ATP5G1;RPL6;UQCRH;PRDX2;LDHA;RPS19;FTH1;STMN1;PGK1;RPL39;NDFIP1;RPL23;PGAM1;TALDO1;ATP1B1;ATP5F1;GNB2L1;SOD1;CS;RPS20;ANAPC5;EIF4E2;CALM2
Pentoxifylline-1170_mg/kg_in_CMC-Rat-Heart-3d-up	33/288	0.00000000000002625183895577092497486023652213452589509871427930765008795788162387907505035400390625	0.000000000000531515382045377376439132338664737058796759539003318195682368241250514984130859375	0.0000000000036217176799576418845328822521905154960090988947030155031825415790081024169921875	0.0000000000729530650827273373552768429096200726580168094415057566948235034942626953125	-1.3555529621586955	38.312053361830365	COX7B;NDRG4;NDUFB8;ACAA2;NDUFB7;RPL10;RPL32;ATP5A1;COX17;FHL2;YBX1;ATP5O;COX5A;COX6A2;PRDX2;LDHB;LDHA;FTH1;PSMD3;APOE;RPL39;ATP6V1F;MYBPC3;MDH2;TPM1;NME2;VEGFB;MIF;ATP5F1;GNB2L1;SOD1;TNNT2;UQCRC2
Daunorubicin-3.25_mg/kg_in_Saline-Rat-Heart-1d-dn	33/312	0.0000000000002592600945177909747340677802070744683280746623044166199179016984999179840087890625	0.000000000003760465017351974072146117647499649985255720796573086772696115076541900634765625	0.000000000026873508336322521032439417258672379427986154354357495321892201900482177734375	0.000000000390508766894605450880888323304655253276340687307310872711241245269775390625	-1.455645013694029	38.29289424377731	NDUFB8;ACAA2;NDUFB7;RPL32;NDUFB11;ATP5A1;MRFAP1;ATP5C1;SEPW1;ATP5G3;ATP5O;ATP5G1;LDHB;STMN1;TNNI3;RPS11;RPL39;MYBPC3;HSPA8;NDUFA5;RPS8;RPL23;PGAM1;MIF;ATP1B1;GNB2L1;EEF1G;MYL3;SPARCL1;RPS20;ANAPC5;MFGE8;SLC25A4
[truncated: 7,319 more rows]
